# Supplementary material for: Taxonomic Synopsis of the Ponto-Mediterranean Ants of Temnothorax nylanderi Species-Group
Source: PLoS One. 2015 Nov 4;10(11):e0140000. doi: 10.1371/journal.pone.0140000 (PMC4633182; doi:10.1371/journal.pone.0140000)
Supplement: S1 Table — All samples can be uniquely distinguished by sample-specific abbreviations (e.g., GRE:Levidi-10S-20000427-123; for details see main text). (XLSX) [file pone.0140000.s001.xlsx]

## Sheet: Munka1
species	sample-specific abreviation of label data	Country	Locality	Latitude	Longitude	Altitude	Date of coll.	Collector	AntWeb link	Nr. of specimens measured
				N	E	mH	DD.MM.YY
Temnothorax angulinodis sp.n.
angulinodis sp.n.	GRE:Levidi-10S-20000427-123	Greece	Peleponnes, Prov. Arkadia, Oros Menalon, 10 km S. Levidi	37.6070	22.3032	1700	27.04.2000	A. Schulz	(CASENT0906030)	3
angulinodis sp.n.	GRE:Levidi-10S-20000427-133	Greece	Peleponnes, Prov. Arkadia, Oros Menalon, 10 km S. Levidi	37.6070	22.3032	1700	27.04.2000	A. Schulz		3
angulinodis sp.n.	GRE:Levidi-10S-20000427-139	Greece	Peleponnes, Prov. Arkadia, Oros Menalon, 10 km S. Levidi	37.6070	22.3032	1700	27.04.2000	A. Schulz		3
angulinodis sp.n.	GRE:Levidion-5SW-19940603-1378	Greece	Peloponnisos, Melanos Oros, 20 km NNW. Tripolis, 5 km SW. Levidion	37.6607	22.2546	1700	03.06.1994	A. Schulz		3
angulinodis sp.n.	GRE:Sparti-20SW-20000429-159	Greece	Peleponnes, Prov. Lakonia, Oros Taigetos, 20 km SW. Sparti	36.9729	22.3413	1800-2100	29.04.2000	A. Schulz	(CASENT0906693)	3
Temnothorax angustifrons sp.n.
angustifrons sp.n.	GRE:Stenos-19880526	Greece	Stenos	38.3630	22.6092	50	26.05.1988	A. Schulz		3
angustifrons sp.n.	TUR:Atesi Dikkat-20030510-079	Turkey	Atesi Dikkat	39.403	27.069	370	10.05.2003	A. Schulz		3
angustifrons sp.n.	TUR:Aykirikci-20040612-053	Turkey	Prov. Kütahya, Aykırıkçı	39.040	30.120	1027	12.06.2004	A. Schulz		5
angustifrons sp.n.	TUR:Ayvacik-Edremit-20030510-056	Turkey	Road Ayvacik to Edremit	39.346	26.326	390	10.05.2003	A. Schulz		3
angustifrons sp.n.	TUR:Ayvacik-Edremit-20030510-059-1	Turkey	Road Ayvacik to Edremit	39.346	26.326	390	10.05.2003	A. Schulz		5
angustifrons sp.n.	TUR:Bozdag-20030510-031	Turkey	Bozdag Village	38.194	28.036	1137	10.-20.05.2003	A. Schulz		3
angustifrons sp.n.	TUR:Edremit-Kalkun-20030510-064	Turkey	Road Edremit to Kalkun, Kaz Dagi Mountain	39.411	27.093	752	10.05.2003	A. Schulz		3
angustifrons sp.n.	TUR:Edremit-Kalkun-20030510-066	Turkey	Road Edremit to Kalkun, Kaz Dagi Mountain	39.411	27.093	752	10.05.2003	A. Schulz	CASENT0906696, CASENT0906013	3
angustifrons sp.n.	TUR:Edremit-Kalkun-20030510-068-1	Turkey	Road Edremit to Kalkun, Kaz Dagi Mountain	39.411	27.093	752	10.05.2003	A. Schulz		3
angustifrons sp.n.	TUR:Edremit-Kalkun-20030510-073	Turkey	Road Edremit to Kalkun, Kaz Dagi Mountain	39.411	27.093	752	10.05.2003	A. Schulz		5
angustifrons sp.n.	TUR:Evcilar-10S-20030510-016	Turkey	10 km S. Evcilar	39.448	26.411	313	10.-20.05.2003	A. Schulz		6
angustifrons sp.n.	TUR:Evcilar-10S-20030510-211	Turkey	10 km S. Evcilar	39.448	26.411	313	10.05.2003	A. Schulz		3
angustifrons sp.n.	TUR:Ödemis-20030510-030	Turkey	Ödemis Town	38.137	27.567	118	10.-20.05.2003	A. Schulz		3
angustifrons sp.n.	TUR:Samailli-19930520-884	Turkey	Aydin, Samailli, 20 km N. Nazilli, 50 km NEE. Aydin	38.0005	28.2987	800	20.05.1993	A. Schulz		3
angustifrons sp.n.	TUR:Samailli-19930520-885	Turkey	Aydin, Samailli, 20 km N. Nazilli, 50 km NEE. Aydin	38.0005	28.2987	800	20.05.1993	A. Schulz		3
angustifrons sp.n.	TUR:Sucati-14E-19970506-181	Turkey	Mersin, 14 rkm w. Sucati, 27 rkm W. Mut	36.5995	33.2330	600	06.05.1997	A. Schulz, K. Vock, M. Sanetra		3
angustifrons sp.n.	TUR:Tosya-3N-20120723-472	Turkey	Prov. Kastamonu, 3 km N Tosya	41.074	34.0306	1000	23.07.2012	Leg. A. Schulz		2
Temnothorax ariadnae sp.n.
ariadnae sp.n.	GRE:Crete-Gerakari-20110424-098	Greece	Crete, vic. Gerakari, 35 km SE Rethimnon	35.2142	24.605	700	24.04.2011	A. Schulz		3
Temnothorax artivinensis Seifert
artvinensis	TUR:Artvin-10N-21020719-344	Turkey	Prov. Artvin, Artvin Milli Park, 10 km N Artvin	41.188	41.738	500	19.07.2012	A. Schulz		3
artvinensis	TUR:Artvin-5E-21020719-362	Turkey	Prov. Artvin, Artvin Ski Center, 5 km E Artvin	41.163	41.795	1200	19.07.2012	A. Schulz	CASENT0914702	3
artvinensis	TUR:Borcka-10W-20120720-373	Turkey	Prov. Artvin, ca. 10 km W Borcka	41.4046	41.5149	600	20.07.2012	A. Schulz		3
artvinensis	TUR:Borcka-10W-20120720-382	Turkey	Prov. Artvin, ca. 10 km W Borcka	41.4046	41.5149	600	20.07.2012	A. Schulz		3
artvinensis	TUR:Borcka-3S-19930629-1183	Turkey	Artvin, 3 km S. Borcka, Civan, 25 km NW. Artvin	41.3439	41.683	100	29.06.1993	A. Schulz		3
artvinensis	TUR:Borcka-3S-19930629-1184	Turkey	Artvin, 3 km S. Borcka, Civan, 25 km NW. Artvin	41.3439	41.683	100	29.06.1993	A. Schulz		6
artvinensis	TUR:Borcka-Hopa-19860628	Turkey	Prov. Artvin, Col entre Borcka-Hopa	41.3926	41.5346	700	08.06.1986	C. Besuchet, et al.		3
artvinensis	TUR:Ovitdagi-Gecidi-20120720-392	Turkey	Prov. Rize, Ovitdagi Gecidi	40.64	40.73	2000	20.07.2012	A. Schulz	(CASENT0906683)	3
artvinensis	TUR:Ovitdagi-Gecidi-20NW-19930630-1195	Turkey	Rize, 20 km NW. Ovitdagi Gecidi, 30 km SE. Rize	40.7128	40.6234	1200	30.06.1993	A. Schulz		3
artvinensis	TUR:Persembe-4W-20120721-394	Turkey	Prov. Ordu, 4 km W Persembe, 25 km NW Ordu	41.064	37.711	400	21.07.2012	A. Schulz		3
artvinensis	TUR:Sarigöl-20NW-19930628-1182	Turkey	Artvin, 20 km NW. Sarigöl, 60 km SW. Artvin	40.9642	41.3706	1750	28.06.1993	A. Schulz		3
artvinensis	TUR:Trabson-40S-198607xx	Turkey	Prov. Trabson, 40 km S. Trabzon	40.7535	39.6763	900	xx.07.1986	J. Heinze		3
Temnothorax crasecundus Seifert&Csősz
crasecundus	ARM:Armenia-19860611	Armenia		40	45		11.06.1986	A. Radchenko		3
crasecundus	BUL:Bistrits-1N-20090606-1004	Bulgaria	Vitosha Mts., 1 km N. Bistrits, 5 km S. Sofia	42.5943	23.3627	950	06.06.2009	A. Schulz		3
crasecundus	BUL:Dospat-2SW-20090610-1203	Bulgaria	West Rhodopes, 2 km SW. Dospat, 17 km E. Satovcha	41.6342‎	24.1486	1300	10.06.2009	A. Schulz		6
crasecundus	BUL:Harsovo-1SE-20090609-1130	Bulgaria	Pirin Mts., 1 km SE. Harsovo, 7 km NE. Marikostinovo	41.4578‎	23.3897	200	09.06.2009	A. Schulz		3
crasecundus	BUL:Harsovo-1SE-20090609-1130-1	Bulgaria	Pirin Mts., 1 km SE. Harsovo, 7 km NE. Marikostinovo	41.4578‎	23.3897	200	09.06.2009	A. Schulz		3
crasecundus	BUL:Harsovo-1SE-20090609-1131	Bulgaria	Pirin Mts., 1 km SE. Harsovo, 7 km NE. Marikostinovo	41.4578‎	23.3897	200	09.06.2009	A. Schulz		3
crasecundus	BUL:Kiten-20110429-373	Bulgaria	South Black Sea coast, Kiten	42.238333	27.772222	27	29.04.2011	A. Gjonova		3
crasecundus	BUL:Kokalyane-3E-20090606-079	Bulgaria	Iskar Vallew, 3 km E Kokalyane, 15 km SE Sofia,	42.579167	23.433333	650	06.06.2009	S. Csősz		3
crasecundus	BUL:Kokalyane-3E-20090606-080	Bulgaria	Iskar Vallew, 3 km E Kokalyane, 15 km SE Sofia,	42.579167	23.433333	650	06.06.2009	S. Csősz		3
crasecundus	BUL:Kokalyane-3E-20090606-1035	Bulgaria	Issuar Valley, 3 km E. Kokalyane, 15 km SE. Sofia	42.5794	23.4342	650	06.06.2009	A. Schulz		3
crasecundus	BUL:Malko-Tarnovo-20090726-370	Bulgaria	Strandzha Mt., Malko Tarnovo, Propada loc.	41.981667	27.492222	385	26.07.2009	R. Bekchiev		3
crasecundus	BUL:Malko-Tarnovo-20090822-374	Bulgaria	Strandzha Mt., Malko Tarnovo distr., Brashlyan vill.	42.044444	27.426667	340	22.08.2009	R. Bekchiev		3
crasecundus	BUL:Mladezhko-20090821-366	Bulgaria	Strandzha Mt., Mladezhko vill.	42.151667	27.361944	220	21.08.2009	R. Bekchiev		3
crasecundus	BUL:Pasarel-1NW-20090606-070	Bulgaria	Lozenska Planina Mts, 1 km NW Pasarel, 20 km SE Sofia	42.594444	23.3625	770	06.06.2009	S. Csősz		3
crasecundus	BUL:Pasarel-1NW-20090606-078	Bulgaria	Lozenska Planina Mts, 1 km NW Pasarel, 20 km SE Sofia	42.594444	23.3625	770	06.06.2009	S. Csősz		3
crasecundus	BUL:Peshtera-20080525-369	Bulgaria	Western Rhodopes Mts, Peshtera, bank of Novomahlenska river	42.29684	24.29911	580	25.05.2008	R. Bekchiev		3
crasecundus	BUL:Plovdiv-19770527	Bulgaria	Plovdiv	42.14	24.72	200	27.05.1977	L. Zombori		3
crasecundus	BUL:Tsaparevo-2S-20090609-1168	Bulgaria	Meleshevsica Planina Mts., 2 km S. Tsaparevo	41.6117‎	23.0969	800	09.06.2009	A. Schulz		3
crasecundus	BUL:Zheleznitsa-1N-20090606-043	Bulgaria	Vithosa Mts, 1 km N Zheleznitsa, 15 km S Sofia,	42.5389	23.3667	1000	06.06.2009	S. Csősz	CASENT0914699	3
crasecundus	BUL:Zheleznitsa-1N-20090606-047	Bulgaria	Vithosa Mts, 1 km N Zheleznitsa, 15 km S Sofia,	42.5389	23.3667	1000	06.06.2009	S. Csősz	CASENT0906704	3
crasecundus	GRE:Kosmas-2SW-20000426-098	Greece	Peleponnes, Prov. Arkadia, Parnon, 2 km SW. Kosmas	37.0667	22.7197	1100	26.04.2000	A. Schulz		4
crasecundus	GRE:Litohoro-3W-19960513-009	Greece	Pieriá, Olympgebirge, 3-5 km W. Litóhoro	40.1077	22.4741	500-700	13.05.1996	A. Schulz & K. Vock		3
crasecundus	GRE:Litóhoro-7W-19960513-187	Greece	Pieriá, Olympgebirge, 5-7 km W. Litóhoro	40.0940	22.4208	1000-1200	13.05.1996	A. Schulz & K. Vock		3
crasecundus	GRE:Parnon-Mts-20110426-152	Greece	Peloponnesus, Parnon Mts. Trail to Top	37.27	22.61	1500-1800	26.04.2011	A. Schulz		3
crasecundus	GRE:Stagira-20110409-027	Greece	Halkidiki, north of Athon, Stagira vill.	40.530833	23.719722	585	09.04.2011	A. Gjonova		3
crasecundus	GRE:Taigetos-Oros-20110430-302	Greece	Peloponnesus, Taygethos Oros, Trail to Profiti Ilias	36.9480	22.3770	1400-1600	30.04.2011	A. Schulz		3
crasecundus	GRE:Taigetos-Oros-20110430-311	Greece	Peloponnesus, Taygethos Oros, Trail to Profiti Ilias	36.948	22.377	1400-1600	30.04.2011	A. Schulz		3
crasecundus	ROM:Comana-Vlasca-1	Romania	Comana Vlasca Sammlung Dr. F. Santschi Kairouan	43.8917	25.9636	30	?	F. Santschi		3
crasecundus	ROM:Comana-Vlasca-2	Romania	Comana Vlasca Sammlung Dr. F. Santschi Kairouan	43.8917	25.9636	30	?	F. Santschi		3
crasecundus	ROM:Dobrogea-Babadag-20050602-105	Romania	Dobrogea, Babadag	44.856669	28.690521	100	02.06.2005	S. Csősz		3
crasecundus	ROM:Dobrogea-Babadag-20050602-106	Romania	Dobrogea, Babadag	44.856669	28.690521	100	02.06.2005	S. Csősz		2
crasecundus	RUS:Gelendzhik-5SSE-20060604-249	Russia	5 km SSE Gelendzhik	44.48	38.145		04.06.2006	S. Csősz		1
crasecundus	RUS:Obilhoe-20060608-219	Russia	Obilhoe, Georgievsk, Stavropolskij kraj	44.153722	43.470971		08.06.2006	S. Csősz	(CASENT0906716)	3
crasecundus	TUR:Aydogdu-5SW-19930626-1147	Turkey	Erzurum, 5 km SW. Aydogdu, 25 km SW. Göle	40.677	42.4161	1400	26.06.1993	A. Schulz		2
crasecundus	TUR:Aydogdu-5SW-19930626-1157	Turkey	Erzurum, 2 km NE. Aydogdu, 14 km SW. Göle	40.714	42.4951	1500	26.06.1993	A. Schulz		3
crasecundus	TUR:Aydogdu-5SW-19930626-1158	Turkey	Erzurum, 2 km NE. Aydogdu, 14 km SW. Göle	40.714	42.4951	1500	26.06.1993	A. Schulz		3
crasecundus	TUR:Cat-2S-20120702-046	Turkey	Prov. Sivas, 2 km S Cat	39.4183	35.9570	1550	02.07.2012	A. Schulz		3
crasecundus	TUR:Demirköy-20090706-474	Turkey	Demirköy	41.8175	27.813889	170	06.07.2009	R. Bekchiev		3
crasecundus	TUR:Demirköy-20090706-476	Turkey	Demirköy	41.8175	27.813889	170	06.07.2009	R. Bekchiev		3
crasecundus	TUR:Erzincan-25ESE-20120713-179	Turkey	Prov. Erzincan, 25 km ESE Erzincan	39.6606	39.7342	1200	13.07.2012	A. Schulz		3
crasecundus	TUR:Eskishir-Sögüt-20030520-162	Turkey	Road Eskishir to Sögüt	39.554	30.126	966	20.05.2003	A. Schulz		3
crasecundus	TUR:Ispir-10NW-19930701-1197	Turkey	Erzurum, 10 km NW. Ispir	40.5853	40.8525	1700	01.07.1993	A. Schulz		3
crasecundus	TUR:Mahya-hill-20050530-472	Turkey	Pınarhisar district, Mahya hill	41.770833	27.638056	820	30.05.2005	R. Bekchiev		3
crasecundus	TUR:Ordu-25NW-20120721-396	Turkey	Prov. Ordu, 4 km W Persembe, 25 km NW Ordu	41.064	37.711	400	21.07.2012	A. Schulz		3
crasecundus	TUR:Ordu-40SWS-20120721-402	Turkey	Prov. Ordu, vic. Gölköy, 40 km SWS Ordu	40.719	37.6221	1000	21.07.2012	A. Schulz		3
crasecundus	TUR:Posof-3E-20120717-303	Turkey	Prov. Ardahan, 3 km E Posof	41.5145	42.7620	1500	17.07.2012	A. Schulz		3
crasecundus	TUR:Seydiler-7N-20120723-495	Turkey	Kastamonu, 7 km N Seydiler, 30 km N Kastamonu	41.6942	33.7183	1200	23.07.2012	A. Schulz		2
crasecundus	TUR:Tortum-15E-20120713-205	Turkey	Prov. Erzurum, 50 km NE Erzurum, 15 km E. Tortum, Kirecli Gecidie	40.3531	41.7037		13.07.2012	A. Schulz		3
crasecundus	TUR:Tortum-45NEN-20120714-217	Turkey	Prov. Erzurum, 45 km NEN Tortum	40.3253	41.572		14.07.2012	A. Schulz		3
crasecundus	TUR:Ulu-Dag-19930705-1230	Turkey	Bursa, südlicher Ulu Dag, Sogukpinar, 20 km SE. Bursa	40.0551	29.1201	750	06.07.1993	A. Schulz		3
crasecundus	TUR:Vic-Mezraa-20120711-153	Turkey	Prov. Tunceli, Vic. Mezraa, 30 km NE Tunceli	39.3776	39.8046	1300	11.07.2012	A. Schulz		3
crasecundus	TUR:Vic-Pülümür-20120711-159	Turkey	Prov. Tunceli, Vic. Pülümür	39.4819	39.8899	1600	11.07.2012	A. Schulz		3
crasecundus	UKR:Agarmis-19800929	Ukraine	Crimea, Agarmis	45.252	35.025	600	29.09.1980	E. Malij		3
crasecundus	UKR:Armiansk-19850504	Ukraine	Armiansk, SSR.	46.106991	33.693461		04.05.1985	A. Radchenko		3
crasecundus	UKR:Krasnolesje-19800912	Ukraine	Krym (Crimea), Krasnolesje	44.952117	34.102417	100	12.09.1980	E. Malij		3
crasecundus	UKR:Simferopol-19950813-826	Ukraine	Krim, S. Simferopol	44.9380	34.0987	300	13.08.1995	M. Sanetra	(CASENT0906044)	3
Temnothorax crassispinus (Karavaiev)
crassispinus	AUT:Wachau-19900701-2774	Austria	Wachau, Setzberg, 5 km NW Spitz	48.3918	15.3585	400	01.07.1990	A. Schulz		3
crassispinus	BUL:Kokalyane-3E-20090606-1033	Bulgaria	Issuar Valley, 3 km E. Kokalyane, 15 km SE. Sofia	42.5794	23.4342	650	06.06.2009	A. Schulz		3
crassispinus	BUL:Vratsa-5S-20090607-1074	Bulgaria	Vratehansica Planina Mts. 1 km SE Vola Peak, 5 km S Vratsa	43.1372	23.5914	1000	07.06.2009	A. Schulz		3
crassispinus	BUL:Zheleznitsa-1N-20090606-1009	Bulgaria	Vitosha Mts, 1 km N. Zheleznitsa, 15 km S. Sofia	42.5462	23.3654	1000	06.06.2009	A. Schulz		3
crassispinus	GER:Quolsdorf-19920406	Germany	Sachsen, Quolsdorf, 10km N. Görlitz	51.3840	14.8795	70	06.04.1992	A. Schulz		3
crassispinus	GRE:Chelmos-19940604-1394	Greece	Peloponnisos, Chelmos, 30 km SSE. Égion	37.9868	22.1976	1800-2200	04.06.1994	A. Schulz		3
crassispinus	GRE:Kalamata-20kmE-19940601-1349	Greece	Taigetos Oros, Langada Pass, 20 km E. Kalamata	37.0715	22.2699	1100-1400	01.06.1994	A. Schulz & K. Vock		3
crassispinus	GRE:Konitsa-5N-19960523-355	Greece	Ioánnina, 5 km N. Kónitsa, 3 km S. Exohí	40.1075	20.7638	500-600	23.05.1996	A. Schulz		3
crassispinus	GRE:Parnon-Mts-20110426-117	Greece	Peloponnesus, Parnon Mts. Trail to Top	37.2700	22.6100	1500-1800	26.04.2011	A. Schulz		2
crassispinus	GRE:Parnon-Mts-20110426-145	Greece	Peloponnesus, Parnon Mts. Trail to Top	37.2700	22.6100	1500-1800	26.04.2011	A. Schulz		3
crassispinus	GRE:Sitenia-3W-20000425-071	Greece	Peleponnes, Prov. Arkadia, Parnon, 3 km W.Sitena	37.2888	22.6129	1700	25.04.2000	A. Schulz		3
crassispinus	GRE:Sitenia-3W-20000425-079	Greece	Peleponnes, Prov. Arkadia, Parnon, 3 km W.Sitena	37.2888	22.6129	1700	25.04.2000	A. Schulz		3
crassispinus	GRE:Sparti-20SW-20000429-150c	Greece	Peleponnes, Prov. Lakonia, Oros Taigetos, 20 km SW. Sparti	36.9729	22.3413	1800-2100	29.04.2000	A. Schulz		3
crassispinus	GRE:Taigetos-Oros-20110430-305	Greece	Peloponnesus, Taygethos Oros, Trail to Profiti Ilias	36.9480	22.3770	1400-1600	30.04.2011	A. Schulz		3
crassispinus	GRE:Tripolis-15NNW-20110429-214	Greece	Peloponnesus, 15km NNW Tripolis, Menalo Oros	37.6294	22.3016	1000	29.04.2011	A. Schulz		3
crassispinus	GRE:Tripolis-15NNW-20110429-221	Greece	Peloponnesus, 15km NNW Tripolis, Menalo Oros	37.6294	22.3016	1000	29.04.2011	A. Schulz		3
crassispinus	GRE:Tripolis-22NNW-20110429-234	Greece	Peloponnesus, 22 km NNW Tripolis, Menalo Oros	37.6539	22.2676	1500-1700	29.04.2011	A. Schulz		3
crassispinus	GRE:Tripolis-22NNW-20110429-238	Greece	Peloponnesus, 22 km NNW Tripolis, Menalo Oros	37.6539	22.2676	1500-1700	29.04.2011	A. Schulz		3
crassispinus	GRE:Vamvakou-3SE-20110426-162	Greece	Peloponnesus, Parnon Mts. 3 km SE Vamvakou	37.2200	22.5900	1300	26.04.2011	A. Schulz		3
crassispinus	GRE:Vic-Meliana:-19960521-024	Greece	Préveza, vic. Melianá	39.3614	20.7872	600-800	21.05.1996	A. Schulz		3
crassispinus	GRE:Vitina-5NE-20110429-261	Greece	Peloponnesus, 5 km NE Vitina. 30 km NW Tripolis	37.6814	22.2083	1000	29.04.2011	A. Schulz		3
crassispinus	HUN:Budapest-19090521	Hungary	Budapest, Hüvösvölgy	47.5430	18.9656	250	21.05.1909	J. Szabó		3
crassispinus	HUN:Csilleberc-20040530-397	Hungary	Csillebérc	47.4998	18.9590	400	30.05.2004	S. Csősz	(CASENT0906701)	3
crassispinus	HUN:Hatvan-20110312-432	Hungary	Heves m., Hatvan, Kisgombosi-legelő, fáslegelő	47.6732	19.6466	200	12.03.2011	T. Németh		3
crassispinus	HUN:Hatvan-20110312-433	Hungary	Heves m., Hatvan, Kisgombosi-legelő, fáslegelő	47.6732	19.6466	200	12.03.2011	T. Németh		3
crassispinus	HUN:Isaszeg-20110402-437	Hungary	Isaszeg, Lassú-völgy, Under moss	47.5353	19.3976	200	02.04.2011	T. Németh	CASENT0914700	3
crassispinus	HUN:Pecs-Kaufmann	Hungary	Pécs	46.1040	18.2454	200	?	Kaufmann		3
crassispinus	HUN:Verteskozma-20090430-411	Hungary	Vérteskozma	47.4593	18.4320	350	30.04.2009	S. Csősz	(CASENT0906702)	3
crassispinus	MAC:Jacupitsa-20090619-001	Macedonia	Jacupitsa Mt., Cheples hut env., Babuna river,	41.4175	21.4158	1300	19.06.2009	R. Bekchiev		3
crassispinus	MAC:Konopishte-20090616-003	Macedonia	Kozhuh Mt., Konopishte vill., bord of Boshavitsa river	41.2481	22.0792	672	16.06.2009	R. Bekchiev		3
crassispinus	MAC:Lukovo-20090617-004	Macedonia	Crni Drim valley, Lukovo vill.	41.3656	20.6056	590	17.06.2009	R. Bekchiev		3
crassispinus	MOL:Vall-Dauberlad-1	Moldavia	Vall Duberlad (Bârlad Valley)	46.2200	27.6600	100	?	Montandon		3
crassispinus	MOL:Vall-Dauberlad-2	Moldavia	Vall Duberlad (Bârlad Valley)	46.2200	27.6600	100	?	Montandon		3
crassispinus	POL:Kilce-Pongrác	Poland	Kielce	50.8300	20.6600	300	?	Pongrác		3
crassispinus	RUS:Cherkassy	Russia	Cherkassy Prov., Kanev Nat. Res.	49.7510	31.4700	100	?	A. Radchenko		3
crassispinus	SER:Sremska-Kamenica-19710502	Serbia	Vojvodina Mts.Fruska Gora, Sremska Kamenica	45.2200	18.4400	300	02.05.1971	J. Papp		3
crassispinus	SLO:Postojna-12W-19970529-401	Slowenia	Mte Nanos, (Plesa), vic. Velika Ubeljsko, 12 km W. Postojna	45.7784	14.0623	900	29.05.1997	A. Schulz		3
crassispinus	SLO:Vovo-Mesto-20070513-WL16	Slovenia	Pri Ursna Sela, Vovo Mesto, WL 16	45.8107	15.1690	200	13.05.2007	G. Bracko		3
crassispinus	UKR:Pervomaisk-19980610	Ukraine	Pervomaisk, Mykolaivs'ka Obl.	48.0436	30.8592	100	12.06.1998	A. Radchenko		3
crassispinus	UKR:Pischa-20040610	Ukraine	Volyn Prov., Satsky Distr., vil Pischa	51.0708	21.0032	170	10.06.2004	A. Radchenko		3
Temnothorax flavicornis (Emery)
flavicornis	BUL:Novakovo-10SE-20090611-275	Bulgaria	East Rhodopes, 10km SENovakovo, 32km SE Asenovgrad	41.8683	25.1367	700	11.06.2009	S. Csősz	(CASENT0906707)	6
flavicornis	CRO:Aerodrom-1N-19970531-440	Croatia	Insel Krk, 1 km N. Aerodrom	45.2335	14.5603	50-200	31.05.1997	A. Schulz		3
flavicornis	CRO:Bol-3E-20100715-198	Croatia	Island Brac, (south), 3km E. Bol	43.2722‎	16.7061	100	14.07.2010	A. Schulz		3
flavicornis	CRO:Bol-3E-20100715-211	Croatia	Island Brac, (south), 3km E. Bol	43.2722‎	16.7061	100	14.07.2010	A. Schulz		2
flavicornis	CRO:Makarska-4SE-20100715-109	Croatia	Adria, Biokovo Mt. 4 km SE. Makarska, Street to NP.	43.2608‎	17.0856	400-500	06.07.2010	A. Schulz		3
flavicornis	CRO:Makarska-4SE-20100715-111	Croatia	Adria, Biokovo Mt. 4 km SE. Makarska, Street to NP.	43.2608‎	17.0856	400-500	06.07.2010	A. Schulz		3
flavicornis	GRE:Levidi-10S-20000427-137	Greece	Peleponnes, Prov. Arkadia, Oros Menalon, 10 km S. Levidi	37.6070	22.3032	1700	27.04.2000	A. Schulz		3
flavicornis	GRE:Profiti-Ilias-20110501-338	Greece	Peloponnesus, Taygethos Oros, Street to Profiti Ilias	36.968	22.404	800	01.05.2011	A. Schulz		3
flavicornis	ITA:Domodosola-20N-19910725-526	Italy	Domodosola, 20km N	46.2823	8.3554	700	25.07.1991	A. Schulz		6
flavicornis	ITA:Mezzocorona-8N-19980519-32	Italy	Südtirol, vic. Foss di Ton, 8 km N. Mezzocorona, 30 km SW. Bolzano	46.2675	11.0987	500	19.05.1998	A. Schulz		3
flavicornis	ITA:Vic-Pai-20010421-0279	Italy	Lake Garda, vic. Pai	45.40	10.40	400	21.04.2001	A. Schulz		3
flavicornis	ITA:Vic-Pai-20010421-0286	Italy	Lake Garda, vic. Pai	45.40	10.40	400	21.04.2001	A. Schulz		6
Temnothorax helenae sp.n.
helenae sp.n.	BUL:Komuniga-7E-20090613-332	Bulgaria	East Rhodopes, 7 km E Komuniga	41.7964	25.2964	600	13.06.2009	S. Csősz		3
helenae sp.n.	BUL:Tsaparevo-2S-20090609-1171	Bulgaria	Meleshevsica Planina Mts., 2 km S. Tsaparevo	41.6117‎	23.0969	800	09.06.2009	A. Schulz		5
helenae sp.n.	BUL:Zwezdel-2E-20090613-1379	Bulgaria	East Rhodopes, 2 km E. Zwezdel, 10 W. Krumovgrad	41.4733‎	25.5456	500	13.06.2009	A. Schulz		3
helenae sp.n.	BUL:Zwezdel-2E-20090613-1779	Bulgaria	East Rhodopes, 2 km E. Zwezdel, 10 W. Krumovgrad	41.4733‎	25.5456	500	13.06.2009	A. Schulz		5
helenae sp.n.	GRE:Anogia-W-19940602-1374	Greece	Peloponnisos, 8 km W. Anogia, 10 km SW. Spárti	36.9682	22.4045	800	02.06.1994	A. Schulz		6
helenae sp.n.	GRE:Arkadia-20000421-001	Greece	Peleponnes, Prov. Arkadia, Ormos Krioneri	37.3006	22.8168	50	21.04.2000	A. Schulz		3
helenae sp.n.	GRE:Astros-7SW-20000422-014	Greece	Peleponnes, Prov. Arkadia, Parnon, 7 km SW. Astros	37.3835	22.70	700	22.04.2000	A. Schulz		4
helenae sp.n.	GRE:Crete-Anisarkis-1S-1992-20-700	Greece	Crete, Hania, 1 km S. Anisarkis, vic. Kandanos, 35 km SW. Hania	35.3279	23.7420	500	1992	A. Schulz		3
helenae sp.n.	GRE:Crete-Ano-Vianos-5N-20110417-024	Greece	Crete, 5 km N Ano Vianos, Vic. Katofigi	35.0922	25.4165	600	17.04.2011	A. Schulz		3
helenae sp.n.	GRE:Githion-19880527	Greece	Peloponnese, südl. Githion	36.7463	22.5679	100	27.05.1988	A. Schulz		3
helenae sp.n.	GRE:Holomontas-20090830-030	Greece	Halkidiki, Holomontas, n. Taxiarhis	40.24	23.31	594	30.08.2009	L. Borowiec		3
helenae sp.n.	GRE:Kalamata-20E-19940601-1353	Greece	Peloponnisos, Taigetos Oros, Langada Pass, 20 km E. Kalamata	37.0715	22.2699	1100-1400	01.06.1994	A. Schulz		6
helenae sp.n.	GRE:Kalamata-20E-19940601-1357	Greece	Peloponnisos, Taigetos Oros, Langada Pass, 20 km E. Kalamata	37.0715	22.2699	1100-1400	01.06.1994	A. Schulz & K. Vock		3
helenae sp.n.	GRE:Kosmas-2SW-20000426-095	Greece	Peleponnes, Prov. Arkadia, Parnon, 2 km SW. Kosmas	37.0667	22.7197	1100	26.04.2000	A. Schulz		5
helenae sp.n.	GRE:Kosmas-2SW-20000426-100	Greece	Peleponnes, Prov. Arkadia, Parnon, 2 km SW. Kosmas	37.0667	22.7197	1100	26.04.2000	A. Schulz		5
helenae sp.n.	GRE:Levidi-10S-20000427-118	Greece	Peleponnes, Prov. Arkadia, Oros Menalon, 10 km S. Levidi	37.6070	22.3032	1700	27.04.2000	A. Schulz		5
helenae sp.n.	GRE:Levidi-10S-20000427-144	Greece	Peleponnes, Prov. Arkadia, Oros Menalon, 10 km S. Levidi	37.6067	22.3173	1200	27.04.2000	A. Schulz		3
helenae sp.n.	GRE:Levidi-10S-20000427-146	Greece	Peleponnes, Prov. Arkadia, Oros Menalon, 10 km S. Levidi	37.6067	22.3173	1200	27.04.2000	A. Schulz	(CASENT0906017)	4
helenae sp.n.	GRE:Litohoro-5W-19960513-195	Greece	Pieriá, Olympgebirge, 3-5 km W. Litóhoro	40.1077	22.4741	500-700	13.05.1996	A. Schulz		3
helenae sp.n.	GRE:Litohoro-5W-19960513-204	Greece	Pieriá, Olympgebirge, 3-5 km W. Litóhoro	40.1077	22.4741	500-700	13.05.1996	A. Schulz		3
helenae sp.n.	GRE:Niki-Athon-20110409-026	Greece	Halkidiki, north of Athon, Niki vill.	41.5308	23.7197	411	09.04.2011	R. Kostova		2
helenae sp.n.	GRE:Parnon-Mts-20110426-114	Greece	Peloponnesus, Parnon Mts. Trail to Top	37.27	22.61	1500-1800	26.04.2011	A. Schulz		3
helenae sp.n.	GRE:Parnon-Mts-20110426-118	Greece	Peloponnesus, Parnon Mts. Trail to Top	37.27	22.61	1500-1800	26.04.2011	A. Schulz		3
helenae sp.n.	GRE:Pigadia-5NW-20110501-355	Greece	Peloponnesus, 5 km NW. Pigadia, w. Taygethos Oros	37.0104	22.2405	1200	01.05.2011	A. Schulz		3
helenae sp.n.	GRE:Profitis Ilias-19940602-1366	Greece	Peloponnisos, Taigetos Oros, Unterhalb des Profitis Ilias	36.955	22.358	1800-2000	02.06.1994	A. Schulz		3
helenae sp.n.	GRE:Sitenia-3W-20000425-068	Greece	Peleponnes, Prov. Arkadia, Parnon, 3 km W.Sitena,	37.2888	22.6129	1700	25.04.2000	A. Schulz	(CASENT0906695)	5
helenae sp.n.	GRE:Sitenia-3W-20000425-070	Greece	Peleponnes, Prov. Arkadia, Parnon, 3 km W.Sitena,	37.2888	22.6129	1700	25.04.2000	A. Schulz		4
helenae sp.n.	GRE:Sparti-20SW-20000429-148	Greece	Peleponnes, Prov. Lakonia, Oros Taigetos, 20 km SW. Sparti	36.9729	22.3413	1800-2100	29.04.2000	A. Schulz		4
helenae sp.n.	GRE:Sparti-20SW-20000429-152	Greece	Peleponnes, Prov. Lakonia, Oros Taigetos, 20 km SW. Sparti	36.9729	22.3413	1800-2100	29.04.2000	A. Schulz		3
helenae sp.n.	GRE:Sparti-20SW-20000429-162	Greece	Peleponnes, Prov. Lakonia, Oros Taigetos, 20 km SW. Sparti	36.9729	22.3413	1800-2100	29.04.2000	A. Schulz		5
helenae sp.n.	GRE:Taigetos-Oros-20110430-296	Greece	Peloponnesus, Taygethos Oros, Trail to Profitis Elias	36.948	22.377	1400-1600	30.04.2011	A. Schulz	(CASENT0906021	3
helenae sp.n.	GRE:Taigetos-Oros-20110501-337	Greece	Peloponnesus, Taygethos Oros, Street to Profitis Elias	36.968	22.404	800	01.05.2011	A. Schulz		3
helenae sp.n.	GRE:Tripolis-15NNW-20110429-212	Greece	Peloponnesus, 15km NNW Tripolis, Menalo Oros	37.6294	22.3016	1000	29.04.2011	A. Schulz	(CASENT0906681)	3
helenae sp.n.	GRE:Tripolis-22NNW-20110429-259	Greece	Peloponnesus, 22 km NNW Tripolis, Menalo Oros	37.6539	22.2676	1500-1700	29.04.2011	A. Schulz		3
helenae sp.n.	GRE:Tripolis-3N-20110429-209	Greece	Peloponnesus, vic. Merkovouni, 3km N Tripolis	37.5416	22.372	700	29.04.2011	A. Schulz		3
helenae sp.n.	GRE:Vic-Chania-19960514-220	Greece	Magnissía, Pilion, vic. Chania	39.3967	23.0619	1000-1400	14.05.1996	A. Schulz		3
helenae sp.n.	GRE:Vic-Kremasti-20110428-175	Greece	Peloponnesus, vic. Kremasti, 30 km NE. Skala	36.9716	22.883	900-1100	28.04.2011	A. Schulz		3
helenae sp.n.	GRE:Vic-Pteri-19940606-1427	Greece	Peloponnisos, vic. Pteri, 15 km S. Égion, 30 km E. Pátrai	38.1479	22.0731	1100	06.06.1994	A. Schulz		5
helenae sp.n.	GRE:Vic-Pteri-19940606-1428	Greece	Peloponnisos, vic. Pteri, 15 km S. Égion, 30 km E. Pátrai	38.1479	22.0731	1100	06.06.1994	A. Schulz		3
helenae sp.n.	GRE:Vic-Sarandavli-19960517-261	Greece	Viotía, Párnassós, vic. Sarandavli	38.5536	22.5292	1100-1400	17.05.1996	A. Schulz	(CASENT0906016)	3
helenae sp.n.	GRE:Vitina-Karkaloú-19940603-1385	Greece	Peloponnisos, 28 km NW. Tripolis, Pass zwischen Vitina und Karkaloú	37.6565	22.1491	1140	03.06.1994	A. Schulz		3
helenae sp.n.	TUR:Vic-Islambelir-20030510-008	Turkey	Vic. Islambelir, Pinarhisar to Poyrali	41.390	27.367	300	10.05.2003	A. Schulz		3
helenae sp.n.	TUR:Vic-Islambelir-20030510-009	Turkey	Vic. Islambelir, Pinarhisar to Poyrali	41.390	27.367	300	10.05.2003	A. Schulz		3
Temnothorax laconicus Csősz et al.
laconicus	GRE:Anogia-8W-19940602-1372	Greece	8 km W. Anogia, 10 km SW. Spárti	36.9682	22.4045	800	02.06.1994	A. Schulz & K. Vock		6
laconicus	GRE:Anogia-8W-19940602-1373	Greece	8 km W. Anogia, 10 km SW. Spárti	36.9682	22.4045	800	02.06.1994	A. Schulz & K. Vock		6
laconicus	GRE:Anogia-8W-19940602-1374-1	Greece	8 km W. Anogia, 10 km SW. Spárti	36.9682	22.4045	800	02.06.1994	A. Schulz & K. Vock		2
laconicus	GRE:Kalamata-20kmE-19940601-1355	Greece	Taigetos Oros, Langada Pass, 20 km E. Kalamata	37.0715	22.2699	1100-1400	01.06.1994	A. Schulz & K. Vock		7
laconicus	GRE:Kerkyra-Spaskilos-19710331-0	Greece	Spaskilos	37.7001	19.700		xx.03.1971	I. Löbl		5
laconicus	GRE:Kerkyra-Spaskilos-19710331-1	Greece	Spaskilos	37.7001	19.700		xx.03.1971	I. Löbl		3
laconicus	GRE:Kórinthos-40W-19940605-1421	Greece	Nördlicher Killini, Trikálon, 40 km W. Kórinthos	37.9982	22.4703	1050	05.06.1994	A. Schulz & K. Vock		4
laconicus	GRE:Levidi-8S-20000427-116	Greece	Prov. Arkadia, Oros Menalon, 8 km S. Levidi,	37.6833	22.4333	800	27.04.2000	A. Schulz		2
laconicus	GRE:Profitis-Ilias-19940602-1365	Greece	Taigetos Oros, Unterhalb des Profitis Ilias	36.955	22.358	1800-2000	02.06.1994	A. Schulz & K. Vock		3
laconicus	GRE:Tripolis-28NW-19940603-1385	Greece	28 km NW. Tripolis, Pass zwischen Vitina und Karkaloú	37.6565	22.1491	1140	03.06.1994	A. Schulz & K. Vock		3
Temnothorax lichtensteini (Bondroit)
lichtensteini	AUS:Lavamünd-0.3NW-19940709-g7	Austria	Lavamünd-0.3NW-19940709-g7	46.6452	14.9508	350	09.07.1994	?		2
lichtensteini	AUS:Lavamünd-0.3NW-19940709-g86	Austria	Lavamünd-0.3NW-19940709-g86	46.6452	14.9508	350	09.07.1994	?		2
lichtensteini	BUL:Karlukovo-19770614-V287	Bulgaria	Karlukovo	43.1683	24.0606	150	14.06.1977	V. Vohralik		5
lichtensteini	BUL:Tipchenitsa-1.5W-20090607-1061	Bulgaria	1.5 km W. Tipchenitsa, 10 km E. Zverion	43.0630	23.688	400	07.06.2009	A. Schulz		3
lichtensteini	BUL:Zverino-2NE-20090607-1101	Bulgaria	2 km NE. Zverino, 10 km W. Mezdra	43.0956	23.5770	300	07.06.2009	A. Schulz		5
lichtensteini	CRO:-Vinodol-Urgini-19970604-564	Croatia	8 rkm N. Ugrini	45.1906	14.8109	600-800	04.06.1997	A. Schulz & K. Vock		6
lichtensteini	CRO:Bol-3E-20100714-208	Croatia	3km E. Bol,	43.2722‎	16.7061	100	14.07.2010	A. Schulz		3
lichtensteini	CRO:Jurjevo-10SE-19970603-514	Croatia	10 km SE. Jurjevo	44.8271	14.9156	500-600	03.06.1997	A. Schulz & K. Vock		5
lichtensteini	CRO:Krk:Baska-7NW-19970530-420	Croatia	7 km NW. Baska	45.0194	14.6878	50-200	30.05.1997	A. Schulz & K. Vock		5
lichtensteini	CRO:KrK:Jurandvor-3NW-19970531-445	Croatia	3 km NW. Jurdandvor	44.9919	14.7191	50-200	31.05.1997	A. Schulz & K. Vock		3
lichtensteini	CRO:Krk:Krk-2N-19970530-427	Croatia	2 km N. Krk	45.0515	14.5669	50-200	30.05.1997	A. Schulz & K. Vock		5
lichtensteini	CRO:Praznica-20100711-165	Croatia	Praznica,	43.3169‎	16.7031	400	11.07.2010	A. Schulz		3
lichtensteini	CRO:Vidova-Gora-20100713-232	Croatia	Vidova Gora Natural Reserve,	43.2833‎	16.6167	600-750	13.07.2010	A. Schulz		2
lichtensteini	CRO:Vidova-Gora-20100713-237	Croatia	Vidova Gora Natural Reserve,	43.2833‎	16.6167	600-750	13.07.2010	A. Schulz		3
lichtensteini	CRO:Vinodol,nr.Mte-Visevica-19970604-524	Croatia	vic. Mte Visevica, 16 rkm N. Urgini	45.2584	14.8002	1300	04.06.1997	A. Schulz & K. Vock		5
lichtensteini	FRA:Agay-20070715-1	France	Cannes, 20km W Agay	43.4365	6.8657	20	15.07.2007	C. Galkowski		3
lichtensteini	FRA:Aix-En-Provence-10E-20090313-526	France	10km E Aix-En-Provence, Mt. Saint Victoire,	43.5290	5.5857	700-1000	13.03.2009	A. Schulz		2
lichtensteini	FRA:Apt-Luberon-Mt-10S-20090314-559	France	10 km S Apt, Luberon Mountains,	43.7866	5.3517	500	14.03.2009	A. Schulz		3
lichtensteini	FRA:Apt-Luberon-Mt-10S-20090314-572	France	10 km S Apt, Luberon Mountains,	43.7866	5.3517	500	14.03.2009	A. Schulz		3
lichtensteini	FRA:Cors.:Corte-1SSE-198203-10362	France	Corse, 17, 1km SSE Corte, Strasse N 193	42.3060	9.1654	400	21.-31.03.1982	A. Buschinger		3
lichtensteini	FRA:Cors.:Olcani-NW,198203-10575	France	Corse, 33, An Der D 233, 0.8km Olcani, NNE Nonza	42.8076	9.3708	350	21.-31.03.1982	A. Buschinger		3
lichtensteini	FRA:Cors.:Sartene-10E-198203-10457	France	Corse ,25, Südkorsika, 10km E, Sartene, Bergrücken	41.6283	9.06641	400	21.-31.03.1982	A. Buschinger		3
lichtensteini	FRA:Culoz-19960413-120	France	FRA:Culoz 19960413-120	45.846	5.7924	250	13.04.1996	?		3
lichtensteini	FRA:Dieulefit-20070825-2	France	Dieulefit	44.500	5.113	400	25.08.2007	C. Galkowski		3
lichtensteini	FRA:Gr.Canyon-du-Verdon-199205-752	France	Grand Canyon du Verdon, Collet Barris	43.768	6.3075	1000	05.-11.05.1992	A. Schulz		2
lichtensteini	FRA:Gr.Canyon-du-Verdon-199205-754	France	Lac de Ste Croix, Les Salles s-Verdon	43.7922	6.1575	500	05.-11.05.1992	A. Schulz		3
lichtensteini	FRA:Gr.Canyon-du-Verdon-199205-754-1	France	Lac de Ste Croix, Les Salles s-Verdon	43.7922	6.1575	500	05.-11.05.1992	A. Schulz		3
lichtensteini	FRA:Mougins-Cannes-19860329	France	Alpes Maritimes, Mougins, Canne	43.6028	7.0078	200	29.03.1986	C. Besuchet		3
lichtensteini	FRA:Narbonne-20070721-1	France	Narbonne	43.185	2.994	50	21.07.2007	C. Galkowski		3
lichtensteini	FRA:Prades-7WNW-19940712-77	France	5 km NWW. Ria, 7 km NWW. Prades	42.6142	2.3332	450	12.07.1994	A. Schulz		3
lichtensteini	FRA:Prov.:Brignoles-10NNE-1992-768	France	10 km NEE. Brignoles, Vins sur Carami	43.4345	6.1345	200	05.-11.05.1992	A. Schulz		2
lichtensteini	FRA:Prov.:Cavaillon-5NW-1992-718	France	5 km NW. Cavaillon bei Cabrieres d'Avignon	43.8543	4.9734	200	05.-11.05.1992	A. Schulz		2
lichtensteini	FRA:Provence.Verdon-10NNE-1992-758	France	Lac de Ste Croix, Les Salles s-Verdon	43.7922	6.1575	500	05.-11.05.1992	A. Schulz		3
lichtensteini	FRA:Puyloubier-3W-19920505/11-776	France	Montagne Ste Victoire, 3 km W. Puyloubier	43.5265	5.6209	600	05.-11.05.1992	A. Schulz		3
lichtensteini	FRA:S.Martin-desLondres19940710-45	France	Vic. S. San-Martin-des-Londres, 20 km NNW. Montpellie	43.7909	3.727	200	10.07.1994	A. Schulz		3
lichtensteini	FRA:S.Martin-desLondres19940710-46	France	Vic. S. San-Martin-des-Londres, 20 km NNW. Montpellie	43.7909	3.727	200	10.07.1994	A. Schulz		3
lichtensteini	FRA:St.Hippolyte-du-Fort-1E,19940709-10	France	1 km E. St. Hippolyte-du-Fort, 45 km N. Montpellie	43.9635	3.8764	300	09.07.1994	A. Schulz		3
lichtensteini	FRA:St.Hippolyte-du-Fort-1E,19940709-16	France	1 km E. St. Hippolyte-du-Fort, 45 km N. Montpellie	43.9635	3.8764	300	09.07.1994	A. Schulz		3
lichtensteini	FRA:Vaucl.:Beaumont-d.Ventoux-1976	France	Vaucluse, Beaumont-du-Ventoux	44.1828	5.166	400	23.10.1976	Merle		2
lichtensteini	FRA:Vendres10S-19940712-83	France	3 km W. Banyul-sur-Mer, 10 km S. Prot-Vendres	42.484	3.0842	100	12.07.1994	A. Schulz		3
lichtensteini	FRA:Villes-sur-Auzon199205-794	France	Mont Ventoux, Villes sur Auzon	44.0801	5.2805	700	05.-11.05.1992	A. Schulz		3
lichtensteini	FRA:Villes-sur-Auzon199205-795	France	Mont Ventoux, Villes sur Auzon	44.080	5.2805	700	05.-11.05.1992	A. Schulz		3
lichtensteini	GRE:Anemorrachi-19730502	Greece	vic. Anemorachi	39.3125	21.078	400	02.05.1973	I. Löbl		6
lichtensteini	GRE:Chania-Pilion-19960514-213	Greece	Pilion, vic. Chania	39.3967	23.0619	1000-1400	14.05.1996	A. Schulz & K. Vock		3
lichtensteini	GRE:Chania-Pilion-19960514-215	Greece	Pilion, vic. Chania	39.3967	23.0619	1000-1400	14.05.1996	A. Schulz & K. Vock		3
lichtensteini	GRE:Chania-Pilion-19960514-216	Greece	Pilion, vic. Chania	39.3967	23.0619	1000-1400	14.05.1996	A. Schulz & K. Vock		3
lichtensteini	GRE:Elani-20090828-28	Greece	Halkidiki, Kassandra, Elani	40.03	23.21	280	28.08.2009	L. Borowiec		2
lichtensteini	GRE:Kamarina-3NE-19960520-278	Greece	GRE:Kamarina-3NE 19960520-278	39.1356	20.6748	400-600	20.05.1996	A. Schulz & K. Vock		5
lichtensteini	GRE:Kefalinos-19710331	Greece	Kephalinis	38.31	20.56		31.03.1971	I. Löbl		5
lichtensteini	GRE:Konitsa5N,Exohi3S-19960523-351	Greece	5 km N. Kónitsa, 3 km S. Exohí	40.1075	20.7638	500-600	23.05.1996	A. Schulz & K. Vock		5
lichtensteini	GRE:Koumaria-2N-19960610-135	Greece	2 km N. Koumaria, 25 km S. Náoussa	40.5191	22.0851	800-900	10.05.1996	A. Schulz & K. Vock		5
lichtensteini	GRE:Litochoro-19910817-552	Greece	Litochoro, Olympgebirge	40.1106	22.5521	1650	17.08.1991	A. Schulz		5
lichtensteini	GRE:Litochoro-3-5W-19960513-197	Greece	Olympgebirge, 3-5 km W. Litóhoro	40.1077	22.4741	500-700	13.05.1996	A. Schulz & K. Vock		5
lichtensteini	GRE:Litochoro-3-5W-19960513-200	Greece	Olympgebirge, 3-5 km W. Litóhoro	40.1077	22.4741	500-700	13.05.1996	A. Schulz & K. Vock		5
lichtensteini	GRE:Marmaras-5S-19910826-596	Greece	Sithonia, Parthenon 5 km N. Marmaras	40.1330	23.7676	550	26.08.1991	A. Schulz		5
lichtensteini	GRE:Stena-Petras-19960512-170	Greece	Stená Pétras, 45 km WSW. Kateríni	40.1933	22.3296	700-900	12.05.1996	A. Schulz & K. Vock		3
lichtensteini	ITA:-Sicilia-Raggalna-19940512	Italy	Etna, 5 km N. Ragalna	37.6704	14.9393	1000-1200	12.05.1994	M. Sanetra		3
lichtensteini	ITA:Boca-4N-19940515	Italy	4 km N. Boca, 25 km E. Reggio Calabria	38.0476	15.8958	1100	14.-15.05.1994	R. Güsten, et al.		6
lichtensteini	ITA:Bova-4N-199405-1264	Italy	4 km N. Boca, 25 km E. Reggio Calabria	38.0476	15.8958	1100	14.-15.05.1994	R. Güsten, et al.		3
lichtensteini	ITA:Campomorone-10NW-19971001-587	Italy	Capanne di Marcarolo N.P. 10 km NW. Campomorone	44.5370	8.8476	500	01.10.1997	A. Schulz		5
lichtensteini	ITA:Campomorone-10NW-19971001-589	Italy	Capanne di Marcarolo N.P. 10 km NW. Campomorone	44.5370	8.8476	500	01.10.1997	A. Schulz		5
lichtensteini	ITA:Mezzocorona-8N-19980519-31	Italy	vic. Foss di Ton, 8 km N. Mezzocorona, 30 km SW. Bolzano,	46.2675	11.0987	500	19.05.1998	A. Schulz		6
lichtensteini	ITA:Mezzocorona-8N-19980519-32	Italy	vic. Foss di Ton, 8 km N. Mezzocorona, 30 km SW. Bolzano,	46.2675	11.0987	500	19.05.1998	A. Schulz		3
lichtensteini	ITA:Montella-4S-19940513-1247	Italy	4 km S. Montella	40.7999	15.0234	700	13.05.1994	R. Güsten, et al.		3
lichtensteini	ITA:Partschins-5E-19980517-017	Italy	5 km E. Partschins, 2 km NW. Merano,	46.6981	11.1217	800	17.05.1998	A. Schulz		3
lichtensteini	ITA:Partschins-5E-19980517-018	Italy	5 km E. Partschins, 2 km NW. Merano,	46.6981	11.1217	800	17.05.1998	A. Schulz		5
lichtensteini	ITA:Roghudi-19940515-1266	Italy	vic. Roghudi, 25 km E. Reggio Calabria	38.053	15.9273	750	15.05.1994	R. Güsten, et al.		3
lichtensteini	ITA:Sambiase-2NW-19940517-1277	Italy	Terme Caronte, 2 km NW. Sambiase	38.9721	16.2573	200-300	17.05.1994	R. Güsten, et al.		4
lichtensteini	ITA:Sambiase-2NW-19940517-1278	Italy	Terme Caronte, 2 km NW. Sambiase	38.9721	16.2573	200-300	17.05.1994	R. Güsten, et al.		3
lichtensteini	ITA:Tortora-2004	Italy	Tortora, Sapri	39.965	15.813	300	2004	J. Heinze		3
lichtensteini	SLO:Hrastovlje-Koper-20070628-VL14	Slovenia	Hrastovlje, Vic. Koper, VL 14	45.5113	13.900831	200	28.06.2007	G. Bracko		6
lichtensteini	SLO:Izola-20010622-UL94	Slovenia	Izola, UL 94	45.5370	13.660455	10	22.06.2001	G. Bracko		5
lichtensteini	SLO:Tinjan-Dekani-20070628-VL04	Slovenia	Tinjan, Dekani, VL04	45.5558	13.819227	200	28.06.2007	G. Bracko		5
lichtensteini	SLO:Zorenci-Crnomelj-20070825-WL14	Slovenia	Zorenci, Crnomelj, WL 14	45.5398	15.203569	200	25.08.2007	G. Bracko		5
lichtensteini	SPA:Camprodon-5SSE-19940713-94	Spain	5 km SSE. Camprodon, 15 km NWW. Olot	42.2652	2.3805	700	13.07.1994	A. Schulz		3
lichtensteini	SPA:La-Seu-de-Urgell-199105-469	Spain	Zentralpyrenéen, La Seu de Urgell, Sierra de Boumort	42.2028	1.0965	1000	18.05.1991	A. Schulz		3
lichtensteini	SPA:La-Seu-de-Urgell-199105-470	Spain	Zentralpyrenéen, La Seu de Urgell, Sierra de Boumort	42.2028	1.0965	1000	18.05.1991	A. Schulz		3
lichtensteini	SPA:La-Seu-de-Urgell-199105-474	Spain	Zentralpyrenéen, La Seu de Urgell, 10km Sort Osthang	42.3384	1.0670	600	18.05.1991	A. Schulz		2
lichtensteini	SPA:La-Seu-de-Urgell-199105-477	Spain	Zentralpyrenéen, La Seu de Urgell, 10km Sort Osthang	42.3384	1.0670	600	18.05.1991	A. Schulz		3
lichtensteini	SPA:La-Seu-de-Urgell-199105-481	Spain	Zentralpyrenéen, La Seu de Urgell, 10km Sort Osthang	42.3384	1.0670	600	18.05.1991	A. Schulz		3
lichtensteini	SPA:La-Seu-de-Urgell-19910518-001	Spain	Zentralpyrenéen, La Seu de Urgell, Sierra de Boumort	42.2028	1.0965	1000	18.05.1991	A. Schulz		3
lichtensteini	TUR:Bozüyük-3km-W-20040410-04	Turkey	3 km W. Bozüyük	39.556	29.588	210	10.04.2004	A. Schulz		3
lichtensteini	TUR:Kütahya-30km-SSE-20040410-01	Turkey	30 km SSE Kütahya	39.122	30.080	1120	10.04.2004	A. Schulz		3
lichtensteini	TUR:Vic-Üsküpdere-20030520-05	Turkey	Vic. Üsküpdere, Kirklareli to Pinarhisar	41.401	27.259	206	10.-20.05.2003	A. Schulz		3
Temnothorax lucidus sp.n.
lucidus sp.n.	GRE:Crete-Anogia-15S-20110420-055	Greece	Crete, Nida Plateau, vic. Mt. Skinakas, 15 km S Anogia	35.2093	24.8946	1500-1700	20.04.2011	A. Schulz		3
lucidus sp.n.	GRE:Crete-Anogia-7N-20110423-072	Greece	Crete, Nida Hochebene, 4-7 km N Anogia	35.2499	24.1662	1200-1400	23.04.2011	A. Schulz	(CASENT0906679)	3
lucidus sp.n.	GRE:Crete-Malia-16S-20110418-046	Greece	Crete, Lassithi Plateau, 16 km S Malia	35.1623	25.4560	1000	18.04.2011	A. Schulz		3
lucidus sp.n.	TUR:Bozdag-20030510-105	Turkey	Bozdag Village	38.194	28.036	1137	10.05.2003	A. Schulz		3
lucidus sp.n.	TUR:Denizlli-15SE-20120628-003	Turkey	Prov. Denizli, 15 km SE. Denizlli	37.684	29.2554	1600	28.06.2012	A. Schulz		3
lucidus sp.n.	TUR:Denizlli-15SE-20120628-006	Turkey	Prov. Denizli, 15 km SE. Denizlli	37.684	29.2554	1600	28.06.2012	A. Schulz		3
lucidus sp.n.	TUR:Ermenek-20N-19970506-176	Turkey	Konya, 20 km N. Ermenek	36.7400	32.9142	1600	06.05.1997	A. Schulz, et al.		3
lucidus sp.n.	TUR:Ermenek-20N-19970506-176-1	Turkey	Konya, 20 km N. Ermenek	36.7400	32.9142	1600	06.05.1997	A. Schulz, et al.		3
lucidus sp.n.	TUR:Ermenek-20N-19970506-178	Turkey	Konya, 20 km N. Ermenek	36.7400	32.9142	1600	06.05.1997	A. Schulz, et al.	(CASENT0906698);	3
lucidus sp.n.	TUR:Gülek-Bogazi-19930531-954	Turkey	Mersin, Gülek Bogazi, 15 km SW. Pozanti	37.3117	34.7704	1300	31.05.1993	A. Schulz		3
lucidus sp.n.	TUR:Imrasan-Gecidi-2N-19970503-112	Turkey	Antalya, 2 km N. Imrasan Gecidi, 12 km N. Akseki	37.0924	31.803	1400	03.05.1997	A. Schulz, et al.		3
lucidus sp.n.	TUR:Kemer-10NNE-19930522-901	Turkey	Mugla, 10 km NNE. Kemer, 30 km NEE. Fethiye	36.7152	29.4447	1000	22.05.1993	A. Schulz		3
lucidus sp.n.	TUR:Kemer-10NNE-19930522-902	Turkey	Mugla, 10 km NNE. Kemer, 30 km NEE. Fethiye	36.7152	29.4447	1000	22.05.1993	A. Schulz		3
lucidus sp.n.	TUR:Kemer-10NNE-19930522-905	Turkey	Mugla, 10 km NNE. Kemer, 30 km NEE. Fethiye	36.7152	29.4447	1000	22.05.1993	A. Schulz		3
lucidus sp.n.	TUR:Saklikent-19930527-930	Turkey	Antalya, Saklikent, 40 km W. Antalya	36.8463	30.3402	2000	27.05.1993	A. Schulz		3
lucidus sp.n.	TUR:Saklikent-5E-19930528-936	Turkey	Antalya, 5 km E. Saklikent, 35 km W. Antalya	36.8604	30.4047	1600	28.05.1993	A. Schulz		3
lucidus sp.n.	TUR:Seydisehir-15W-19930605-1011	Turkey	Konya, 40 km S. Beysehir, 15 km W. Seydisehir	37.4481	31.6413	1400	05.06.1993	A. Schulz		3
lucidus sp.n.	TUR:Seydisehir-17W-20111102-456	Turkey	Taurus Mt., Pass 17 km W. Seydisehir	37.46	31.68	1400-1800	02.11.2011	A. Schulz		3
lucidus sp.n.	TUR:Seydisehir-20S-20111102-450	Turkey	Taurus Mt., Pass 20 km S. Seydisehir	37.1735	31.9290	1950	02.11.2011	A. Schulz		3
lucidus sp.n.	TUR:Tosya-3N-20120723-465	Turkey	Prov. Kastamonu, 3 km N Tosya	41.074	34.0306	1000	23.07.2012	A. Schulz		3
lucidus sp.n.	TUR:Vic-Saklikent-20111101-406	Turkey	Taurus Mt., vic. Saklikent, 40 km W. Antalya	36.84	30.34	1800-2200	01.11.2011	A. Schulz		3
lucidus sp.n.	TUR:Vic-Saklikent-20111101-427	Turkey	Taurus Mt., vic. Saklikent, 40 km W. Antalya	36.84	30.34	1800-2200	01.11.2011	A. Schulz		2
Temnothorax nylanderi (Foerster)
nylanderi	FRA:Andre-les-Alpes-19920511-728	France	Provence, St. Andre-les-Alpes	43.9726	6.5077	950	11.05.1992	A. Schulz		3
nylanderi	FRA:Cucuron-6NNE-20090315-592	France	Dep. Vaucluse, Luberon Mountains, 6 km NNE Cucuron	43.8161	5.4581	900-1100	15.03.2009	A. Schulz		3
nylanderi	FRA:Esparron-19940716-127	France	Provence, Vic. Esparron, 12 km NWW: Barjols	43.5933	5.8494	200	16.07.1994	A. Schulz		3
nylanderi	FRA:Gr-Canyon-du-Verdon-19920511	France	Provence, Grand Canyon du Verdon, Collet Barris	43.768	6.3075	1000	11.05.1992	A. Schulz		3
nylanderi	FRA:Gr-Canyon-du-Verdon-19920511-751	France	Provence, Grand Canyon du Verdon, Collet Barris	43.768	6.3075	1000	11.05.1992	A. Schulz		3
nylanderi	GER:Aachen-5SE-19990621-1	Germany	vic. Aachen-Brand, 5km SE Aachen	50.7506	6.1202	200	21.06.1999	A. Schulz		3
nylanderi	GER:Aachen-5SE-19990621-2	Germany	vic. Aachen-Brand, 5km SE Aachen	50.7506	6.1202	200	21.06.1999	A. Schulz		3
nylanderi	GER:Dormagen-19990622	Germany	vic. Dormagen, NRW, Rheinland	51.0558	6.8012	50	22.06.1999	A. Schulz		3
nylanderi	GER:Nassau-3W-20110605-375	Germany	Rheinland-Pfalz, 3km W. Nassau	50.3225	7.7399	150	05.06.2011	A. Schulz	(CASENT0906039)	3
nylanderi	GER:Nassau-3W-20110605-376	Germany	Rheinland-Pfalz, 3km W. Nassau	50.3225	7.7399	150	05.06.2011	A. Schulz		3
nylanderi	ITA:Frascineto-1NW-19940521-1335	Italy	Prov. Calabria, Dept. Cosenza, 1 km NW. Frascineto, 4 km NE. Castrovillari	39.8591	16.2116	500	21.05.1994	R. Güsten		3
nylanderi	ITA:Gambarie-5N-19940516-1275	Italy	Prov. Calabria, Dept. Reggio di Calabria, 5 km N. Gambárie, 18 km NE. Reggio Calabria	38.2186	15.854	1000	16.05.1994	R. Güsten		3
nylanderi	ITA:Gargano-19940523	Italy	Prov. Puglia, Dept. Foggia, Gargano, Foresta Umbria, vic. Campo Forestale	41.8175	15.9926	800	23.05.1994	R. Güsten		3
nylanderi	ITA:S-Marco-Lamis-19941230	Italy	Foggia, Gargano; W. S. Marco in Lámis; Montenero 8 Quercus-STReu	41.7248	15.6514	900	30.12.1994	Assing		3
nylanderi	NL:Venray-20090402-002	Netherland	Venray,partly infested by cestoda	51.9994	4.9994	27	02.04.2009	P. Boer	(CASENT0906722)	3
nylanderi	POR:Sierra-de-Montemuro-20000626-265	Portugal	Beira Alta, Sierra de Montemuro	40.55	-7.24	1100-1300	26.06.2000	A. Schulz		3
nylanderi	SPA:Camprodon-5NW-19940714-112	Spain	Girona, 5 km S. Setcases, 5 m NW. Camprodon, Fluß el Ter	42.3332	2.3074	800	14.07.1994	A. Schulz		3
nylanderi	SPA:Camprodon-5NW-19940714-114	Spain	Girona, 5 km S. Setcases, 5 m NW. Camprodon, Fluß el Ter	42.3332	2.3074	800	14.07.1994	A. Schulz		3
nylanderi	SPA:Paüls-20091021-617	Spain	Catalonia, Tortosa Reg. vic. Paüls	40.9257	0.3682	900-1100	21.10.2009	A. Schulz		3
nylanderi	SPA:Segovia-20SE-19910519-453	Spain	Sierra de Guarderama, 20 km SE. Segovia	40.8369	-4.0250	1300	19.05.1991	A. Schulz		3
Temnothorax parvulus (Schenck)
parvulus	AUT:Spitz-Wachau-1.5N-20010505-245	Austria	Setzberg, 1,53 km N. Spitz, Wachau	48.23	15.25	300	06.05.2001	A. Schulz		6
parvulus	BUL:Chernomorec-20060727-027	Bulgaria	Black Sea coast, Chernomorec	42.45	27.65	50	27.07.2006.	L. Borowiec		3
parvulus	BUL:Komuniga-5N-20090611-1232	Bulgaria	East Rhodopes, 5 km N. Komuniga, 35 km SE. Asenovgrad	41.8314‎	25.2072	800	11.06.2009	A. Schulz		6
parvulus	BUL:Komuniga-7E-20090613-331	Bulgaria	East Rhodopes, 7 km E Komuniga	41.7964	25.2964	600	13.06.2009	S. Csősz	(CASENT0906710)	8
parvulus	BUL:Komuniga-7E-20090613-336	Bulgaria	East Rhodopes, 7 km E Komuniga	41.7964	25.2964	600	13.06.2009	S. Csősz		3
parvulus	BUL:Tsaparevo-2S-20090609-1167	Bulgaria	Meleshevsica Planina Mts., 2 km S. Tsaparevo	41.6117‎	23.0969	800	09.06.2009	A. Schulz		5
parvulus	FRA:Gr-Canyon-du-Verdon-1992-0746	France	Provence, Grand Canyon du Verdon, Collet Barris	43.768	6.3075	1000	05.-11.05.1992	A. Schulz		5
parvulus	FRA:St.Alubin-deMedoc-20080411-046	France	Saint Alubin de Médoc	44.9167	0.7333	45	11.04.2008	C. Galkowski		3
parvulus	FRA:St.Guilhem-le-Desert-20090718-045	France	St. Guilhem le Desert	43.7333	3.5333	500	18.07.2009	Blatrix		3
parvulus	GER:Nassau-3W-20110605-378	Germany	Rheinland-Pfalz, 3km W. Nassau	50.3225	7.7399	150	05.06.2011	A. Schulz	(CASENT0906038)	3
parvulus	GER:Nassau-3W-20110605-384	Germany	Rheinland-Pfalz, 3km W. Nassau	50.3225	7.7399	150	05.06.2011	A. Schulz	CASENT0914689	3
parvulus	HUN:Csilleberc-20040530-157	Hungary	Csillebérc	47.4998	18.959	400	30.05.2004	S. Csősz		4
parvulus	HUN:Csilleberc-20040530-158	Hungary	Csillebérc	47.4998	18.959	400	30.05.2004	S. Csősz	(CASENT0906700)	6
parvulus	ITA:Chiusi-3SE-19940512-1243	Italy	Prov. Umbria, Dept. Perugia, 3 km SE. Chiusi	43.0054	11.9768	300	12.05.1994	R. Güsten, et al.		4
parvulus	ITA:Montella-4S-19940513-1246	Italy	Prov. Campania, Dept. Avellino, 4 km S. Montella	40.7999	15.0234	700	13.05.1994	R. Güsten, et al.		5
parvulus	ROM:Tulcea-20050531-119	Romania	Dobrogea, Tulcea	45.1238	28.58	50	31.05.2005	S. Csősz		2
parvulus	ROM:Tulcea-20050531-126	Romania	Dobrogea, Tulcea	45.1238	28.58	50	31.05.2005	S. Csősz		3
parvulus	SPA:La-Seu-de-Urgell-19910518-479	Spain	Zentralpyrenéen, La Seu de Urgell, 10km Sort Osthang	42.3384	1.0670	600	18.05.1991	A. Schulz		5
parvulus	SUI:Wallis-19881008	Switzerland	Wallis, Pfynwald, trockener Kiefernwald	46.2981	7.5721	500	08.10.1988	A. Schulz		6
parvulus	TUR:Cakalli-3S-20120722-433	Turkey	Prov. Samsun, 3 km S Cakalli, 25 km SW Samsun	41.114	36.1302	550	22.07.2012	A. Schulz		3
parvulus	TUR:Cakalli-3S-20120722-440	Turkey	Prov. Samsun, 3 km S Cakalli, 25 km SW Samsun	41.114	36.1302	550	22.07.2012	A. Schulz		2
parvulus	TUR:Demirköy-20W-20090706-475	Bulgaria	Demirköy district, above Dupnisa cave	41.8322	27.5567	430	06.07.2009	R. Bekchiev		3
parvulus	TUR:Kastamonu-20120723-490	Turkey	Kastamonu, 7 km N Seydiler, 30 km N Kastamonu	41.6942	33.7183	1200	23.07.2012	A. Schulz		2
parvulus	TUR:Posof-3E-20120719-313	Turkey	Prov. Ardahan, 3 km E Posof	41.5145	42.7620	1500	17.07.2012	A. Schulz		3
parvulus	TUR:Posof-3E-20120719-346	Turkey	Prov. Ardahan, 3 km E Posof	41.5145	42.7620	1500	17.07.2012	A. Schulz		2
parvulus	TUR:Sarpdere-20090920-473	Turkey	Demirköy district, Sarpdere vill.	41.8722	27.6183	340	20.09.2009	R. Bekchiev		3
parvulus	TUR:Yusufeli-15ESE-20120718-323	Turkey	Prov. Artvin, 15 km ESE Yusufeli, Ishan Church	40.7528	41.7438	900	18.07.2012	A. Schulz		2
Temnothorax schoedli Seifert
schoedli	TUR:Hassa-14W-19970511-296	Turkey	Antakya, Nur Daglari, 14 rkm W. Hassa	36.8414	36.4309	1600	11.05.1997	A. Schulz, K. Vock, M. Sanetra		3
schoedli	TUR:Hassa-14W-19970511-300	Turkey	Antakya, Nur Daglari, 14 rkm W. Hassa	36.8414	36.4309	1600	11.05.1997	A. Schulz, K. Vock, M. Sanetra		3
schoedli	TUR:Vic-Deresimli-20120703-065	Turkey	Prov. Kayseri, Vic. Deresimli	38.1931	35.8946	1600	03.07.2012	A. Schulz	(CASENT0906684, CASENT0914701)	3
schoedli	TUR:Vic-Deresimli-20120703-079	Turkey	Prov. Kayseri, Vic. Deresimli	38.1931	35.8946	1600	03.07.2012	A. Schulz		3
Temnothorax similis sp.n.
similis sp.n.	TUR:Kale-19920819	Turkey	Denizli, Vic. Kale, 50 km SW. Denizli	37.449	28.8314	1200	19.08.1992	A. Schulz		3
similis sp.n.	TUR:Marmaris-10W-19920818-800	Turkey	Marmaris, 10 km W. Marmaris	36.850	28.147	50	18.08.1992	A. Schulz		3
similis sp.n.	TUR:Marmaris-10W-19920818-800-1	Turkey	Marmaris, 10 km W. Marmaris	36.850	28.147	50	18.08.1992	A. Schulz		3
similis sp.n.	TUR:Nazili-10WNW-20120629-009	Turkey	Prov. Aydin, 10 km WNW Nazilli	37.9485	28.1696	400	29.06.2012	A. Schulz		3
similis sp.n.	TUR:Nazili-10WNW-20120629-010	Turkey	Prov. Aydin, 10 km WNW Nazilli	37.9485	28.1696	400	29.06.2012	A. Schulz		2
similis sp.n.	TUR:Samailli-19930520-882	Turkey	Aydin, Samailli, 20 km N. Nazilli, 50 km NEE. Aydin	38.0005	28.2987	800	20.05.1993	A. Schulz		3
similis sp.n.	TUR:Samailli-19930520-882-1	Turkey	Aydin, Samailli, 20 km N. Nazilli, 50 km NEE. Aydin	38.0005	28.2987	800	20.05.1993	A. Schulz		3
similis sp.n.	TUR:Samailli-19930520-882-2	Turkey	Aydin, Samailli, 20 km N. Nazilli, 50 km NEE. Aydin	38.0005	28.2987	800	20.05.1993	A. Schulz		3
Temnothorax sordidulus (Müller)
sordidulus	AUT:Roppen-1994xxxx-01	Austria	Vorarlberg, vic. Roppen, 50 km W. Innsbruck	47.2136	10.8059	700	1994	A. Schulz		3
sordidulus	AUT:Vorarlberg-1994xxxx-01	Austria	Vorarlberg, vic. Roppen, 50 km W. Innsbruck	47.2136	10.8059	700	1994	A. Schulz		3
sordidulus	CRO:Duge-Njive-3W-20100715-077	Croatia	Adria, 3 km W. Duge Njive, 10 km E. Igrane	43.2105‎	17.1917	600	03.07.2010	A. Schulz		3
sordidulus	CRO:Jurjevo-10SE-19970603-511	Croatia	Podgorje, 10 km SE. Jurjevo	44.8271	14.9156	500-600	03.06.1997	A. Schulz & K. Vock		3
sordidulus	CRO:Jurjevo-10SE-19970603-512	Croatia	Podgorje, 10 km SE. Jurjevo	44.8271	14.9156	500-600	03.06.1997	A. Schulz & K. Vock		3
sordidulus	CRO:Makarska-4E-20100715-09	Croatia	Adria, Biokovo Mt. 4 km E. Makarska	43.2731‎	17.1006	900-1100	05.07.2010	A. Schulz		3
sordidulus	CRO:Oltari-19970602-483	Croatia	Mte Senjsko bilo, 7 km NW. Krasno, vic. Oltari	44.8708	14.9914	1100	02.06.1997	A. Schulz & K. Vock	(CASENT0906023)	3
sordidulus	CRO:Oltari-2W-19970602-491	Croatia	Podgorje, 2 km W. Oltari	44.8800	14.9504	900	02.06.1997	A. Schulz & K. Vock		3
sordidulus	CRO:Praznica-20100715-162	Croatia	Island Brac, (central), vic. Praznica	43.3169‎	16.7031	400	11.07.2010	A. Schulz		3
sordidulus	CRO:Sibenj-19970603-505	Croatia	Podgorje, vic. Sibenj, 9 km S. Senj	44.8989	14.9115	0-50	03.06.1997	A. Schulz & K. Vock		3
sordidulus	CRO:Tucepi-20100713-103	Croatia	Tucepi	43.2744	17.0539	100	13.07.2010	A. Schulz	(CASENT0906712)	4
sordidulus	CRO:Urgini-10N-19970604-551	Croatia	Vinodol, 10 rkm N. Ugrini	45.2148	14.8015	1000-1100	04.06.1997	A. Schulz & K. Vock		3
sordidulus	CRO:Urgini-16N-19970604-520	Croatia	Vinodol, vic. Mte Visevica, 16 rkm N. Urgini	45.2584	14.8002	1300	04.06.1997	A. Schulz & K. Vock		3
sordidulus	CRO:Urgini-8N-19970604-570	Croatia	Vinodol, 8 rkm N. Ugrini	45.1906	14.8109	600-800	04.06.1997	A. Schulz & K. Vock		3
Temnothorax subtilis sp.n.
subtilis sp.n.	GRE:Kardaki-1E-1992-669	Greece	Crete, Rethimnon, 1 km E. Kardaki	35.2077	24.6298	600	1992	A. Schulz		3
subtilis sp.n.	GRE:Magnissía-19960514-218	Greece	Crete, Pilion, vic. Chania	39.3967	23.0619	1000-1400	14.05.1996	A. Schulz & K. Vock		3
subtilis sp.n.	GRE:Zaros-1992-811	Greece	Crete, Rethimnon, Zaros, 48 km SE. Rethimnon	35.1326	24.9072	400	1992	A. Schulz		4
subtilis sp.n.	LEB:Credes de Barouk-19750331	Libanon	Libanon, Barouk Credes de	33.6757	35.7031	1800	31.03.1975	C. Besuchet		3
subtilis sp.n.	SYR:Slunfeh-20010410-001	Syria	NW Syria, Slanfah, near Latakia mountains	35.5998	36.2135	1300	10.04.2001	Rezác		3
subtilis sp.n.	TUR:Antakya-22NW-20111107-503	Turkey	Nur Daglari, 22 km NW. Antakya	36.305	36.0098	1600-1800	07.11.2011	A. Schulz		2
subtilis sp.n.	TUR:Antakya-22NW-20111107-506	Turkey	Nur Daglari, 22 km NW. Antakya	36.305	36.0098	1600-1800	07.11.2011	A. Schulz		2
subtilis sp.n.	TUR:Antakya-22NW-20111107-514	Turkey	Nur Daglari, 22 km NW. Antakya	36.305	36.0098	1600-1800	07.11.2011	A. Schulz		2
subtilis sp.n.	TUR:Arslanköy-19930530-949	Turkey	Mersin, Arslanköy, 45 km N. Mersin	37.0194	34.2859	2000	30.05.1993	A. Schulz		3
subtilis sp.n.	TUR:Arslanköy-19930530-952	Turkey	Mersin, Arslanköy, 45 km N. Mersin	37.0194	34.2859	2000	30.05.1993	A. Schulz		3
subtilis sp.n.	TUR:Arslanköy-Yeniköy-19930529-940	Turkey	Mersin, 30-40 km NW. Mersin, zwischen Arslanköy und Yeniköy	37.0171	34.4164	1250	29.05.1993	A. Schulz		3
subtilis sp.n.	TUR:Arslanköy-Yeniköy-19930529-944	Turkey	Mersin, 30-40 km NW. Mersin, zwischen Arslanköy und Yeniköy	37.0171	34.4164	1250	29.05.1993	A. Schulz		3
subtilis sp.n.	TUR:Aydos-Dagi-19970508-231	Turkey	Konya, Aydos Dagi, 22 rkm SE. Halkapinar, vic. Cannilar	37.4	34.3	1500	08.05.1997	A. Schulz, et al.		3
subtilis sp.n.	TUR:Aydos-Dagi-19970508-232	Turkey	Konya, Aydos Dagi, 22 rkm SE. Halkapinar, vic. Cannilar	37.4	34.3	1500	08.05.1997	A. Schulz, et al.		3
subtilis sp.n.	TUR:Aydos-Dagi-19970508-233	Turkey	Konya, Aydos Dagi, 22 rkm SE. Halkapinar, vic. Cannilar	37.4	34.3	1500	08.05.1997	A. Schulz, et al.		3
subtilis sp.n.	TUR:Ayvacik-Edremit-20030510-059	Turkey	Road Ayvacik to Edremit	39.346	26.326	390	10.05.2003	A. Schulz		5
subtilis sp.n.	TUR:Ayvacik-Edremit-20030510-062	Turkey	Road Ayvacik to Edremit	39.346	26.326	390	10.05.2003	A. Schulz		5
subtilis sp.n.	TUR:Bakirdagi-10E-19970510-272	Turkey	Kayseri, 10 km E. Bakirdagi, (ca. 80 km SE. Kayseri)	38.2225	35.8833	1500	10.05.1997	A. Schulz, et al.		6
subtilis sp.n.	TUR:Bozdag Mountain-20030510-093	Turkey	Bozdag Mountain	38.201	28.047	1150-1500	10.05.2003	A. Schulz		5
subtilis sp.n.	TUR:Bozdag-Mountain-20030510-099	Turkey	Bozdag Mountain	38.201	28.047	1150-1500	10.05.2003	A. Schulz		3
subtilis sp.n.	TUR:Cankurtaran-20030510-133	Turkey	vic. Cankurtaran, Sultandaglari Mountains	38.155	31.239	1750	10.05.2003	A. Schulz	(CASENT0906697)	3
subtilis sp.n.	TUR:Cankurtaran-20030510-139	Turkey	vic. Cankurtaran, Sultandaglari Mountains	38.155	31.239	1750	10.05.2003	A. Schulz		5
subtilis sp.n.	TUR:Cankurtaran-20030510-140	Turkey	vic. Cankurtaran, Sultandaglari Mountains	38.155	31.239	1750	10.05.2003	A. Schulz		5
subtilis sp.n.	TUR:Catak-20NNW-19930618-1094	Turkey	Van, 13-20 km N.-NW. Catak	38.08	43.08	2600	18.06.1993	A. Schulz	(CASENT0906009)	3
subtilis sp.n.	TUR:Denizli-15SE-19930521-894	Turkey	Denizli, 15 km SE. Denizli	37.6947	29.2442	1000	21.05.1993	A. Schulz		3
subtilis sp.n.	TUR:Denizli-15SE-20120628-001	Turkey	Prov. Denizli, 15 km SE. Denizlli	37.684	29.2554	1600	28.06.2012	A. Schulz		3
subtilis sp.n.	TUR:Denizli-15SE-20120628-005	Turkey	Prov. Denizli, 15 km SE. Denizlli	37.684	29.2554	1600	28.06.2012	A. Schulz		3
subtilis sp.n.	TUR:Hassa-10NW-20111108-555	Turkey	Nur Daglari, 10 km NW. Hassa	36.8459	36.433	1500	08.11.2011	A. Schulz		2
subtilis sp.n.	TUR:Hassa-10NW-20111108-562	Turkey	Nur Daglari, 10 km NW. Hassa	36.8459	36.433	1500	08.11.2011	A. Schulz		2
subtilis sp.n.	TUR:Hassa-14W-19970511-303	Turkey	Antakya, Nur Daglari, 14 rkm W. Hassa	36.8414	36.4309	1600	11.05.1997	A. Schulz, et al.		3
subtilis sp.n.	TUR:Imrasan-Gecidi-2N-19970503-114	Turkey	Antalya, 2 km N. Imrasan Gecidi, 12 km N. Akseki	37.0924	31.803	1400	03.05.1997	A. Schulz, et al.		3
subtilis sp.n.	TUR:Imrasan-Gecidi-2N-19970503-115	Turkey	Antalya, 2 km N. Imrasan Gecidi, 12 km N. Akseki	37.0924	31.803	1400	03.05.1997	A. Schulz, et al.		3
subtilis sp.n.	TUR:Imrasan-Gecidi-2N-19970503-115-1	Turkey	Antalya, 2 km N. Imrasan Gecidi, 12 km N. Akseki	37.0924	31.803	1400	03.05.1997	A. Schulz, et al.		2
subtilis sp.n.	TUR:Imrasan-Gecidi-2N-19970503-116	Turkey	Antalya, 2 km N. Imrasan Gecidi, 12 km N. Akseki	37.0924	31.803	1400	03.05.1997	A. Schulz, et al.		3
subtilis sp.n.	TUR:Kocagöl-20030510-121	Turkey	vic. Kocagöl	38.316	29.582	1030	10.05.2003	A. Schulz		2
subtilis sp.n.	TUR:Ödemis-15NE-19930519-858	Turkey	Izmir, Boz Dag, 15 km NE. Ödemis, 70 km E. Izmir	38.3155	28.079	1400	19.05.1993	A. Schulz		4
subtilis sp.n.	TUR:Ödemis-15NE-19930519-859	Turkey	Izmir, Boz Dag, 15 km NE. Ödemis, 70 km E. Izmir	38.3155	28.079	1400	19.05.1993	A. Schulz		3
subtilis sp.n.	TUR:Seydisehir-15W-19930605-011	Turkey	Konya, 40 km S. Beysehir, 15 km W. Seydisehir	37.4481	31.6413	1400	05.06.1993	A. Schulz		3
subtilis sp.n.	TUR:Seydisehir-15W-19930605-1012	Turkey	Konya, 40 km S. Beysehir, 15 km W. Seydisehir	37.4481	31.6413	1400	05.06.1993	A. Schulz		3
subtilis sp.n.	TUR:Seydisehir-19930605-1012-1	Turkey	Konya, 40 km S. Beysehir, 15 km W. Seydisehir	37.4481	31.6413	1400	05.06.1993	A. Schulz		2
subtilis sp.n.	TUR:Seydisehir-20S-20111102-451	Turkey	Taurus Mt. , Pass 20 km S. Seydisehir	37.1735	31.929	1950	02.11.2011	A. Schulz		2
subtilis sp.n.	TUR:Tunceli-Ovacik-19860605	Turkey	Prov. Tunceli, Tunceli-Ovacik	39.2551	39.4769	1100	05.06.1986	C. Besuchet, et al.		2
subtilis sp.n.	TUR:Ulubet-Gecidi-7SE-20120722-447	Turkey	Prov. Amasya, 7 km SE Ulubet Gecidi, 20 km W Merzifon	40.9194	35.1374	900	22.07.2012	A. Schulz		3
subtilis sp.n.	TUR:Uzuncaburc-4SW-19970507-190	Turkey	Mersin, 4 rkm SW. Uzuncaburc	36.5703	33.9013	400	07.05.1997	A. Schulz, et al.		3
subtilis sp.n.	TUR:Uzuncaburc-4SW-19970507-191	Turkey	Mersin, 4 rkm SW. Uzuncaburc	36.5703	33.9013	400	07.05.1997	A. Schulz, et al.		6
subtilis sp.n.	TUR:Uzuncaburc-4SW-19970507-192	Turkey	Mersin, 4 rkm SW. Uzuncaburc	36.5703	33.9013	400	07.05.1997	A. Schulz, et al.		3
subtilis sp.n.	TUR:Ürgüp-10SSE-19930601-961	Turkey	Neveshir, 10 km SSE. Ürgüp, 30 km E. Nevsehir	38.5326	34.9365	1300	01.06.1993	A. Schulz		3
subtilis sp.n.	TUR:Ürgüp-10SSE-19930601-962	Turkey	Neveshir, 10 km SSE. Ürgüp, 30 km E. Nevsehir	38.5326	34.9365	1300	01.06.1993	A. Schulz		3
subtilis sp.n.	TUR:Ürgüp-10SSE-19930601-963	Turkey	Neveshir, 10 km SSE. Ürgüp, 30 km E. Nevsehir	38.5326	34.9365	1300	01.06.1993	A. Schulz		3
subtilis sp.n.	TUR:Zeytinlik-19930518-853	Turkey	Izmir, Zeytinlik, Boz Dag, 10 km NE. Ödemis, 70 km SEE. Izmir	38.2915	28.0562	1000	18.05.1993	A. Schulz		3
Temnothorax tergestinus (Finzi)
tergestinus	AUT:Spitz-Wachau-1.5N-20010505	Austria	Setzberg, 1,53 km N. Spitz, Wachau	48.23	15.25	300	05.05.2001	A. Schulz		3
tergestinus	AUT:Spitz-Wachau-1.5N-20010505-237	Austria	Setzberg, 1,53 km N. Spitz, Wachau	48.23	15.25	300	05.05.2001	A. Schulz		3
tergestinus	AUT:Spitz-Wachau-1.5N-20010505-238	Austria	Setzberg, 1,53 km N. Spitz, Wachau	48.23	15.25	300	05.05.2001	A. Schulz		3
tergestinus	AUT:Spitz-Wachau-1.5N-20010505-247	Austria	Setzberg, 1,53 km N. Spitz, Wachau	48.23	15.25	300	06.05.2001	A. Schulz		3
tergestinus	AUT:Spitz-Wachau-1.5N-20010505-264	Austria	Setzberg, 1,53 km N. Spitz, Wachau	48.23	15.25	300	07.05.2001	A. Schulz		3
tergestinus	BUL:Chudnite-20090612-1283	Bulgaria	Central Rhodopes, Chudnite & Skalni Mostove, 35 km N. Smolyan	41.8264‎	24.5797	1500-1700	12.06.2009	A. Schulz		3
tergestinus	BUL:Chudnite-20090612-309	Bulgaria	Central Rhodopes, Chudnite Mostove, 35 km Smolyan,	41.8264	24.5797	1500-1700	12.06.2009	S. Csősz	(CASENT0906708)	3
tergestinus	BUL:Chudnite-20090612-310	Bulgaria	Central Rhodopes, Chudnite Mostove, 35 km Smolyan,	41.8264	24.5797	1500-1700	12.06.2009	S. Csősz	(CASENT0906709)	3
tergestinus	BUL:Dospat-2SW-20090610-1209	Bulgaria	West Rhodopes, 2 km SW. Dospat, 17 km E. Satovcha	41.6342‎	24.1486	1300	10.06.2009	A. Schulz		3
tergestinus	BUL:Kokalyane-3E-20090606-1034	Bulgaria	Issuar Valley, 3 km E. Kokalyane, 15 km SE. Sofia	42.5794	23.4342	650	06.06.2009	A. Schulz		3
tergestinus	BUL:Komuniga-5N-20090611-1219	Bulgaria	East Rhodopes, 5 km N. Komuniga, 35 km SE. Asenovgrad	41.8314‎	25.2072	800	11.06.2009	A. Schulz		3
tergestinus	BUL:Malko-Tarnovo-20090726-370	Bulgaria	Strandzha Mt., Malko Tarnovo, Propada loc.	41.9817	27.4922	385	26.07.2009	R. Bekchiev		1
tergestinus	BUL:Novakovo-10SE-20090611-1243	Bulgaria	East Rhodopes, 10 km SE. Novakovo, 32 km SE. Asenovgrad	41.8683‎	25.1367	700	11.06.2009	A. Schulz		3
tergestinus	BUL:Novakovo-6SE-20090612-1290	Bulgaria	East Rhodopes, 6 km SE. Novakovo, 30 km SE. Asenovgrad	41.8756‎	25.1097	500	12.06.2009	A. Schulz		3
tergestinus	BUL:Pasarel-1NW-20090606-064	Bulgaria	Lozenska Planina Mts, 1 km NW Pasarel 20 km SE Sofia	42.5944	23.3625	770	06.06.2009	S. Csősz	(CASENT0906025)	3
tergestinus	BUL:Tipchenitsa-1.5W-20090607-100	Bulgaria	Stara Planina Mts, 1,5 km W Tiphenitsa, 10 km E Zverino	43.0628	23.6894	400	07.06.2009	S. Csősz		3
tergestinus	BUL:Tipchenitsa-1.5W-20090607-1049	Bulgaria	Stara Planina Mts., 1.5 km W. Tipchenitsa, 10 km E. Zverion	43.0630	23.688	400	07.06.2009	A. Schulz		3
tergestinus	BUL:Tipchenitsa-1.5W-20090607-1055	Bulgaria	Stara Planina Mts., 1.5 km W. Tipchenitsa, 10 km E. Zverion	43.0630	23.688	400	07.06.2009	A. Schulz		3
tergestinus	BUL:Tipchenitsa-1W-20090607-1063	Bulgaria	Stara Planina Mts., 1.5 km W. Tipchenitsa, 10 km E. Zverion	43.0630	23.688	400	07.06.2009	A. Schulz		2
tergestinus	BUL:Varvara-20110527-371	Bulgaria	Tsarevo distr., Varvara, monastry	42.1111	27.8906	60 m	27.05.2011	A. Gjonova		3
tergestinus	BUL:Vratsa-5S-20090607-1086	Bulgaria	Vratehansica Planina Mts., 1 km SE. Vola Peak, 5 km S. Vratsa	43.1376	23.5910	1000	07.06.2009	A. Schulz		3
tergestinus	BUL:Vratsa-5S-20090607-1095	Bulgaria	Vratehansica Planina Mts., 1 km SE. Vola Peak, 5 km S. Vratsa	43.1376	23.5910	1000	07.06.2009	A. Schulz		3
tergestinus	BUL:Vratsa-5S-20090607-111	Bulgaria	Vrachanska Planina Mts 1 km SE Vola Peak, 5 km S Vratsa	48.1372	23.5942	1000	07.06.2009	S. Csősz		3
tergestinus	BUL:Vratsa-5S-20090607-116	Bulgaria	VrachanskaStara Planina Mts 1 km SE Vola Peak, 5 km S, Vratsa	48.1372	23.5914	1000	07.08.2009	S. Csősz		2
tergestinus	BUL:Vratsa-5S-20090607-117	Bulgaria	Vrachanska Stara Planina Mts 1 km SE Vola Peak, 5 km S, Vratsa	48.1372	23.5914	1000	07.06.2009	S. Csősz		3
tergestinus	CZ:Mikulov-20070817-017	Czech Republic	Mikulov-Kozi Hrádek	48.80	16.64	300	17.08.2007	L. Borowiec		3
tergestinus	CZ:Mikulov-20070819-019	Czech Republic	Mikulov-Kozi Hrádek	48.80	16.64	300	19.08.2007	L. Borowiec		2
tergestinus	CZ-Zbraslav-Hradiste-19820904	Czech Republic	Zbraslav-Hradiste, G62	50.0473	14.4041	300	04.09.1982	P. Werner		2
tergestinus	FRA:Gr-Canyon-du-Verdon-19920511-0746-1	France	Provence, Grand Canyon du Verdon, Collet Barris	43.768	6.3075	1000	05.-11.05.1992	A. Schulz		2
tergestinus	FRA:Gr-Canyon-du-Verdon-19920511-0749	France	Provence, Grand Canyon du Verdon, Collet Barris	43.768	6.3075	1000	05.-11.05.1992	A. Schulz		3
tergestinus	GER:Löbauer Berg-19830706	Germany	Löbau, Löbauer Berg	51.1014	14.6989	400	06.07.1983	B. Seifert		2
tergestinus	HUN:Verteskozma-20030712-070	Hungary	Vérteskozma erdő	47.4593	18.4319	350	12.07.2003	S. Csősz		3
tergestinus	MAC:Jacupitsa-20090619-002	Macedonia	Jacupitsa Mt., Cheples hut env., Babuna river	41.4175	21.4069	1300	19.06.2009	R. Bekchiev		2
tergestinus	SER_Zabljak-1984	Serbia	Zabljak, 84-633	43.5704	20.0001	1200	1984	D. Agosti		3
tergestinus	GRE:Agia-Paraskeví-3N-19960522-320	Greece	Ioánnina, Smólikas-Gebirge, 3 km N. Agia Paraskeví	39.4789	20.8289	1000	22.05.1996	A. Schulz & K. Vock		3
tergestinus	GRE:Agia-Paraskeví-3N-19960522-323	Greece	Ioánnina, Smólikas-Gebirge, 3 km N. Agia Paraskeví	39.4789	20.8289	1000	22.05.1996	A. Schulz & K. Vock		3
tergestinus	GRE:Agia-Paraskeví-3N-19960522-324	Greece	Ioánnina, Smólikas-Gebirge, 3 km N. Agia Paraskeví	39.4789	20.8289	1000	22.05.1996	A. Schulz & K. Vock		3
tergestinus	GRE:Katara-Pass-19910818-1	Greece	Katara pass, 50km NE Ioannia	39.7960	21.2293	1700	18.08.1991	A. Schulz		3
tergestinus	GRE:Katara-Pass-19910818-2	Greece	Katara pass, 50km NE Ioannia	39.7960	21.2293	1700	18.08.1991	A. Schulz		3
tergestinus	GRE:Litóhoro-5W-19960513-190	Greece	Pieriá, Olympgebirge, 3-5 km W. Litóhoro	40.1077	22.4741	500-700	13.05.1996	A. Schulz & K. Vock		3
tergestinus	GRE:Litóhoro-5W-19960513-204-1	Greece	Pieriá, Olympgebirge, 3-5 km W. Litóhoro	40.1077	22.4741	500-700	13.05.1996	A. Schulz & K. Vock		3
tergestinus	GRE:Litóhoro-7W-19960513-1	Greece	Pieriá, Olympgebirge, 5-7 km W. Litóhoro	40.0940	22.4208	1000-1200	13.05.1996	A. Schulz & K. Vock		3
tergestinus	GRE:Litóhoro-7W-19960513-185	Greece	Pieriá, Olympgebirge, 5-7 km W. Litóhoro	40.0940	22.4208	1000-1200	13.05.1996	A. Schulz & K. Vock		3
tergestinus	GRE:Litóhoro-7W-19960513-186	Greece	Pieriá, Olympgebirge, 5-7 km W. Litóhoro	40.0940	22.4208	1000-1200	13.05.1996	A. Schulz & K. Vock		3
tergestinus	GRE:Litóhoro-7W-19960513-2	Greece	Pieriá, Olympgebirge, 5-7 km W. Litóhoro	40.0940	22.4208	1000-1200	13.05.1996	A. Schulz & K. Vock		3
tergestinus	GRE:Panagia-8W-19910818-572	Greece	5 km W Panagia 8 km W Panagia, Kieferwald	40.7262	24.6325	1200	18.08.1991	A. Schulz		6
