# Supplementary material for: Taxonomic Synopsis of the Ponto-Mediterranean Ants of Temnothorax nylanderi Species-Group
Source: PLoS One. 2015 Nov 4;10(11):e0140000. doi: 10.1371/journal.pone.0140000 (PMC4633182; doi:10.1371/journal.pone.0140000)
Supplement: S2 Table — GenBank accession number of CO I sequences of ants of Temnothorax nylanderi species-complex. (FAS) [file pone.0140000.s002.fas]

>subtilis sp.n.-TUR:Denizli-15SE-20120628-001
-----------------TTGGTTCTTCAATAAGAATAATTATCCGACTAGAACTAGGCTC
TTGTAACTCCCTTATTAATAACGATCAAATCTATAATTCCTTAGTAACTAGCCATGCTTT
TATTATAATTTTCTTTATAGTAATACCTTTCATAATCGGAGGATTTGGAAATTTCTTAGT
CCCTCTTATACTGGGCTCTCCTGATATAGCTTACCCTCGAATAAATAATATAAGATTTTG
ACTTTTACCCCCCTCAATTTTATTATTAACTTTAAGTAACTTCATTAATAACGGAGTAGG
AACAGGATGAACAATTTACCCCCCCCTTGCATCAAACATTTTCCACAGAGGAGCCTCTAT
TGATCTCACAATTTTCTCTCTTCATATTGCAGGTATATCCTCAATTCTAGGAGCTATTAA
TTTTATTTCTACTATTTTAAACATACACCATAAAAACTTTACTATAGACAAAATTCCTTT
ATTAGTCTGATCCATTTTAATTACTGCAATTTTACTTCTTCTAGCCCTACCAGTATTAGC
AGGAGCTATTACTATATTATTAACAGACCGAAATTTAAATACATCTTTTTTTGACCCTTC
GGGAGGAGGAGATCCTATTCTTTATCAACACTTATTCTGATTTTTTGGTCAC
>crasecundus-TUR:Cat-2S-20120702-046  
--------------TAATCGGATCTTCTATAAGAATAATTATTCGCCTTGAATTAGGTTC
TTGTAATCCCCTTATTAACAATGATCAAATCTATAACTCCCTAGTAACCGGTCATGCTTT
TATTATAATCTTTTTTATAGTGATACCTTTTATAATTGGAGGATTTGGAAATTTTTTAGT
GCCCCTAATATTAGGATCTCCAGATATAGCCTATCCTCGCATAAATAATATAAGTTTTTG
ACTCTTACCCCCCTCAATTTTATTATTAACTCTAAGTAATTTTATTAATAATGGGGTAGG
AACAGGATGAACAATTTACCCTCCTTTAGCATCAAATATTTTTCATAGGGGCTCTTCTGT
AGACCTATCAATTTTTTCCCTTCATATTGCAGGTATATCCTCAATTCTTGGTGCAATCAA
CTTTATTTCTACTATTTTAAATATACACCATAAAAATTTTACTATAGATAAAATTCCCCT
TTTAGTTTGAGCTATTTTAATTACCGCTATTTTACTTCTTCTGGCCTTACCCGTATTAGC
AGGAGCAATTACTATATTATTAACAGACCGTAACCTAAATACATCTTTTTTCGACCCTTC
TGGAGGAGGAGACCCCATTCTTTACCAGCATTTATTTTGATTTTTTGGTCAC
>schoedli-TUR:Vic-Deresimli-20120703-065
-ATCTGAGCTGGTATAATTGGATCTTCAATAAGTATAATCATTCGATTAGAATTAGGTTC
TTGTAATTCCATTATTAATAATGATCAAATCTATAATTCTTTAGTAACAGGCCATGCTTT
TATTATAATCTTTTTTATAGTTATGCCTTTTATAATTGGAGGTTTTGGAAATTTTTTAGT
GCCTCTTATATTAGGATCTCCTGACATAGCATATCCTCGTATAAATAATATAAGATTTTG
ACTTCTCCCTCCCTCAATTTTATTACTAACTTTAAGCAATTTTATTAATAATGGAGTAGG
AACAGGATGAACAGTTTATCCCCCTTTAACATCTAATATTTTTCACAGAGGCCCCTCCGT
AGATTTAGCGATTTTTTCCCTTCATATTGCAGGTATATCTTCAATTCTTGGAGCTATTAA
TTTTATCTCTACTATTTTAAATATACATCATAAAAATTTTACTATAGATAAAATTCCTTT
ATTAGTTTGATCTATCCTAATTACTGCCATTCTTCTTCTTCTAGCCCTACCTGTATTAGC
AGGAGCAATTACTATATTATTAACAGACCGAAATTTAAATACCTCCTTCTTTGATCCTTC
TGGTGGAGGAGATCCTATTCTTTTCCAACATTTATTTTGATTTTTTGGTCAC
>schoedli-TUR:Vic-Deresimli-20120703-079
----TGAGCTGGTATAATTGGATCTTCAATAAGTATAATCATTCGATTAGAATTAGGTTC
TTGTAATTCCATTATTAATAATGATCAAATCTATAATTCTTTAGTAACAGGCCATGCTTT
TATTATAATCTTTTTTATAGTTATGCCTTTTATAATTGGAGGTTTTGGAAATTTTTTAGT
GCCTCTTATATTAGGATCTCCTGACATAGCATATCCTCGTATAAATAATATAAGATTTTG
ACTTCTCCCTCCCTCAATTTTATTACTAACTTTAAGCAATTTTATTAATAATGGAGTAGG
AACAGGATGAACAGTTTATCCCCCTTTAACATCTAATATTTTTCACAGAGGCCCCTCCGT
AGATTTAGCGATTTTTTCCCTTCATATTGCAGGTATATCTTCAATTCTTGGAGCTATTAA
TTTTATCTCTACTATTTTAAATATACATCATAAAAATTTTACTATAGATAAAATTCCTTT
ATTAGTTTGATCTATCCTAATTACTGCCATTCTTCTTCTTCTAGCCCTACCTGTATTAGC
AGGAGCAATTACTATATTATTAACAGACCGAAATTTAAATACCTCCTTCTTTGATCCTTC
TGGTGGAGGAGATCCTATTCTTTTCCAACATTTATTTTGATTTTTTGGTCAC
>crasecundus-TUR:Vic-Mezraa-20120711-153
----TGAGCCGGAATAATCGGATCTTCTATAAGAATAATTATTCGCCTTGAATTAGGTTC
TTGTAATCCCCTTATTAACAATGATCAAATCTATAACTCCCTAGTAACCGGTCATGCTTT
TATTATAATCTTTTTTATAGTTATACCTTTTATAATTGGAGGATTTGGAAATTTTTTAGT
GCCCCTAATATTAGGATCTCCAGATATAGCCTATCCTCGCATAAATAATATAAGTTTTTG
ACTCTTACCCCCCTCAATTTTATTATTAACTCTAAGTAATTTTATTAATAATGGGGTAGG
AACAGGATGAACAATTTACCCTCCTTTAGCATCAAATATTTTTCATAGGGGCTCTTCTGT
AGACCTATCAATTTTTTCCCTTCATATTGCAGGTATATCCTCAATTCTTGGTGCAATCAA
CTTTATTTCTACTATTTTAAATATACACCATAAAAATTTTACTATAGATAAAATTCCCCT
TTTAGTTTGAGCTATTTTAATTACCGCTATTTTACTTCTTCTGGCCTTACCCGTATTAGC
AGGAGCAATTACTATATTATTAACAGACCGTAACCTAAATACATCTTTTTTCGACCCTTC
TGGAGGAGGAGACCCCATTCTTTACCAGCATTTATTTTGATTTTTTGGTCAC
>crasecundus-TUR:Erzincan-25ESE-20120713-179
--------------TAATCGGATCTTCTATAAGAATAATTATTCGCCTTGAATTAGGTTC
TTGTAATCCCCTTATTAACAATGATCAAATCTATAACTCCCTAGTAACCGGTCATGCTTT
TATTATAATCTTTTTTATAGTTATACCTTTTATAATTGGAGGATTTGGAAATTTTTTAGT
GCCCCTAATATTAGGATCTCCAGATATAGCCTATCCTCGCATAAATAATATAAGTTTTTG
ACTCTTACCCCCCTCAATTTTATTATTAACTCTAAGTAATTTTATTAATAATGGGGTAGG
AACAGGATGAACAATTTACCCTCCTTTAGCATCAAATATTTTTCATAGGGGCTCTTCTGT
AGACCTATCAATTTTTTCCCTTCATATTGCAGGTATATCCTCAATTCTTGGTGCAATCAA
CTTTATTTCTACTATTTTAAATATACACCATAAAAATTTTACTATAGATAAAATTCCCCT
TTTAGTTTGAGCTATTTTAATTACCGCTATTTTACTTCTTCTGGCCTTACCCGTATTAGC
AGGAGCAATTACTATATTATTAACAGACCGTAACCTAAATACATCTTTTTTCGACCCTTC
TGGAGGAGGAGACCCCATTCTTTACCAGCATTTATTTTGATTTTTTGGTCAC
>crasecundus-TUR:Tortum-15E-20120713-205
--------------TAATCGGATCTTCTATAAGAATAATTATTCGCCTTGAATTAGGTTC
TTGTAATCCCCTTATTAACAATGATCAAATCTATAACTCCCTAGTAACCGGTCATGCTTT
TATTATAATCTTTTTTATAGTTATACCTTTTATAATTGGAGGATTTGGAAATTTTTTAGT
GCCCCTAATATTAGGATCTCCAGATATAGCCTATCCTCGCATAAATAATATAAGTTTTTG
ACTCTTACCCCCCTCAATTTTATTATTAACTCTAAGTAATTTTATTAATAATGGGGTAGG
AACAGGATGAACAATTTACCCTCCTTTAGCATCAAATATTTTTCATAGGGGCTCTTCTGT
AGACCTATCAATTTTTTCCCTTCATATTGCAGGTATATCCTCAATTCTTGGTGCAATCAA
CTTTATTTCTACTATTTTAAATATACACCATAAAAATTTTACTATAGATAAAATTCCCCT
TTTAGTTTGAGCTATTTTAATTACCGCTATTTTACTTCTTCTGGCCTTACCCGTATTAGC
AGGAGCAATTACTATATTATTAACAGACCGTAACCTAAATACATCTTTTTTCGACCCTTC
TGGAGGAGGAGACCCCATTCTTTACCAGCATTTATTTTGATTTTTTGGTCAC
>crasecundus-TUR:Tortum-45NEN-20120714-217
--------------TAATCGGATCTTCTATAAGAATAATTATTCGCCTTGAATTAGGTTC
TTGTAATCCCCTTATTAACAATGATCAAATCTATAACTCCCTAGTAACCGGTCATGCTTT
TATTATAATCTTTTTTATAGTTATACCTTTTATAATTGGAGGATTTGGAAATTTTTTAGT
GCCCCTAATATTAGGATCTCCAGATATAGCCTATCCTCGCATAAATAATATAAGTTTTTG
ACTCTTACCCCCCTCAATTTTATTATTAACTCTAAGTAATTTTATTAATAATGGGGTAGG
AACAGGATGAACAATTTACCCTCCTTTAGCATCAAATATTTTTCATAGGGGCTCTTCTGT
AGACCTATCAATTTTTTCCCTTCATATTGCAGGTATATCCTCAATTCTTGGTGCAATCAA
CTTTATTTCTACTATTTTAAATATACACCATAAAAATTTTACTATAGATAAAATTCCCCT
TTTAGTTTGAGCTATTTTAATTACCGCTATTTTACTTCTTCTGGCCTTACCCGTATTAGC
AGGAGCAATTACTATATTATTAACAGACCGTAACCTAAATACATCTTTTTTCGACCCTTC
TGGAGGAGGAGACCCCATTCTTTACCAGCATTTATTTTGATTTTTTGGTCAC
>crasecundus-TUR:Posof-3E-20120717-303
--------------TAATCGGATCTTCTATAAGAATAATTATTCGCCTTGAATTAGGTTC
TTGTAATCCCCTTATTAACAATGATCAAATCTATAACTCCCTAGTAACCGGTCATGCTTT
TATTATAATCTTTTTTATAGTTATACCTTTTATAATTGGAGGATTTGGAAATTTTTTAGT
GCCCCTAATATTAGGATCTCCAGATATAGCCTATCCTCGCATAAATAATATAAGTTTTTG
ACTCTTACCCCCCTCAATTTTATTATTAACTCTAAGTAATTTTATTAATAATGGGGTAGG
AACAGGATGAACAATTTACCCTCCTTTAGCATCAAATATTTTTCATAGGGGCTCTTCTGT
AGACCTATCAATTTTTTCCCTTCATATTGCAGGTATATCCTCAATTCTTGGTGCAATCAA
CTTTATTTCTACTATTTTAAATATACACCATAAAAATTTTACTATAGATAAAATTCCCCT
TTTAGTTTGAGCTATTTTAATTACCGCTATTTTACTTCTTCTAGCCTTACCCGTATTAGC
AGGAGCAATTACTATATTATTAACAGACCGTAACCTAAATACATCTTTTTTCGACCCTTC
TGGAGGAGGAGACCCCATTCTTTACCAGCATTTATTTTGATTTTTTGGTCAC
>parvulus-TUR:Posof-3E-20120719-313
--------------TAATTGGATCTTCAATAAGAATAATTATTCGATTAGAACTAGGCTC
TTGTAATTCCCTAATTAACAATGATCAAATCTATAATTCCTTAGTAACTGGTCATGCTTT
TATTATAATTTTTTTTATGGTAATACCCTTCATAATCGGAGGATTTGGAAATTTTTTAGT
ACCCCTTATACTAGGATCCCCTGATATGGCTTATCCACGTATAAATAATATAAGATTTTG
ACTTTTACCCCCATCAATTTTATTATTAACTTTAAGTAATTTTATTAATAACGGAGTAGG
AACAGGATGAACAGTCTACCCCCCTTTAGCGTCAAACATTTTCCACAGAGGAGCCTCTAT
TGATCTCGCAATTTTTTCTCTTCATATCGCAGGTATATCCTCAATTCTAGGTGCAATTAA
TTTCATTTCTACTATCTTAAACATACACCACAAAAATTTCACTATAGACAAAATTCCTTT
ATTAGTCTGATCTATTTTAATTACTGCCATTTTACTCCTCCTAGCTCTACCAGTATTAGC
AGGAGCAATCACTATATTATTAACAGATCGAAATTTAAACACATCTTTTTTTGATCCCTC
CGGAGGAGGAGATCCTATTCTTTATCAACATTTATTCTGATTTTTTGGTCAC
>parvulus-TUR:Yusufeli-15ESE-20120718-323
--------------TAATTGGATCTTCAATAAGAATAATTATTCGATTAGAACTAGGCTC
TTGTAATTCCCTCATTAACAATGATCAAATCTATAATTCCTTAGTAACTGGTCATGCTTT
TATTATAATTTTTTTTATGGTAATACCCTTCATAATCGGAGGATTTGGAAATTTTTTAGT
ACCCCTTATACTAGGATCCCCTGATATAGCTTATCCACGTATAAATAATATAAGATTTTG
ACTCTTACCCCCTTCAATTTTATTATTAACTTTAAGTAATTTTATTAATAACGGAGTAGG
AACAGGATGAACAGTCTACCCCCCTTTAGCGTCAAACATTTTCCATAGAGGAGCCTCTAT
TGATCTCGCAATTTTTTCTCTTCATATCGCAGGTATATCCTCAATTCTAGGTGCAATTAA
TTTCATTTCTACTATCTTAAACATACATCACAAAAATTTCACTATAGACAAAATTCCTTT
ATTAGTCTGATCTATTTTAATTACTGCCATTTTACTCCTTCTAGCACTACCAGTATTAGC
AGGAGCAATCACTATATTATTAACAGATCGAAATTTAAACACATCTTTTTTTGATCCCTC
CGGAGGAGGAGATCCTATTCTTTATCAACATTTATTCTGATTTTTTGGTCAC
>artvinensis-TUR:Artvin-10N-20120719-0344
--------------TAATTGGATCTTCAATAAGTATAATTATTCGCCTAGAACTAGGCTC
TTGTAACTCTCTCATTAATAATGATCAAATCTATAATTCCTTAGTAACTGGCCATGCTTT
TATTATAATCTTCTTTATAGTTATACCTTTTATAATTGGTGGATTCGGAAATTTTTTAGT
GCCACTTATACTTGGATCTCCTGATATAGCATACCCTCGCATAAATAATATAAGATTTTG
ACTTTTACCTCCCTCAATTTTATTATTAACTTTAAGTAATTTTATCAATAATGGAGTAGG
AACAGGATGAACAGTTTATCCACCCTTAGCATCAAATATTTTCCACAGAGGAGCCTCCGT
CGATCTTGCTATTTTTTCTCTTCACATTGCAGGTATATCTTCAATTCTAGGTGCAATTAA
TTTTATTTCTACTATCTTAAACATACACCATAAAAATTTTTCTATAGATAAAATTCCTTT
ATTAGTTTGATCCATTTTAATTACTGCCATTTTACTTCTTCTAGCCCTACCAGTACTAGC
AGGAGCTATTACTATATTATTAACAGACCGAAATTTAAATACATCTTTTTTTGATCCCTC
AGGAGGAGGAGACCCTATTCTTTATCAACACTTATTCTGATTTTTTGGTCAC
>parvulus-TUR:Posof-3E-20120719-346
--------------TAATTGGATCTTCAATAAGAATAATTATTCGATTAGAACTAGGCTC
TTGTAATTCCCTCATTAACAATGATCAAATCTATAATTCCTTAGTAACTGGTCATGCTTT
TATTATAATTTTTTTTATGGTAATACCCTTCATAATCGGAGGATTTGGAAATTTTTTAGT
ACCCCTTATACTAGGATCCCCTGATATAGCTTATCCACGTATAAATAATATAAGATTTTG
ACTCTTACCCCCTTCAATTTTATTATTAACTTTAAGTAATTTTATTAATAACGGAGTAGG
AACAGGATGAACAGTCTACCCCCCTTTAGCGTCAAACATTTTCCATAGAGGAGCCTCTAT
TGATCTCGCAATTTTTTCTCTTCATATCGCAGGTATATCCTCAATTCTAGGTGCAATTAA
TTTCATTTCTACTATCTTAAACATACATCACAAAAATTTCACTATAGACAAAATTCCTTT
ATTAGTCTGATCTATTTTAATTACTGCCATTTTACTCCTTCTAGCACTACCAGTATTAGC
AGGAGCAATCACTATATTATTAACAGATCGAAATTTAAACACATCTTTTTTTGATCCCTC
CGGAGGAGGAGATCCTATTCTTTATCAACATTTATTCTGATTTTTTGGTCAC
>artvinensis-TUR:Artvin-5E-20120720-362
--------------TAATTGGATCCTCAATAAGTATAATTATTCGCCTAGAATTAGGCTC
TTGTAACTCTCTCATTAATAATGATCAAATCTATAATTCCTTAGTAACTGGCCATGCTTT
TATTATAATCTTCTTTATAGTTATACCTTTTATAATTGGTGGATTCGGAAATTTTTTAGT
GCCACTTATACTTGGATCTCCTGATATAGCATACCCTCGCATAAATAATATAAGATTTTG
ACTTTTACCTCCCTCAATTTTATTATTAACTTTAAGTAATTTTATCAATAATGGAGTAGG
AACAGGATGAACAGTTTATCCACCCTTAGCATCAAATATTTTCCACAGAGGAGCCTCCGT
CGATCTTGCTATTTTTTCTCTTCACATTGCAGGTATATCTTCAATTCTAGGTGCAATTAA
TTTTATTTCTACTATCTTAAACATACACCATAAAAATTTTTCTATAGATAAAATTCCTTT
ATTAGTTTGATCCATTTTAATTACTGCCATTTTACTTCTTCTAGCCCTACCAGTACTAGC
AGGAGCTATTACTATATTATTAACAGACCGAAATTTAAATACATCTTTTTTTGATCCCTC
AGGAGGAGGAGACCCTATTCTTTATCAACACTTATTCTGATTTTTTGGTCAC
>artvinensis-TUR:Borcka-10W-20120720-382
--------------TAATTGGATCTTCAATAAGTATAATTATTCGCCTAGAATTAGGCTC
TTGTAACTCTCTCATTAATAATGATCAAATCTATAATTCCTTAGTAACTGGCCATGCTTT
TATTATAATCTTCTTTATAGTTATACCTTTTATAATTGGTGGATTCGGAAATTTTTTAGT
GCCACTTATACTTGGATCTCCTGATATAGCATACCCTCGCATAAATAATATAAGATTTTG
ACTTTTACCTCCCTCAATTTTATTATTAACTTTAAGTAATTTTATCAATAATGGAATAGG
AACAGGATGAACAGTTTATCCACCCTTAGCATCAAATATTTTCCACAGAGGGGCCTCCGT
CGATCTTGCTATTTTTTCTCTTCACATTGCAGGTATATCTTCAATTCTAGGTGCAATTAA
TTTTATTTCTACTATCTTAAACATACACCATAAAAATTTTTCTATAGATAAAATTCCTTT
ATTAGTTTGATCCATTTTAATTACTGCCATTTTACTTCTTCTAGCCCTACCAGTACTAGC
AGGAGCTATTACTATATTATTAACAGACCGAAATTTAAATACATCTTTTTTTGATCCCTC
AGGAGGAGGAGATCCTATTCTTTATCAACACTTATTCTGATTTTTTGGTCAC
>artvinensis-TUR:Ovitdagi-Gecidi-20120720-0392
--------------TAATTGGATCTTCAATAAGTATAATTATTCGCCTAGAATTAGGCTC
TTGTAACTCTCTCATTAATAATGATCAAATCTATAATTCCTTAGTAACTGGCCATGCTTT
TATTATAATCTTCTTTATAGTTATACCTTTTATAATTGGTGGATTCGGAAATTTTTTAGT
GCCACTTATACTTGGATCTCCTGATATAGCATACCCTCGCATAAATAATATAAGATTTTG
ACTTTTACCTCCCTCAATTTTATTATTAACTTTAAGTAATTTTATCAATAATGGAATAGG
AACAGGATGAACAGTTTATCCACCCTTAGCATCAAATATTTTCCACAGAGGGGCCTCCGT
CGATCTTGCTATTTTTTCTCTTCACATTGCAGGTATATCTTCAATTCTAGGTGCAATTAA
TTTTATTTCTACTATCTTAAACATACACCATAAAAATTTTTCTATAGATAAAATTCCTTT
ATTAGTTTGATCCATTTTAATTACTGCCATTTTACTTCTTCTAGCCCTACCAGTACTAGC
AGGAGCTATTACTATATTATTAACAGACCGAAATTTAAATACATCTTTTTTTGATCCCTC
AGGAGGAGGAGATCCTATTCTTTATCAACACTTATTCTGATTTTTTGGTCAC
>crasecundus-TUR:Ordu-40SWS-20120721-402 
--------------TAATCGGATCTTCTATAAGAATAATTATTCGCCTTGAATTAGGTTC
TTGTAATCCCCTTATTAACAATGATCAAATCTATAACTCCCTAGTAACCGGTCATGCTTT
TATTATAATCTTTTTTATAGTTATACCTTTTATAATTGGAGGATTTGGAAATTTTTTAGT
GCCCCTAATATTAGGATCTCCAGATATAGCCTATCCTCGCATAAATAATATAAGTTTTTG
ACTCTTACCCCCCTCAATTTTATTATTAACTCTAAGTAATTTTATTAATAATGGGATAGG
AACAGGATGAACAATTTACCCTCCTTTAGCATCAAATATTTTTCATAGAGGCTCTTCTGT
AGACCTATCAATTTTTTCCCTTCATATTGCAGGTATATCCTCAATTCTTGGTGCAATCAA
CTTTATTTCTACTATTTTAAATATACACCATAAAAATTTTACTATAGATAAAATTCCCCT
TCTAGTTTGAGCTATTTTAATTACCGCTATTTTACTTCTTCTGGCCTTACCCGTATTAGC
AGGAGCAATTACTATATTATTAACAGACCGTAACCTAAATACATCTTTTTTCGACCCTTC
TGGGGGAGGAGATCCCATTCTTTACCAGCATTTATTTTGATTTTTTGGTCAC
>parvulus-TUR:Cakalli-3S-20120722-433
--------------TAATTGGATCTTCAATAAGAATAATTATTCGATTAGAACTAGGCTC
TTGTAATTCCCTCATTAACAATGATCAAATCTATAATTCCTTAGTAACTGGCCATGCTTT
TATTATAATTTTTTTTATGGTAATACCCTTCATAATCGGAGGATTTGGAAATTTTTTAGT
ACCCCTTATACTAGGATCCCCTGATATAGCTTATCCACGTATAAATAATATAAGATTTTG
ACTCTTACCCCCTTCAATTTTATTATTAACTTTAAGTAATTTTATTAATAACGGAGTAGG
AACAGGATGAACAGTCTACCCCCCTTTAGCGTCAAACATTTTCCATAGAGGAGCCTCTAT
TGATCTCGCAATTTTTTCTCTTCATATCGCAGGTATATCCTCAATTCTAGGTGCAATTAA
TTTCATTTCTACTATCTTAAACATACATCACAAAAATTTCACTATAGACAAAATTCCTTT
ATTAGTCTGATCTATTTTAATTACTGCCATTTTACTCCTTCTAGCACTACCAGTATTAGC
AGGAGCAATCACTATATTATTAACAGATCGAAATTTAAACACATCTTTTTTTGATCCCTC
CGGAGGAGGAGATCCTATTCTTTATCAACATTTATTCTGATTTTTTGGTCAC
>parvulus-TUR:Cakalli-3S-20120722-440
--------------TAATTGGATCTTCAATAAGAATAATTATTCGATTAGAACTAGGCTC
TTGTAACTCCCTAATTAACAATGATCAAATCTATAATTCCTTAGTAACTGGCCATGCTTT
TATTATAATTTTTTTTATAGTAATACCCTTCATAATCGGAGGATTTGGAAATTTTTTAGT
ACCCCTTATACTAGGATCCCCTGATATGGCTTATCCACGTATAAATAATATAAGATTTTG
ACTCTTACCCCCATCAATTTTATTACTAACCTTAAGTAATTTTATTAATAACGGAGTAGG
AACAGGATGAACAGTCTACCCCCCCTTAGCGTCAAACATTTTCCACAGAGGAGCCTCTAT
TGATCTCGCAATTTTTTCTCTTCATATCGCAGGTATATCCTCAATCCTAGGTGCAATTAA
TTTCATTTCTACTATCTTAAACATACACCACAAAAATTTCACTATAGACAAAATTCCTTT
ATTAGTCTGATCTATTTTAATTACTGCCATTTTACTCCTTCTAGCCCTACCAGTATTAGC
GGGAGCAATCACTATATTATTAACAGATCGAAATTTAAACACATCTTTTTTTGATCCCTC
CGGAGGGGGAGATCCTATTCTTTATCAACATTTATTCTGATTTTTTGGTCAC
>lucidus sp. n.-TUR:Tosya-3N-20120723-465
-------GCTGGAATAATTGGATCCTCTATAAGAATAATTATTCGTCTTGAATTAGGTTC
TTGTAACCCCCTTATTAACAACGATCAAATCTATAACTCTCTAGTTACTGGTCACGCTTT
TATTATAATCTTTTTTATAGTTATACCTTTTATAATTGGAGGATTTGGAAATTTTTTAGT
ACCTCTAATACTAGGATCACCTGACATAGCTTACCCCCGTATAAACAATATAAGTTTCTG
ACTCTTACCTCCCTCAATTTTATTATTAACTCTAAGTAACTTTATTAATAGTGGAGTAGG
AACAGGATGAACTATTTACCCCCCTCTAGCATCAAATATTTTTCATAGAGGCTCTTCCGT
AGACCTATCAATTTTTTCCTTACATATTGCTGGTATGTCCTCAATTCTTGGCGCAATCAA
TTTTATTTCTACTATCTTAAATATACACCATAAAAACTTTACTATAGATAAAATCCCCCT
TCTAGTTTGATCTATTTTAATTACTGCTATTTTACTTCTTCTAGCCTTACCAGTATTAGC
AGGAGCTATTACTATATTATTAACAGATCGAAACCTAAATACATCTTTCTTCGACCCCTC
CGGAGGGGGGGATCCTATTCTCTATCAGCATTTATTTTGATTCTTTGGTCAC
>parvulus-TUR:Kastamonu-20120723-490 
--------------TAATTGGATCTTCAATAAGAATAATTATTCGATTAGAACTAGGCTC
TTGTAATTCCCTCATTAACAATGATCAAATCTATAATTCCTTAGTAACTGGTCATGCTTT
TATTATAATTTTTTTTATGGTAATACCCTTCATAATCGGAGGATTTGGAAATTTTTTAGT
ACCCCTTATACTAGGATCCCCTGATATAGCTTATCCACGTATAAATAATATAAGATTTTG
ACTCTTACCCCCTTCAATTTTATTATTAACTTTAAGTAATTTTATTAATAACGGAGTAGG
AACAGGATGAACAGTCTACCCCCCTTTAGCGTCAAACATTTTCCATAGAGGAGCCTCTAT
TGATCTCGCAATTTTTTCTCTTCATATCGCAGGTATATCCTCAATTCTAGGTGCAATTAA
TTTCATTTCTACTATCTTAAACATACATCACAAAAATTTCACTATAGACAAAATTCCTTT
ATTAGTCTGATCTATTTTAATTACTGCCATTTTACTCCTTCTAGCACTACCAGTATTAGC
AGGAGCAATCACTATATTATTAACAGATCGAAATTTAAACACATCTTTTTTTGATCCCTC
CGGAGGAGGAGATCCTATTCTTTATCAACATTTATTCTGATTTTTTGGTCAC
>crasecundus-TUR:Seydiler-7N-20120723-495 
--------------TAATCGGATCTTCTATAAGAATAATTATTCGCCTTGAATTAGGTTC
TTGTAATCCCCTTATTAACAATGATCAAATCTATAACTCCCTAGTAACCGGTCATGCTTT
TATTATAATCTTTTTTATAGTTATACCTTTTATAATTGGAGGATTTGGAAATTTTTTAGT
GCCCCTAATATTAGGATCTCCAGATATAGCCTATCCTCGCATAAATAATATAAGTTTTTG
ACTCTTACCCCCCTCAATTTTATTATTAACTCTAAGTAATTTTATTAATAATGGGGTAGG
AACAGGATGAACAATTTACCCTCCTTTAGCATCAAATATTTTTCATAGGGGCTCTTCTGT
AGACCTATCAATTTTTTCCCTTCATATTGCAGGTATATCCTCAATTCTTGGTGCAATCAA
CTTTATTTCTACTATTTTAAATATACACCATAAAAATTTTACTATAGATAAAATTCCCCT
TTTAGTTTGAGCTATTTTAATTACCGCTATTTTACTTCTTCTCGCCTTACCCGTATTAGC
AGGAGCAATTACTATATTATTAACAGACCGTAACCTAAATACATCTTTTTTCGACCCTTC
TGGGGGAGGAGACCCCATTCTTTACCAGCATTTATTTTGATTTTTTGGTCAC
>laconicus-GRE:Profitis-Ilias-20110501-342
--------------TAATTGGTTCTTCAATAAGTATAATTATCCGTCTAGAGCTAGGTTC
TTGTAACTCCCTTATTAATAATGATCAAATCTATAATTCCTTAGTAACTGGACATGCCTT
TATTATAATTTTCTTCATAGTAATGCCTTTTATAATCGGAGGATTTGGAAATTTCTTAGT
GCCCCTTATACTAGGATCTCCTGATATAGCTTACCCCCGTATAAATAACATAAGATTTTG
ACTTTTACCTCCCTCAATTTTATTATTAACTTTAAGTAACTTTATTAATAACGGAGTAGG
AACAGGATGAACAGTTTATCCCCCCTTAGCATCAAATATTTTCCATAGAGGAGCCTCTGT
CGATCTCGCAATTTTTTCTCTCCATATCGCAGGTATATCCTCAATTTTAGGAGCAATTAA
TTTTATTTCTACTATCTTAAATATACACCATAAAAATTTTACTATAGACAAAATTCCTTT
ACTAGTTTGATCCATTTTAATTACTGCAATTTTACTTCTCCTAGCCCTACCAGTATTAGC
AGGAGCTATTACTATATTATTAACAGACCGAAATTTAAATACATCTTTTTTTGACCCCTC
AGGAGGAGGAGATCCTATTCTTTACCAACACTTATTCTGATTTTTTGGTCAC
>lichtensteini_WEST-CRO:Praznica-20100711-165
--------------TAATTGGTTCTTCAATAAGTATAATTATCCGTCTAGAGCTAGGTTC
TTGTAACTCCCTTATTAATAATGATCAAATCTATAATTCCTTAGTAACTGGACATGCCTT
TATTATAATTTTCTTCATAGTAATACCTTTTATAATCGGAGGATTTGGAAATTTCTTAGT
GCCCCTTATACTAGGATCTCCTGATATAGCTTACCCCCGTATAAATAACATAAGATTTTG
ACTTTTACCTCCCTCAATTTTATTATTAACTTTAAGTAACTTTATTAATAACGGAGTAGG
AACAGGATGAACAGTTTATCCCCCCTTAGCATCAAATATTTTCCATAGAGGAGCCTCTGT
CGATCTCGCAATTTTTTCTCTCCATATCGCAGGTATATCCTCAATTTTAGGAGCAATTAA
TTTTATTTCTACTATCTTAAATATACACCATAAAAATTTTACTATAGACAAAATTCCCTT
ACTAGTTTGATCCATTTTAATTACTGCAATTTTACTTCTCCTAGCCCTACCAGTATTAGC
AGGAGCTATTACTATATTATTAACAGACCGAAATTTAAATACATCTTTTTTCGACCCCTC
AGGAGGAGGAGATCCTATTCTTTACCAACACTTATTCTGATTTTTTGGTCAC
>subtilis sp.n.-TUR:Akseki-5SW-2011102-431
CATTTGAGCCGGTATAATTGGTTCTTCAATAAGAATAATTATCCGACTAGAACTAGGCTC
TTGCAACTCCCTTATTAATAACGATCAAATCTATAATTCCTTAGTAACTAGCCATGCTTT
TATTATAATTTTCTTTATAGTAATACCTTTCATAATCGGAGGATTTGGAAATTTCTTAAT
CCCCCTTATACTAGGATCTCCTGATATAGCTTACCCTCGAATAAATAATATAAGATTTTG
ACTTTTACCCCCCTCAATTTTATTATTAACTTTAAGTAACTTCATTAATAACGGAGTAGG
AACAGGATGAACAATTTATCCCCCCCTTGCATCAAACATTTTCCACAGAGGAGCCTCTAT
TGATCTCACAATTTTCTCTCTTCATATTGCAGGTATATCCTCAATTCTAGGAGCTATTAA
TTTTATTTCTACTATTTTAAACATACACCATAAAAACTTTACTATAGACAAAATTCCTTT
ATTAGTCTGATCTATTTTAATTACTGCAATTTTGCTTCTTCTAGCCTTACCAGTATTAGC
AGGAGCTATTACTATATTATTAACAGACCGAAATTTAAATACATCTTTTTTTGACCCTTC
AGGAGGGGGAGATCCTATTCTTTATCAACACTTATTCTGATTTTTTGGTCAC
>subtilis sp.n.-TUR:Akseki-5SW-2011102-441
CATTTGAGCCGGTATAATTGGTTCTTCAATAAGAATAATTATCCGACTAGAACTAGGCTC
TTGTAACTCCCTTATTAATAACGATCAAATCTATAATTCCTTAGTAACTAGCCATGCTTT
TATTATAATTTTCTTTATAGTAATACCTTTCATAATCGGAGGATTTGGAAATTTCTTAAT
CCCCCTTATACTAGGATCTCCTGATATAGCTTACCCTCGAATAAATAATATAAGATTTTG
ACTTTTACCCCCCTCAATTTTATTATTAACTTTAAGTAACTTCATTAATAACGGAGTAGG
AACAGGATGAACAATTTATCCCCCCCTTGCATCAAACATTTTCCACAGAGGAGCCTCTAT
TGATCTCACAATTTTCTCTCTTCATATTGCAGGTATATCCTCAATTCTAGGAGCTATTAA
TTTTATTTCTACTATTTTAAACATACACCATAAAAACTTTACTATAGACAAAATTCCTTT
ATTAGTCTGATCTATTTTAATTACTGCAATTTTGCTTCTTCTAGCCTTACCAGTATTAGC
AGGAGCTATTACTATATTATTAACAGACCGAAATTTAAATACATCTTTTTTTGACCCTTC
AGGAGGGGGAGATCCTATTCTTTATCAACACTTATTCTGATTTTTTGGTCAC
>subtilis sp.n.-TUR:Seydisehir-15W-2011102-451
CATTTGAGCCGGTATAATTGGTTCTTCAATAAGAATAATTATCCGACTAGAACTAGGCTC
TTGCAACTCCCTTATTAATAACGATCAAATCTATAATTCCTTAGTAACTAGCCATGCTTT
TATTATAATTTTCTTTATAGTAATACCTTTCATAATCGGAGGATTTGGAAATTTCTTAAT
CCCCCTTATACTAGGATCTCCTGATATAGCTTACCCTCGAATAAATAATATAAGATTTTG
ACTTTTACCCCCCTCAATTTTATTATTAACTTTAAGTAACTTCATTAATAACGGAGTAGG
AACAGGATGAACAATTTATCCCCCCCTTGCATCAAACATTTTCCACAGAGGAGCCTCTAT
TGATCTCACAATTTTCTCTCTTCATATTGCAGGTATATCCTCAATTCTAGGAGCTATTAA
TTTTATTTCTACTATTTTAAACATACACCATAAAAACTTTACTATAGACAAAATTCCTTT
ATTAGTCTGATCTATTTTAATTACTGCAATTTTGCTTCTTCTAGCCTTACCAGTATTAGC
AGGAGCTATTACTATATTATTAACAGACCGAAATTTAAATACATCTTTTTTTGACCCTTC
AGGAGGGGGAGATCCTATTCTTTATCAACACTTATTCTGATTTTTTGGTCAC
>subtilis sp.n.-TUR:Hassa-10NW-20111108-555
CATTTGAGCCGGTATAATTGGTTCTTCAATAAGAATAATTATCCGACTAGAACTAGGCTC
TTGTAACTCCCTTATTAATAACGACCAAATCTATAATTCCTTAGTAACTAGCCATGCTTT
TATTATAATTTTCTTTATAGTAATACCTTTCATAATCGGAGGATTTGGAAATTTCTTAGT
CCCTCTTATACTAGGCTCTCCTGATATAGCTTACCCTCGAATAAATAACATAAGATTTTG
ACTTTTACCCCCCTCAATTTTATTATTAACTTTAAGTAACTTCATTAATAACGGAGTAGG
AACAGGATGAACAATTTACCCCCCCCTTGCATCAAACATTTTCCACAGAGGAGCCTCTAT
TGATCTCACAATTTTCTCTCTTCATATTGCAGGTATATCCTCAATTCTAGGAGCTATTAA
TTTTATTTCTACTATTTTAAACATACACCATAAAAACTTTACTATAGACAAAATTCCTTT
ATTAGTCTGATCCATTTTAATTACTGCAATTTTACTTCTTCTAGCCCTACCAGTATTAGC
GGGAGCTATTACTATATTATTAACAGACCGAAATTTAAATACATCTTTTTTTGACCCCTC
GGGAGGAGGAGATCCTATTCTTTATCAACACTTATTCTGATTTTTTGGTCAC
>subtilis sp.n.-TUR:Hassa-10NW-20111108-562
CATTTGAGCCGGTATAATTGGTTCTTCAATAAGAATAATTATCCGACTAGAACTAGGCTC
TTGTAACTCCCTTATTAATAACGATCAAATCTATAATTCCTTAGTAACTAGCCATGCTTT
TATTATAATTTTCTTTATAGTAATACCTTTCATAATCGGAGGATTTGGAAATTTCTTAGT
CCCTCTTATACTAGGCTCTCCTGATATAGCTTACCCTCGAATAAATAATATAAGATTTTG
ACTTTTACCCCCCTCAATTTTATTATTAACTTTAAGTAACTTCATTAATAACGGAGTAGG
AACAGGATGAACAATTTACCCCCCCCTTGCATCAAACATTTTCCACAGAGGAGCCTCTAT
TGATCTCACAATTTTCTCTCTTCATATTGCAGGTATATCCTCAATTCTAGGGGCTATTAA
TTTTATTTCTACTATTTTAAACATACACCATAAAAACTTTACTATAGACAAAATTCCTTT
ATTAGTCTGATCCATTTTAATTACTGCAATTTTACTTCTTCTAGCCCTACCAGTATTAGC
AGGAGCTATTACTATATTATTAACAGACCGAAATTTAAATACATCTTTTTTTGACCCTTC
GGGAGGAGGAGATCCTATTCTTTATCAACACTTATTCTGATTTTTTGGTCAC
>subtilis sp.n.-TUR:Akseki-5SW-2011102-430
CATTTGAGCCGGTATAATTGGTTCTTCAATAAGAATAATTATCCGATTAGAACTAGGCTC
TTGTAACTCCCTTATTAATAACGATCAAATCTATAATTCCTTAGTAACTAGCCATGCTTT
TATTATAATTTTCTTTATAGTAATACCTTTCATAATCGGAGGATTTGGAAATTTCTTAGT
CCCTCTTATACTGGGCTCTCCTGATATAGCTTACCCTCGAATAAATAATATAAGATTTTG
ACTTTTACCCCCCTCAATTTTATTATTAACTTTAAGTAACTTCATTAATAACGGAGTAGG
AACAGGATGAACAATTTACCCCCCCCTTGCATCAAACATTTTCCACAGAGGAGCCTCTAT
TGATCTCACAATTTTCTCTCTTCATATTGCAGGTATATCCTCAATTCTAGGAGCTATTAA
TTTTATTTCTACTATTTTAAACATACACCATAAAAACTTTACTATAGACAAAATTCCTTT
ATTAGTCTGATCCATTTTAATTACTGCAATTTTACTTCTTCTAGCCCTACCAGTATTAGC
AGGAGCTATTACTATATTATTAACAGACCGAAATTTAAATACATCTTTTTTTGACCCTTC
GGGAGGAGGAGATCCTATTCTTTATCAACACTTATTCTGATTTTTTGGTCAC
>subtilis sp.n.-TUR:Akseki-5SW-2011102-438
CATTTGAGCCGGTATAATTGGTTCTTCAATAAGAATAATTATCCGACTAGAACTAGGCTC
TTGCAACTCCCTTATTAATAACGATCAAATCTATAATTCCTTAGTAACTAGCCATGCTTT
TATTATAATTTTCTTTATAGTAATACCTTTCATAATCGGAGGATTTGGAAATTTCTTAAT
CCCCCTTATACTAGGATCTCCTGATATAGCTTACCCTCGAATAAATAATATAAGATTTTG
ACTTTTACCCCCCTCAATTTTATTATTAACTTTAAGTAACTTCATTAATAACGGAGTAGG
AACAGGATGAACAATTTATCCCCCCCTTGCATCAAACATTTTCCACAGAGGAGCCTCTAT
TGATCTCACAATTTTCTCTCTTCATATTGCAGGTATATCCTCAATTCTAGGAGCTATTAA
TTTTATTTCTACTATTTTAAACATACACCATAAAAACTTTACTATAGACAAAATTCCTTT
ATTAGTCTGATCTATTTTAATTACTGCAATTTTGCTTCTTCTAGCCTTACCAGTATTAGC
AGGAGCTATTACTATATTATTAACAGACCGAAATTTAAATACATCTTTTTTTGACCCTTC
AGGAGGGGGAGATCCTATTCTTTATCAACACTTATTCTGATTTTTTGGTCAC
>lucidus sp.n.-GRE:Crete-Malia-16S-20110418-046
CATTTGAGCTGGAATAATTGGATCTTCTATAAGAATGATTATTCGTCTTGAATTAGGTTC
TTGTAACCCCCTTATTAATAACGATCAAATCTACAACTCTCTAGTTACTGGTCATGCTTT
TATTATAATTTTTTTCATAGTTATACCTTTTATAATTGGAGGATTTGGAAATTTTTTAGT
GCCTCTAATACTAGGATCGCCTGACATAGCTTACCCTCGTATAAACAATATAAGTTTCTG
ACTCTTACCCCCCTCAATTTTATTATTAACTCTAAGTAATTTTATTAATAATGGAGTAGG
AACAGGATGAACTATTTACCCTCCTCTAGCATCAAATATTTTTCATAGGGGATCTTCCGT
AGACCTATCAATTTTTTCCCTACATATTGCTGGTATATCCTCAATTCTTGGTGCAATCAA
TTTTATTGCTACTATCTTAAATATACACCATAAAAACTTTACTATAGATAAAATCCCCCT
TTTAGTCTGATCTATTTTAATTACTGCTATTTTACTTCTTCTAGCCTTACCGGTATTAGC
AGGAGCAATTACTATATTATTAACAGACCGAAACCTAAATACATCTTTTTTTGACCCCTC
CGGAGGGGGAGATCCTATTCTCTATCAACATTTATTTTGATTCTTTGGACAT
>lucidus sp.n.-GRE:Crete-Anogia-15S-20110420-055
CATTTGAGCTGGAATAATTGGATCTTCTATAAGAATGATTATTCGTCTTGAATTAGGTTC
TTGTAACCCCCTTATTAATAACGATCAAATCTACAACTCTCTAGTTACTGGTCATGCTTT
TATTATAATTTTTTTCATAGTTATACCTTTTATAATTGGAGGATTTGGAAATTTTTTAGT
GCCTCTAATACTAGGATCGCCTGACATAGCTTACCCTCGTATAAACAATATAAGTTTCTG
ACTCTTACCCCCCTCAATTTTATTATTAACTCTAAGTAATTTTATTAATAATGGAGTAGG
AACAGGATGAACTATTTACCCTCCTCTAGCATCAAATATTTTTCATAGGGGATCTTCCGT
AGACCTATCAATTTTTTCCCTACATATTGCTGGTATATCCTCAATTCTTGGTGCAATCAA
TTTTATTGCTACTATCTTAAATATACACCATAAAAACTTTACTATAGATAAAATCCCCCT
TTTAGTCTGATCTATTTTAATTACTGCTATTTTACTTCTTCTAGCCTTACCGGTATTAGC
AGGAGCAATTACTATATTATTAACAGACCGAAACCTAAATACATCTTTTTTTGACCCCTC
CGGAGGGGGAGATCCTATTCTCTATCAACATTTATTTTGATTCTTTGGACAT
>lucidus sp.n.-TUR:Vic-Saklikent-20111101-406
CATTTGAGCTGGAATAATTGGATCTTCTATAAGAATGATTATTCGTCTTGAATTAGGTTC
TTGCAACCCCCTTATTAACAATGATCAAATCTATAACTCTCTAGTTACTGGTCACGCTTT
TATTATAATCTTTTTTATAGTTATACCTTTTATAATTGGAGGATTTGGAAATTTTTTAGT
GCCTTTAATACTAGGATCACCTGACATAGCTTACCCCCGTATAAACAATATAAGTTTCTG
ACTCTTACCCCCCTCAATTTTATTATTAACTCTAAGTAACTTTATTAATAATGGGGTAGG
AACAGGATGAACTATTTACCCCCCTCTAGCATCAAATATTTTTCATAGAGGCTCTTCCGT
AGACCTATCAATTTTTTCCCTACATATTGCTGGTATGTCCTCAATTCTCGGCGCAATCAA
TTTTATTTCTACTATCTTAAATATACACCATAAAAACTTTACTATAGATAAAATCCCCCT
TCTAGTTTGATCTATTTTAATTACTGCTATTTTACTTCTTCTAGCCTTACCAGTATTAGC
AGGAGCTATTACTATATTATTAACAGATCGAAACCTAAATACATCTTTCTTCGACCCCTC
CGGAGGAGGGGATCCTATTCTCTATCAACATTTATTTTGATTTTTTGGTCAC
>lucidus sp.n.-TUR:Vic-Saklikent-20111101-427
CATTTGAGCTGGAATAATTGGATCTTCTATAAGAATGATTATTCGTCTTGAATTAGGTTC
TTGCAACCCCCTTATTAACAATGATCAAATCTATAACTCTCTAGTTACTGGTCACGCTTT
TATTATAATCTTTTTTATAGTTATACCTTTTATAATTGGAGGATTTGGAAATTTTTTAGT
GCCTTTAATACTAGGATCACCTGACATAGCTTACCCCCGTATAAACAATATAAGTTTCTG
ACTCTTACCCCCCTCAATTTTATTATTAACTCTAAGTAACTTTATTAATAATGGAGTAGG
AACAGGATGAACTATTTACCCCCCTCTAGCATCAAATATTTTTCATAGAGGCTCTTCCGT
AGACCTATCAATTTTTTCCCTACATATTGCTGGTATATCCTCAATTCTCGGCGCAATCAA
TTTTATTTCTACTATCTTAAATATACACCATAAAAACTTTACTATAGATAAAATCCCCCT
TCTAGTTTGATCTATTTTAATTACTGCTATTTTACTTCTTCTAGCCTTACCAGTATTAGC
AGGAGCTATTACTATATTATTAACAGATCGAAACCTAAATACATCTTTCTTCGACCCCTC
CGGAGGAGGGGATCCTATTCTCTATCAACATTTATTTTGATTTTTTGGTCAC
>lucidus sp.n.-TUR:Seydisehir-20S-20111102-450
CATTTGAGCTGGAATAATTGGATCTTCTATAAGAATGATTATTCGTCTTGAATTAGGTTC
TTGCAACCCCCTTATTAACAATGATCAAATCTATAACTCTCTAGTTACTGGTCACGCTTT
TATTATAATCTTTTTTATAGTTATACCTTTTATAATTGGAGGATTTGGAAATTTTTTAGT
GCCTTTAATACTAGGATCACCTGACATAGCTTACCCCCGTATAAACAATATAAGTTTCTG
ACTCTTACCCCCCTCAATTTTATTATTAACTCTAAGTAACTTTATTAATAATGGAGTAGG
AACAGGATGAACTATTTACCCCCCTCTAGCATCAAATATTTTTCATAGAGGCTCTTCCGT
AGACCTATCAATTTTTTCCCTACATATTGCTGGTATATCCTCAATTCTTGGCGCAATCAA
TTTTATTTCTACTATCTTAAATATACACCATAAAAACTTTACTATAGATAAAATCCCCCT
TCTAGTTTGATCTATTTTAATTACTGCTATTTTACTTCTTCTAGCCTTACCAGTATTAGC
AGGAGCTATTACTATATTATTAACAGATCGAAACCTAAATACATCTTTCTTCGACCCCTC
CGGAGGAGGGGATCCTATTCTCTATCAACATTTATTTTGATTTTTTGGTCAC
>lucidus sp.n.-TUR:Seydisehir-17W-20111102-456
CATTTGAGCTGGAATAATTGGATCTTCTATAAGAATGATTATTCGTCTTGAATTAGGTTC
TTGCAACCCCCTTATTAACAATGATCAAATCTATAACTCTCTAGTTACTGGTCACGCTTT
TATTATAATCTTTTTTATAGTTATACCTTTTATAATTGGAGGATTTGGAAATTTTTTAGT
GCCTTTAATACTAGGATCACCTGACATAGCTTACCCCCGTATAAACAATATAAGTTTCTG
ACTCTTACCCCCCTCAATTTTATTATTAACTCTAAGTAACTTTATTAATAATGGAGTAGG
AACAGGATGAACTATTTACCCCCCTCTAGCATCAAATATTTTTCATAGAGGCTCTTCCGT
AGACCTATCAATTTTTTCCCTACATATTGCTGGTATATCCTCAATTCTTGGCGCAATCAA
TTTTATTTCTACTATCTTAAATATACACCATAAAAACTTTACTATAGATAAAATCCCCCT
TCTAGTTTGATCTATTTTAATTACTGCTATTTTACTTCTTCTAGCCTTACCAGTATTAGC
AGGAGCTATTACTATATTATTAACAGATCGAAACCTAAATACATCTTTCTTCGACCCCTC
CGGAGGAGGGGATCCTATTCTCTATCAACATTTATTTTGATTTTTTGGTCAC
>helenae sp.n.-GRE:Taigetos Oros-20110501-0348
CATTTGAGCCGGTATAATTGGCTCCTCAATAAGAATAATTATTCGATTAGAACTAGGCTC
TTGTAATTCCCTCATTAATAATGATCAAATCTATAATTCCTTAGTAACTGGTCATGCTTT
TATTATAATTTTTTTTATAGTAATGCCCTTCATGATCGGAGGATTTGGGAATTTTTTAGT
CCCCCTTATACTTGGATCCCCTGATATAGCTTATCCCCGTATAAATAATATAAGATTTTG
ACTTTTACCCCCATCAATTTTATTATTAACCCTAAGTAATTTTATTAACAATGGAGTTGG
GACAGGATGAACAGTTTACCCCCCATTAGCGTCAAACATTTTCCACAGAGGAGCCTCTGT
TGATCTCGCAATTTTTTCTCTTCATATCGCAGGTATATCCTCAATTCTAGGCGCAATTAA
TTTCATTTCTACTATCTTAAACATACACCATAAAAATTTCACTATAGACAAAATTCCTTT
ACTAGTTTGATCCATTTTAATTACCGCCATTTTACTCCTCCTAGCCCTACCAGTATTAGC
AGGAGCAATTACTATATTATTAACAGATCGAAATTTAAACACATCCTTTTTTGATCCGTC
AGGAGGAGGAGATCCTATCCTTTACCAACATTTATTCTGATTTTTTGGTCAC
>helenae sp.n.-GRE:Pigadia-5NW-20110501-355
CATTTGAGCCGGTATAATTGGCTCCTCAATAAGAATAATCATTCGATTAGAACTAGGCTC
TTGTAATTCCCTCATTAATAATGATCAAATCTATAATTCCTTAGTAACTGGTCATGCTTT
TATTATAATTTTTTTTATAGTAATGCCCTTCATGATCGGAGGATTTGGGAATTTTTTAGT
CCCCCTTATACTTGGATCCCCTGATATAGCTTACCCCCGTATAAATAATATAAGATTTTG
ACTTTTACCCCCATCAATTTTATTATTAACCCTAAGTAATTTTATTAACAATGGAGTTGG
GACAGGATGAACAGTTTACCCCCCATTAGCGTCAAACATTTTCCACAGTGGAGCCTCTGT
TGATCTCGCAATTTTTTCTCTTCATATCGCAGGTATATCCTCAATTCTAGGCGCAATTAA
TTTCATTTCTACTATCTTAAACATACACCATAAAAATTTCACTATAGACAAAATTCCTTT
ACTAGTTTGATCCATTTTAATTACCGCCATTTTACTCCTCCTAGCCCTACCAGTATTAGC
AGGAGCAATTACTATATTATTAACAGATCGAAATTTAAACACATCCTTTTTTGATCCGTC
AGGAGGAGGAGATCCTATTCTTTACCAACATTTATTCTGATTTTTTGGTCAC
>ariadnae sp.n.-GRE:Crete-Ano-Vianos-5N-20110417-024
CATTTGAGCCGGTATAATTGGCTCCTCAATAAGAATAATTATTCGATTAGAACTAGGCTC
TTGTAATTCTCTCATTAATAATGACCAAATCTATAATTCCTTGGTAACTGGTCATGCTTT
TATTATAATTTTTTTTATAGTAATACCCTTCATGATCGGAGGATTTGGAAATTTTTTAGT
GCCCCTTATACTAGGATCCCCTGATATAGCTTACCCCCGTATAAATAATATAAGATTTTG
ACTTTTACCCCCATCAATTTTACTATTAACTCTAAGTAATTTTATCAATAACGGAGTAGG
AACAGGATGAACAGTCTACCCCCCCTTAGCGTCAAACATTTTCCACAGAGGAGCCTCTGT
TGATCTCGCAATTTTTTCTCTTCATATCGCAGGTATATCCTCAATTCTAGGAGCTATTAA
TTTCATTTCTACTATCTTAAACATACATCATAAAAATTTCACTATAGATAAAATCCCTTT
ATTAGTCTGATCCATTTTAATTACTGCCATTTTACTCCTCCTAGCTCTGCCAGTACTAGC
AGGAGCAATTACTATATTATTAACAGATCGAAATTTAAACACATCCTTTTTTGATCCCTC
AGGAGGAGGGGACCCTATTCTTTACCAGCATTTATTCTGATTTTTTGGTCAC
>helenae sp.n.-GRE:Vic-Kremasti-20110428-175
CATTTGAGCCGGTATAATTGGCTCCTCAATAAGAATAATCATTCGATTAGAACTAGGCTC
TTGTAATTCCCTCATTAATAATGATCAAATCTATAATTCCTTAGTAACTGGTCATGCTTT
TATTATAATTTTTTTTATAGTAATGCCCTTCATGATCGGAGGATTTGGGAATTTTTTAGT
CCCCCTTATACTTGGATCCCCTGATATAGCTTACCCCCGTATAAATAATATAAGATTTTG
ACTTTTACCCCCATCAATTTTATTATTAACCCTAAGTAATTTTATTAACAATGGAGTTGG
GACAGGATGAACAGTTTACCCCCCATTAGCGTCAAACATTTTCCACAGTGGAGCCTCTGT
TGATCTCGCAATTTTTTCTCTTCATATCGCAGGTATATCCTCAATTCTAGGCGCAATTAA
TTTCATTTCTACTATCTTAAACATACACCATAAAAATTTCACTATAGACAAAATTCCTTT
ACTAGTTTGATCCATTTTAATTACCGCCATTTTACTCCTCCTAGCCCTACCAGTATTAGC
AGGAGCAATTACTATATTATTAACAGATCGAAATTTAAACACATCCTTTTTTGATCCGTC
AGGAGGAGGAGATCCTATTCTTTACCAACATTTATTCTGATTTTTTGGTCAC
>helenae sp.n.-GRE:Taigetos Oros-20110430-280
CATTTGAGCCGGTATAATTGGCTCCTCAATAAGAATAATTATTCGATTAGAACTAGGCTC
TTGTAATTCCCTCATTAATAATGATCAAATCTATAATTCCTTAGTAACTGGTCATGCTTT
TATTATAATTTTTTTTATAGTAATGCCCTTCATGATCGGAGGATTTGGGAATTTTTTAGT
CCCCCTTATACTTGGATCCCCTGATATAGCTTATCCCCGTATAAATAATATAAGATTTTG
ACTTTTACCCCCATCAATTTTATTATTAACCCTAAGTAATTTTATTAACAATGGAGTTGG
GACAGGATGAACAGTTTACCCCCCATTAGCGTCAAACATTTTCCACAGAGGAGCCTCTGT
TGATCTCGCAATTTTTTCTCTTCATATCGCAGGTATATCCTCAATTCTAGGCGCAATTAA
TTTCATTTCTACTATCTTAAACATACACCATAAAAATTTCACTATAGACAAAATTCCTTT
ACTAGTTTGATCCATTTTAATTACCGCCATTTTACTCCTCCTAGCCCTACCAGTATTAGC
AGGAGCAATTACTATATTATTAACAGATCGAAATTTAAACACATCCTTTTTTGATCCGTC
AGGAGGAGGAGATCCTATCCTTTACCAACATTTATTCTGATTTTTTGGTCAC
>helenae sp.n.-GRE:Parnon-Mts-20110426-0114
CATTTGAGCCGGTATAATTGGCTCCTCAATAAGAATAATTATTCGATTAGAACTAGGCTC
TTGTAATTCCCTCATTAATAATGATCAAATCTATAATTCCTTGGTAACTGGTCATGCTTT
TATTATAATTTTTTTTATAGTAATGCCCTTCATGATCGGAGGATTTGGGAATTTTTTAGT
CCCCCTTATACTTGGATCCCCTGATATAGCTTATCCCCGTATAAATAATATAAGATTTTG
ACTTTTACCCCCATCAATTTTATTATTAACCCTAAGTAATTTTATTAACAATGGAATTGG
GACAGGATGAACAGTTTACCCCCCATTAGCGTCAAACATTTTCCACAGTGGAGCCTCTGT
TGATCTCGCAATTTTTTCTCTTCATATCGCAGGTATATCCTCAATTCTAGGCGCAATTAA
TTTCATTTCTACTATCTTAAACATACACCATAAAAATTTCACTATAGACAAAATTCCTTT
ACTAGTTTGATCCATTTTAATTACCGCCATTTTACTCCTCCTAGCCCTACCAGTATTAGC
AGGAGCAATTACTATATTATTAACAGATCGAAATTTAAACACATCCTTTTTTGATCCGTC
AGGAGGAGGAGATCCTATTCTTTACCAACATTTATTCTGATTTTTTGGTCAC
>helenae sp.n.-GRE:Taigetos Oros-20110430-267
CATTTGAGCCGGTATAATTGGCTCCTCAATAAGAATAATTATTCGATTAGAACTAGGCTC
TTGTAATTCCCTCATTAATAATGATCAAATCTATAATTCCTTAGTAACTGGTCATGCTTT
TATTATAATTTTTTTTATAGTAATGCCCTTCATGATCGGAGGATTTGGGAATTTTTTAGT
CCCCCTTATACTTGGATCCCCTGATATAGCTTATCCCCGTATAAATAATATAAGATTTTG
ACTTTTACCCCCATCAATTTTATTATTAACCCTAAGTAATTTTATTAACAATGGAGTTGG
GACAGGATGAACAGTTTACCCCCCATTAGCGTCAAACATTTTCCACAGAGGAGCCTCTGT
TGATCTCGCAATTTTTTCTCTTCATATCGCAGGTATATCCTCAATTCTAGGCGCAATTAA
TTTCATTTCTACTATCTTAAACATACACCATAAAAATTTCACTATAGACAAAATTCCTTT
ACTAGTTTGATCCATTTTAATTACCGCCATTTTACTCCTCCTAGCCCTACCAGTATTAGC
AGGAGCAATTACTATATTATTAACAGATCGAAATTTAAACACATCCTTTTTTGATCCGTC
AGGAGGAGGGGATCCTATCCTTTACCAACATTTATTCTGATTTTTTGGTCAC
>helenae sp.n.-BUL:Zwezdel-2E-20090613-1379
CATTTGAGCCGGTATAATTGGCTCCTCAATAAGAATAATTATTCGACTAGAACTAGGCTC
TTGTAATTCCCTCATTAATAATGATCAAATCTATAATTCCTTGGTAACTGGCCATGCTTT
TATTATAATTTTTTTTATAGTAATGCCCTTCATGATCGGAGGATTTGGGAATTTTTTAGT
CCCCCTTATACTCGGATCCCCTGATATAGCTTATCCCCGTATAAATAATATAAGATTTTG
ACTTTTACCTCCATCAATTTTATTATTAACCCTAAGTAATTTTATTAACAATGGAGTTGG
AACAGGATGAACAGTTTACCCCCCATTAGCATCAAACATTTTCCACAGAGGAGCCTCTGT
TGATCTCGCAATTTTTTCTCTTCATATCGCAGGTATATCCTCAATTCTAGGCGCAATTAA
TTTCATTTCTACTATCTTAAACATACACCATAAAAATTTCACTATAGACAAAATTCCTTT
ACTAGTTTGATCCATTTTAATTACCGCCATTTTACTCCTCCTAGCCCTACCAGTATTAGC
AGGAGCAATTACTATATTATTAACAGATCGAAATTTAAACACATCCTTTTTTGACCCGTC
AGGAGGAGGAGATCCTATTCTTTACCAGCATTTATTCTGATTTTTTGGTCAC
>helenae sp.n.-GRE:Taigetos Oros-20110501-337
CATTTGGGCCGGTATAATTGGCTCCTCAATAAGAATAATTATTCGATTAGAACTAGGCTC
TTGTAATTCCCTCATTAATAATGATCAAATCTATAATTCCTTAGTAACTGGTCATGCTTT
TATTATAATTTTTTTTATAGTAATGCCCTTCATGATCGGAGGATTTGGGAATTTTTTAGT
CCCCCTTATACTTGGATCCCCTGATATAGCTTACCCCCGTATAAATAATATAAGATTTTG
ACTTTTACCCCCATCAATTTTATTATTAACCCTAAGTAATTTTACTAACAATGGAGTTGG
GACAGGATGAACAGTTTACCCCCCATTAGCGTCAAACATTTTCCACAGAGGAGCCTCTGT
TGATCTCGCAATTTTTTCTCTTCATATCGCAGGTATATCCTCAATTCTAGGCGCAATTAA
TTTCATTTCTACTATCTTAAACATACACCATAAAAATTTCACTATAGACAAAATTCCTTT
ACTAGTTTGATCCATTTTAATTACCGCCATTTTACTCCTCCTAGCCCTACCAGTATTAGC
AGGAGCAATTACTATATTATTAACAGATCGAAATTTAAACACATCCTTTTTTGATCCGTC
AGGAGGAGGAGATCCTATTCTTTACCAACATTTATTCTGATTTTTTGGTCAC
>ariadnae sp.n.-GRE:Crete-Malia-16S-20110418-037
CATTTGAGCCGGTATAATTGGCTCCTCAATAAGAATAATTATTCGATTAGAACTAGGCTC
TTGTAATTCTCTCATTAATAATGACCAAATCTATAATTCCTTGGTAACTGGTCATGCTTT
TATTATAATTTTTTTTATAGTAATACCCTTCATGATCGGAGGATTTGGAAATTTTTTAGT
GCCCCTTATACTAGGATCCCCTGATATAGCTTACCCCCGTATAAATAATATAAGATTTTG
ACTTTTACCCCCATCAATTTTACTATTAACTCTAAGTAATTTTATCAATAACGGAGTAGG
AACAGGATGAACAGTCTACCCCCCCTTAGCGTCAAACATTTTCCACAGAGGAGCCTCTGT
TGATCTCGCAATTTTTTCTCTTCATATCGCAGGTATATCCTCAATTCTAGGAGCTATTAA
TTTCATTTCTACTATCTTAAACATACATCATAAAAATTTCACTATAGATAAAATCCCTTT
ATTAGTCTGATCCATTTTAATTACTGCCATTTTACTCCTCCTAGCTCTGCCAGTACTAGC
AGGAGCAATTACTATATTATTAACAGATCGAAATTTAAACACATCCTTTTTTGATCCCTC
AGGAGGAGGGGACCCTATTCTTTACCAGCATTTATTCTGATTTTTTGGTCAC
>ariadnae sp.n.-GRE:Crete -Ag-Vasilios-3E-20110424-092
CATTTGAGCCGGTATAATTGGCTCCTCAATAAGAATAATTATTCGATTAGAACTAGGCTC
TTGTAATTCTCTCATTAATAATGACCAAATCTATAATTCCTTAGTAACTGGTCATGCTTT
TATTATAATTTTTTTTATAGTAATACCCTTCATGATCGGAGGATTTGGAAATTTTTTAGT
GCCCCTTATACTAGGATCCCCTGATATAGCTTATCCCCGTATAAATAATATAAGATTTTG
ACTTTTACCCCCATCAATTTTACTATTAACTCTAAGTAATTTTATCAATAACGGAGTAGG
AACAGGATGAACAGTCTACCCCCCCTTAGCGTCAAACATTTTCCATAGAGGAGCCTCTGT
TGATCTCGCAATTTTTTCTCTTCATATCGCAGGTATATCCTCAATTCTAGGAGCAATTAA
TTTCATTTCTACTATCTTAAACATACATCATAAAAATTTCACTATAGACAAAATCCCTTT
ATTAGTCTGATCCATTTTAATTACTGCCATTTTACTCCTCCTAGCTCTGCCAGTATTAGC
AGGAGCAATTACTATATTATTAACAGATCGAAATTTAAACACATCCTTTTTTGATCCCTC
AGGAGGAGGAGACCCTATTCTTTACCAACATTTATTCTGATTTTTTGGTCAC
>subtilis sp.n.-TUR:Antakya-22NW-2011107-514 
CATCTGAGCCGGTTTAATCGGATCCTCAATAAGTATAATTATCCGATTAGAACTAGGTTC
TTGTAATTCCCTTATTAATAATGATCAAATCTATAATTCTTTAGTAACTGGTCACGCCTT
TATTATAATTTTCTTTATAGTAATGCCTTTTATAATTGGAGGATTTGGAAATTTTTTAGT
CCCTCTCATACTAGGATCTCCTGATATAGCCTATCCTCGTATAAATAATATAAGATTTTG
ACTTTTACCCCCCTCAATTTTATTACTAACCCTAAGTAATTTTATTAATAATGGTGTAGG
AACAGGATGAACAGTTTACCCCCCCTTAGCATCAAACATCTTTCACAGAGGACCCTCCGT
TGATCTTGCTATTTTTTCCCTCCACATTGCAGGTATATCTTCTATTCTAGGCGCTATTAA
TTTTATTTCTACTATCTTAAATATACATCATAAAAATTTTTCTATAGACAAAATTCCTTT
ATTAATTTGATCCATTTTAATTACTGCTATTTTACTTCTTCTAGCCCTACCAGTACTAGC
AGGAGCTATTACTATATTGTTAACAGACCGAAATTTAAATACATCCTTTTTTGACCCCTC
AGGAGGGGGAGACCCTATCCTTTACCAACATTTATTTTGATTTTTTGGTCAC
>similis sp.n.-TUR:Antakya-22NW-20111107-512
TATTTGAGCCGGTATAATCGGATCCTCAATAAGTATAATTATTCGCTTAGAACTAGGCTC
TTGTAATTCCCTCATTAATAATGATCAAATCTATAATTCCTTAGTAACTGGTCATGCCTT
TATTATAATTTTTTTTATAGTAATACCCTTCATAATCGGAGGATTTGGAAATTTTTTAGT
ACCTCTTATACTTGGATCCCCTGATATAGCCTATCCCCGTCTAAATAATATAAGATTTTG
ACTTTTACCCCCATCAATTTTATTACTAACTTTAAGTAACTTTATTAATAATGGAGTAGG
AACAGGTTGAACAATCTACCCCCCTTTAGCATCAAACATTTTCCACAGAGGAGCCTCTAT
TGATCTAGCAATTTTCTCTCTTCATATTGCAGGTATATCTTCCATTCTAGGAGCAATTAA
TTTCATTTCTACTATTTTAAATATACATCATAAAAATTCCACTATAGACAAAATCCCTTT
ATTAGTCTGATCTATTCTAATTACTGCCATTTTATTACTTCTAGCCCTCCCAGTATTAGC
AGGAGCAATTACTATATTATTAACAGATCGAAATTTAAATACATCCTTTTTTGACCCCTC
AGGGGGAGGAGATCCTATTCTTTACCAACATTTATTCTGATTTTTTGGTCAC
>similis sp.n.-TUR:Hassa-10NW-20111108-552
TATTTGAGCCGGTATAATCGGATCCTCAATAAGTATAATTATTCGCTTAGAACTAGGCTC
TTGTAATTCCCTCATTAATAATGATCAAATCTATAATTCCTTAGTAACTGGTCATGCCTT
TATTATAATTTTTTTTATAGTAATACCCTTCATAATCGGAGGATTTGGAAATTTTTTAGT
ACCTCTTATACTTGGATCCCCTGATATAGCCTATCCCCGTTTAAACAATATAAGATTTTG
ACTTTTACCCCCATCAATTTTATTACTAACTTTAAGTAACTTTATTAATAATGGAGTAGG
AACAGGTTGAACAATCTACCCCCCTTTAGCATCAAACATTTTCCACAGAGGAGCCTCTAT
TGATCTAGCAATTTTCTCTCTTCATATTGCAGGTATATCTTCCATTCTAGGAGCAATTAA
TTTCATTTCTACTATTTTAAATATACATCATAAAAATTCCACTATAGACAAAATCCCTTT
ATTAGTCTGATCTATTCTAATTACTGCCATTTTATTACTTCTAGCCCTCCCAGTATTAGC
AGGAGCAATTACTATATTATTAACAGATCGAAATTTAAATACATCCTTTTTTGACCCCTC
AGGAGGAGGAGATCCTATTCTTTACCAACATTTATTCTGATTTTTTGGTCAC
>similis sp.n.-TUR:Antakya-22NW-20111107-515
TATTTGAGCCGGTATAATCGGATCCTCAATAAGTATAATTATTCGCTTAGAACTAGGCTC
TTGTAATTCCCTCATTAATAATGATCAAATCTATAATTCCTTAGTAACTGGTCATGCCTT
TATTATAATTTTTTTTATAGTAATACCCTTCATAATCGGAGGATTTGGAAATTTTTTAGT
ACCTCTTATACTTGGATCCCCTGATATAGCCTATCCCCGTCTAAATAATATAAGATTTTG
ACTTTTACCCCCATCAATTTTATTACTAACTTTAAGTAACTTTATTAATAATGGAGTAGG
AACAGGTTGAACAATCTACCCCCCTTTAGCATCAAACATTTTCCACAGAGGAGCCTCTAT
TGATCTAGCAATTTTCTCTCTTCATATTGCAGGTATATCTTCCATTCTAGGAGCAATTAA
TTTCATTTCTACTATTTTAAATATACATCATAAAAATTCCACTATAGACAAAATCCCTTT
ATTAGTCTGATCTATTCTAATTACTGCCATTTTATTACTTCTAGCCCTCCCAGTATTAGC
AGGAGCAATTACTATATTATTAACAGATCGAAATTTAAATACATCCTTTTTTGACCCCTC
AGGGGGAGGAGATCCTATTCTTTACCAACATTTATTCTGATTTTTTGGTCAC
>similis sp.n.-TUR:Antakya-22NW-20111107-520
TATTTGAGCCGGTATAATCGGATCCTCAATAAGTATAATTATTCGCTTAGAACTAGGCTC
TTGTAATTCCCTCATTAATAATGATCAAATCTATAATTCCTTAGTAACTGGTCATGCCTT
TATTATAATTTTTTTTATAGTAATACCCTTCATAATCGGAGGATTTGGAAATTTTTTAGT
ACCTCTTATACTTGGATCCCCTGATATAGCCTATCCCCGTCTAAATAATATAAGATTTTG
ACTTTTACCCCCATCAATTTTATTACTAACTTTAAGTAACTTTATTAATAATGGAGTAGG
AACAGGTTGAACAATCTACCCCCCTTTAGCATCAAACATTTTCCACAGAGGAGCCTCTAT
TGATCTAGCAATTTTCTCTCTTCATATTGCAGGTATATCTTCCATTCTAGGAGCAATTAA
TTTCATTTCTACTATTTTAAATATACATCATAAAAATTCCACTATAGACAAAATCCCTTT
ATTAGTCTGATCTATTCTAATTACTGCCATTTTATTACTTCTAGCCCTCCCAGTATTAGC
AGGAGCAATTACTATATTATTAACAGATCGAAATTTAAATACATCCTTTTTTGACCCCTC
AGGGGGAGGAGATCCTATTCTTTACCAACATTTATTCTGATTTTTTGGTCAC
>similis sp.n.-TUR:Hassa-10NW-20111108-547
TATTTGAGCCGGTATAATCGGATCCTCAATAAGTATGATTATTCGCTTAGAACTAGGCTC
TTGTAATTCCCTCATTAATAATGATCAAATCTATAATTCCTTAGTAACTGGTCATGCCTT
TATTATAATTTTTTTTATAGTAATACCCTTCATAATCGGAGGATTTGGAAATTTTTTAGT
ACCTCTTATACTTGGATCCCCTGATATAGCCTATCCCCGTTTAAATAATATAAGATTTTG
ACTTTTACCCCCATCAATTTTATTACTAACTTTAAGTAACTTTATTAATAATGGAGTAGG
AACAGGTTGAACAATCTACCCCCCTTTAGCATCAAACATTTTCCACAGAGGAGCCTCTAT
TGATCTAGCAATCTTCTCCCTTCATATTGCAGGTATATCTTCCATTCTAGGGGCAATTAA
TTTCATTTCTACTATTTTAAATATACATCATAAAAATTCCACTATAGACAAAATCCCTTT
ATTAGTCTGATCTATTCTAATTACTGCCATTTTATTACTTCTAGCCCTTCCAGTATTAGC
AGGAGCAATTACTATATTATTAACAGATCGAAATTTAAATACATCCTTTTTTGACCCCTC
AGGAGGAGGAGATCCTATTCTTTACCAACATTTATTCTGATTTTTTGGTCAC
>laconicus-GRE:Pigadia-Canyon-20110501-356
CATCTGAGCCGGTTTAATTGGTTCTTCAATAAGTATAATTATCCGTCTAGAGCTAGGTTC
TTGTAACTCCCTTATTAATAATGATCAAATCTATAATTCCTTAGTAACTGGACATGCCTT
TATTATAATTTTCTTCATGGTAATGCCTTTTATAATCGGAGGATTTGGAAATTTCTTAGT
GCCCCTTATACTAGGATCTCCTGATATAGCTTACCCCCGTATAAATAACATAAGATTTTG
ACTTTTACCTCCCTCAATTTTATTATTAACTTTAAGTAACTTTATTAATAACGGAGTAGG
AACAGGATGAACAGTTTATCCCCCCTTAGCATCAAATATTTTCCATAGAGGAGCCTCTGT
CGATCTCGCAATTTTTTCTCTCCATATCGCAGGTATATCCTCAATTTTAGGAGCAATTAA
TTTTATTTCTACTATCTTAAATATACACCATAAAAATTTTACTATAGACAAAATTCCTTT
ACTAGTTTGATCCATTTTAATTACTGCAATTTTACTTCTCCTAGCCCTACCAGTATTAGC
AGGAGCTATTACTATATTATTAACAGACCGAAATTTAAATACATCTTTTTTTGACCCCTC
AGGAGGAGGAGATCCTATTCTTTACCAACACTTATTCTGATTTTTTGGTCAC
>laconicus-GRE:Profitis-Ilias-20110501-0336
CATCTGAACCGGTATAATTGGTTCTTCAATAAGTATAATTATCCGTCTAGAACTAGGTTC
TTGTAACTCCCTTATTAATAATGATCAAATCTATAATTCCTTAGTAACTGGACATGCCTT
TATTATAATTTTCTTCATAGTAATGCCTTTTATAATCGGAGGATTCGGAAATTTCTTAGT
GCCCCTTATACTAGGATCTCCTGATATAGCTTACCCCCGTATAAATAACATAAGATTTTG
ACTTTTACCTCCCTCAATTTTATTATTAACTTTAAGTAACTTTATTAATAACGGAGTAGG
AACAGGATGAACAGTTTATCCCCCCTTAGCATCAAATATTTTCCATAGAGGAGCCTCTGT
CGATCTCACAATTTTTTCTCTCCATATCGCAGGTATATCCTCAATTTTAGGGGCAATTAA
TTTTATTTCTACTATCTTAAACATACACCATAAAAATTTTACTATAGACAAAATTCCTTT
ACTAGTTTGATCCATTTTAATTACTGCAATTTTACTTCTCCTAGCCCTACCAGTATTAGC
AGGAGCTATTACTATATTATTAACAGATCGAAATTTAAATACATCTTTTTTTGACCCCTC
AGGAGGAGGAGATCCTATTCTTTACCAACACTTATTCTGATTTTTTGGTCAC
>laconicus-GRE:Profitis-Ilias-20110501-345
CATCTGAGCCGGTTTAATTGGTTCTTCAATAAGTATAATTATCCGTCTAGAGCTAGGTTC
TTGTAACTCCCTTATTAATAATGATCAAATCTATAATTCCTTAGTAACTGGACATGCCTT
TATTATAATTTTCTTCATAGTAATGCCTTTTATAATCGGAGGATTTGGAAATTTCTTAGT
GCCCCTTATACTAGGATCTCCTGATATAGCTTACCCCCGTATAAATAACATAAGATTTTG
ACTTTTACCTCCCTCAATTTTATTATTAACTTTAAGTAACTTTATTAATAACGGAGTAGG
AACAGGATGAACAGTTTATCCCCCCTTAGCATCAAATATTTTCCATAGAGGAGCCTCTGT
CGATCTCGCAATTTTTTCTCTCCATATCGCAGGTATATCCTCAATTTTAGGAGCAATTAA
TTTTATTTCTACTATCTTAAATATACACCATAAAAATTTTACTATAGACAAAATTCCTTT
ACTAGTTTGATCCATTTTAATTACTGCAATTTTACTTCTCCTAGCCCTACCAGTATTAGC
AGGAGCTATTACTATATTATTAACAGACCGAAATTTAAATACATCTTTTTTTGACCCCTC
AGGAGGAGGAGATCCTATTCTTTACCAACACTTATTCTGATTTTTTGGTCAC
>laconicus-GRE:Pigadia-Canyon-20110501-358
CATCTGAGCCGGTTTAATTGGTTCTTCAATAAGTATAATTATCCGTCTAGAGCTAGGTTC
TTGTAACTCCCTTATTAATAATGATCAAATCTATAATTCCTTAGTAACTGGACATGCCTT
TATTATAATTTTCTTCATGGTAATGCCTTTTATAATCGGAGGATTTGGAAATTTCTTAGT
GCCCCTTATACTAGGATCTCCTGATATAGCTTACCCCCGTATAAATAACATAAGATTTTG
ACTTTTACCTCCCTCAATTTTATTATTAACTTTAAGTAACTTTATTAATAACGGAGTAGG
AACAGGATGAACAGTTTATCCCCCCTTAGCATCAAATATTTTCCATAGAGGAGCCTCTGT
CGATCTCGCAATTTTTTCTCTCCATATCGCAGGTATATCCTCAATTTTAGGAGCAATTAA
TTTTATTTCTACTATCTTAAATATACACCATAAAAATTTTACTATAGACAAAATTCCTTT
ACTAGTTTGATCCATTTTAATTACTGCAATTTTACTTCTCCTAGCCCTACCAGTATTAGC
AGGAGCTATTACTATATTATTAACAGACCGAAATTTAAATACATCTTTTTTTGACCCCTC
AGGAGGAGGAGATCCTATTCTTTACCAACACTTATTCTGATTTTTTGGTCAC
>laconicus-GRE:Profitis-Ilias-20110501-342
CATCTGAGCCGGTTTAATTGGTTCTTCAATAAGTATAATTATCCGTCTAGAGCTAGGTTC
TTGTAACTCCCTTATTAATAATGATCAAATCTATAATTCCTTAGTAACTGGACATGCCTT
TATTATAATTTTCTTCATAGTAATGCCTTTTATAATCGGAGGATTTGGAAATTTCTTAGT
GCCCCTTATACTAGGATCTCCTGATATAGCTTACCCCCGTATAAATAACATAAGATTTTG
ACTTTTACCTCCCTCAATTTTATTATTAACTTTAAGTAACTTTATTAATAACGGAGTAGG
AACAGGATGAACAGTTTATCCCCCCTTAGCATCAAATATTTTCCATAGAGGAGCCTCTGT
CGATCTCGCAATTTTTTCTCTCCATATCGCAGGTATATCCTCAATTTTAGGAGCAATTAA
TTTTATTTCTACTATCTTAAATATACACCATAAAAATTTTACTATAGACAAAATTCCTTT
ACTAGTTTGATCCATTTTAATTACTGCAATTTTACTTCTCCTAGCCCTACCAGTATTAGC
AGGAGCTATTACTATATTATTAACAGACCGAAATTTAAATACATCTTTTTTTGACCCCTC
AGGAGGAGGAGATCCTATTCTTTACCAACACTTATTCTGATTTTTTGGTCAC
>crassispinus-GRE:Vitina-5NE-20110429-261 
CATCTGAGCCGGAATAATCGGATCTTCTATAAGAATAATTATTCGCCTTGAATTAGGTTC
TTGTAATCCCCTTATTAACAATGATCAAATCTATAACTCCCTAGTAACCGGTCATGCTTT
TATTATAATCTTTTTTATAGTTATACCTTTTATAATTGGAGGATTTGGAAATTTTTTAGT
GCCCCTAATATTAGGATCTCCAGATATAGCCTATCCTCGCATAAATAATATAAGTTTTTG
ACTCTTACCCCCCTCAATTTTATTATTAACTCTAAGTAATTTTATTAATAATGGAGTAGG
AACAGGATGAACAATTTACCCTCCCTTAGCATCAAATATTTTTCATAGAGGCTCTTCTGT
AGACCTATCAATTTTTTCCCTTCATATTGCAGGTATATCCTCAATTCTTGGTGCAATCAA
CTTTATTTCTACTATTTTAAATATACATCATAAAAATTTTACTATAGATAAAATTCCCCT
TCTAGTTTGAGCTATTTTAATTACCGCTATTTTACTTCTTCTAGCCTTACCCGTATTAGC
AGGAGCAATTACTATATTATTAACAGACCGTAACCTAAATACATCTTTTTTCGACCCTTC
TGGAGGAGGAGACCCCATTCTTTACCAGCATTTATTTTGATTTTTTGGTCAC
>nylanderi-GER:Nassau-3W-20110605-375
CATCTGAGCTGGAATAATTGGATCTTCTATAAGAATAATTATTCGCCTTGAATTAGGTTC
TTGTAATCCCCTTATTAACAATGATCAAATCTATAACTCCCTAGTAACCGGTCATGCTTT
TATTATAATCTTTTTTATAGTTATACCTTTTATAATCGGAGGATTTGGAAATTTTTTAGT
GCCCCTAATACTAGGATCTCCGGATATAGCCTACCCTCGTATAAATAATATAAGTTTCTG
ACTCTTACCCCCCTCAATTTTATTATTAACCCTAAGTAATTTTATTAACAATGGAGTAGG
AACAGGATGAACAATTTACCCTCCTTTAGCATCAAATATTTTTCATAGAGGCTCTTCAGT
AGACCTTTCAATTTTTTCCCTTCATATTGCAGGTATATCCTCAATTCTTGGTGCAATCAA
CTTTATTTCTACTATTTTAAATATACATCATAAAAATTTTACTATAGATAAAATTCCCCT
TCTAGTTTGGGCTATCTTAATTACCGCTATTTTACTTCTTCTAGCCTTACCCGTGTTAGC
AGGAGCAATTACTATATTATTAACAGATCGTAACCTAAATACATCTTTTTTCGACCCTTC
TGGAGGAGGAGACCCCATTCTTTACCAACATTTATTTTGATTTTTTGGTCAC
>nylanderi-GER:Nassau-3W-20110605-376
CATCTGAGCTGGAATAATTGGATCTTCTATAAGAATAATTATTCGCCTTGAATTAGGTTC
TTGTAATCCCCTTATTAACAATGATCAAATCTATAACTCCCTAGTAACCGGTCATGCTTT
TATTATAATCTTTTTTATAGTTATACCTTTTATAATCGGAGGATTTGGAAATTTTTTAGT
GCCCCTAATACTAGGATCTCCGGATATAGCCTACCCTCGTATAAATAATATAAGTTTCTG
ACTCTTACCCCCCTCAATTTTATTATTAACCCTAAGTAATTTTATTAACAATGGAGTAGG
AACAGGATGAACAATTTACCCTCCTTTAGCATCAAATATTTTTCATAGAGGCTCTTCAGT
AGACCTTTCAATTTTTTCCCTTCATATTGCAGGTATATCCTCAATTCTTGGTGCAATCAA
CTTTATTTCTACTATTTTAAATATACATCATAAAAATTTTACTATAGATAAAATTCCCCT
TCTAGTTTGGGCTATCTTAATTACCGCTATTTTACTTCTTCTAGCCTTACCCGTGTTAGC
AGGAGCAATTACTATATTATTAACAGATCGTAACCTAAATACATCTTTTTTCGACCCTTC
TGGAGGAGGAGACCCCATTCTTTACCAACATTTATTTTGATTTTTTGGTCAC
>nylanderi-SPA:Pa�ls-20091021-617.
CATCTGAGCTGGAATAATTGGATCTTCTATAAGAATAATTATTCGCCTTGAATTAGGTTC
TTGTAATCCCCTTATTAACAATGATCAAATCTATAACTCCCTAGTAACCGGTCATGCTTT
TATTATAATCTTTTTTATAGTTATACCTTTTATAATCGGAGGATTTGGAAATTTTTTAGT
GCCCCTAATACTAGGATCTCCGGATATAGCCTACCCTCGTATAAATAATATAAGTTTCTG
ACTCTTACCCCCCTCAATTTTATTATTAACCCTAAGTAATTTTATTAACAATGGAGTAGG
AACAGGATGAACAATTTACCCTCCTTTAGCATCAAATATTTTTCATAGAGGCTCTTCAGT
AGACCTTTCAATTTTTTCCCTTCATATTGCAGGTATATCCTCAATTCTTGGTGCAATCAA
CTTTATTTCTACTATTTTAAATATACATCATAAAAATTTTACTATAGATAAAATTCCCCT
TCTAGTTTGGGCTATCTTAATTACCGCTATTTTACTTCTTCTAGCCTTACCCGTATTAGC
AGGAGCAATTACTATATTATTAACAGATCGTAACCTAAATACATCTTTTTTCGACCCTTC
TGGAGGAGGAGACCCCATTCTTTACCAACATTTATTTTGATTTTTTGGTCAC
>nylanderi-FRA:Cucuron-6NNE-20090315-592
CATCTGAGCTGGAATAATTGGATCTTCTATAAGAATAATTATTCGCCTTGAATTAGGTTC
TTGTAATCCCCTTATTAACAATGATCAAATCTATAACTCCCTAGTAACCGGTCATGCTTT
TATTATAATCTTTTTTATAGTTATACCTTTTATAATCGGAGGATTTGGAAATTTTTTAGT
GCCCCTAATACTAGGATCTCCGGATATAGCCTACCCTCGTATAAATAATATAAGTTTCTG
ACTCTTACCCCCCTCAATTTTATTATTAACCCTAAGTAATTTTATTAACAATGGAGTAGG
AACAGGATGAACAATTTACCCTCCTTTAGCATCAAATATTTTTCATAGAGGCTCTTCAGT
AGACCTTTCAATTTTTTCCCTTCATATTGCAGGTATATCCTCAATTCTTGGTGCAATCAA
CTTTATTTCTACTATTTTAAATATACATCATAAAAATTTTACTATAGATAAAATTCCCCT
TCTAGTTTGGGCTATCTTAATTACCGCTATTTTACTTCTTCTAGCCTTACCCGTGTTAGC
AGGAGCAATTACTATATTATTAACAGATCGTAACCTAAATACATCTTTTTTCGACCCTTC
TGGAGGAGGAGACCCCATTCTTTACCAACATTTATTTTGATTTTTTGGTCAC
>crassispinus-BUL:Vratsa-5S-20090607-1074
CATCTGAGCCGGAATAATCGGATCTTCTATAAGAATAATTATTCGCCTTGAATTAGGTTC
TTGTAATCCCCTTATTAACAATGATCAAATCTATAACTCCCTAGTAACCGGTCATGCTTT
TATTATAATCTTTTTCATAGTTATACCTTTTATAATTGGAGGATTTGGAAATTTTTTAGT
GCCCCTAATATTAGGATCTCCAGATATAGCCTATCCTCGCATAAATAATATAAGTTTTTG
ACTCTTACCCCCCTCAATTTTATTATTAACTCTAAGTAATTTTATTAATAATGGGGTAGG
AACAGGATGAACAATTTACCCTCCTTTAGCATCAAATATTTTTCATAGGGGCTCTTCTGT
AGACCTATCAATTTTTTCCCTTCATATTGCAGGTATATCCTCAATTCTTGGTGCAATCAA
CTTTATTTCTACTATTTTAAATATACACCATAAAAATTTTACTATAGATAAAATTCCCCT
TTTAGTTTGAGCTATTTTAATTACCGCTATTTTACTTCTTCTGGCCTTACCCGTATTAGC
AGGAGCAATTACTATATTATTAACAGACCGTAACCTAAATACATCTTTTTTCGACCCTTC
TGGGGGAGGAGACCCCATTCTTTACCAGCATTTATTTTGATTTTTTGGTCAC
>crassispinus-BUL:Kokalyane-3E-20090606-1033 
CATCTGAGCCGGAATAATCGGATCTTCTATAAGAATAATTATTCGCCTTGAATTAGGTTC
TTGTAATCCCCTTATTAACAATGATCAAATCTATAACTCCCTAGTAACCGGTCATGCTTT
TATTATAATCTTTTTTATAGTTATACCTTTTATAATTGGAGGATTTGGAAATTTTTTAGT
GCCCCTAATATTAGGATCTCCAGATATAGCCTATCCTCGCATAAATAATATAAGTTTTTG
ACTCTTACCCCCCTCAATTTTATTATTAACTCTAAGTAATTTTATTAATAATGGAGTAGG
AACAGGATGAACAATTTACCCTCCTTTAGCATCAAATATTTTTCATAGAGGCTCTTCTGT
AGACCTATCAATTTTTTCCCTTCATATTGCAGGTATATCCTCAATTCTTGGTGCAATCAA
CTTTATTTCTACTATTTTAAATATACATCATAAAAATTTTACTATAGATAAAATTCCCCT
TCTAGTTTGAGCTATTTTAATTACCGCTATTTTACTTCTTCTGGCCTTACCCGTATTAGC
AGGAGCAATTACTATATTATTAACAGACCGTAACCTAAATACATCTTTTTTCGACCCTTC
TGGGGGAGGAGACCCCATTCTTTACCAACATTTATTTTGATTTTTTGGTCAC
>crasecundus-BUL:Pasarel-1NW-20090606-078     
CATCTGAGCCGGAATAATCGGATCTTCTATAAGAATAATTATTCGCCTTGAATTAGGTTC
TTGTAATCCCCTTATTAACAATGATCAAATCTATAACTCCCTAGTAACTGGTCATGCTTT
TATTATAATCTTTTTTATAGTTATACCTTTTATAATCGGAGGGTTTGGAAATTTTTTAGT
GCCCCTAATGCTAGGATCTCCAGATATAGCCTATCCTCGCATAAATAATATAAGTTTCTG
ACTCTTACCCCCCTCAATTTTATTATTAACTCTAGGTAATTTTATTAATAACGGAGTAGG
AACAGGATGAACAATTTACCCTCCTTTAGCATCAAATATTTTTCATAGAGGCTCTTCTGT
AGACCTATCAATTTTTTCCCTTCATATTGCAGGCATATCCTCAATTCTTGGTGCAATCAA
CTTTATTTCTACTATTTTAAATATACATCATAAAAATTTTACTATAGATAAAATTCCCCT
TCTAGTTTGAGCTATTTTAATTACCGCTATTTTACTTCTTCTAGCCTTACCCGTATTAGC
AGGAGCAATTACCATATTATTAACAGACCGTAACCTAAATACATCTTTTTTCGACCCTTC
TGGAGGAGGAGACCCCATTCTTTACCAACATTTATTTTGATTTTTTGGTCAC
>crasecundus-GRE:Parnon-Mts-20110426-152 
CATCTGAGCCGGAATAATCGGATCTTCTATAAGAATAATTATTCGCCTTGAATTAGGTTC
TTGTAATCCCCTTATTAACAATGATCAAATCTATAACTCCCTAGTAACCGGTCATGCTTT
TATTATAATCTTTTTTATAGTTATACCTTTTATAATTGGAGGATTTGGAAATTTTTTAGT
GCCCCTAATATTAGGATCTCCAGATATAGCCTATCCTCGCATAAATAATATAAGTTTTTG
ACTCTTACCCCCCTCAATTTTATTATTAACTCTAAGTAATTTTATTAATAATGGAGTAGG
AACAGGATGAACAATTTACCCTCCCTTAGCATCAAATATTTTTCATAGAGGCTCTTCTGT
AGACCTATCAATTTTTTCCCTTCATATTGCAGGTATATCCTCAATTCTTGGTGCAATCAA
CTTTATTTCTACTATTTTAAATATACATCATAAAAATTTTACTATAGATAAAATTCCCCT
TCTAGTTTGAGCTATTTTAATTACCGCTATTTTACTTCTTCTAGCCTTACCCGTATTAGC
AGGAGCAATTACTATATTATTAACAGACCGTAACCTAAATACATCTTTTTTCGACCCTTC
TGGAGGAGGAGACCCCATTCTTTACCAGCATTTATTTTGATTTTTTGGTCAC
>crasecundus-GRE:Taigetos-Oros-20110430-302
CATCTGAGCCGGAATAATCGGATCTTCTATAAGAATAATTATTCGCCTTGAATTAGGTTC
TTGTAATCCCCTTATTAACAATGATCAAATCTATAACTCCCTAGTAACCGGTCATGCTTT
TATTATAATCTTTTTTATAGTTATACCTTTTATAATTGGAGGATTTGGAAATTTTTTAGT
GCCCCTAATATTAGGATCTCCAGATATAGCCTATCCTCGCATAAATAATATAAGTTTTTG
ACTCTTACCCCCCTCAATTTTATTATTAACTCTAAGTAATTTTATTAATAATGGAGTAGG
AACAGGATGAACAATTTACCCTCCCTTAGCATCAAATATTTTTCATAGAGGCTCTTCTGT
AGACCTATCAATTTTTTCCCTTCATATTGCAGGTATATCCTCAATTCTTGGTGCAATCAA
CTTTATTTCTACTATTTTAAATATACATCATAAAAATTTTACTATAGATAAAATTCCCCT
TCTAGTTTGAGCTATTTTAATTACCGCTATTTTACTTCTTCTAGCCTTACCCGTATTAGC
AGGAGCAATTACTATATTATTAACAGACCGTAACCTAAATACATCTTTTTTCGACCCTTC
TGGAGGAGGAGACCCCATTCTTTACCAGCATTTATTTTGATTTTTTGGTCAC
>crassispinus-BUL:Zheleznitsa-1N-20090606-1009
CATCTGAGCCGGAATAATCGGATCTTCTATAAGAATAATTATTCGCCTTGAATTAGGTTC
TTGTAATCCCCTTATTAACAATGATCAAATCTATAACTCCCTAGTAACCGGTCATGCTTT
TATTATAATCTTTTTTATAGTTATACCTTTTATAATTGGAGGATTTGGAAATTTTTTAGT
GCCCCTAATATTAGGATCTCCAGATATAGCCTATCCTCGCATAAATAATATAAGTTTTTG
ACTCTTACCCCCCTCAATTTTATTATTGACTCTAAGTAATTTTATTAATAATGGAGTAGG
AACAGGATGAACAATTTACCCTCCTTTAGCATCAAATATTTTTCATAGGGGCTCTTCTGT
AGACCTATCAATTTTTTCCCTTCATATTGCAGGTATATCCTCAATTCTTGGTGCAATCAA
CTTTATTTCTACTATTTTAAATATACATCATAAAAATTTTACTATAGATAAAATTCCCCT
TCTAGTTTGAGCTATTTTAATTACCGCTATTTTACTTCTTCTGGCCTTACCCGTATTAGC
AGGAGCAATTACTATATTATTAACAGACCGTAACCTAAATACATCTTTTTTCGACCCTTC
TGGGGGAGGAGACCCCATTCTTTACCAACATTTATTTTGATTTTTTGGTCAC
>crassispinus-GRE:Vamvakou-3SE-20110426-162
CATCTGAGCCGGAATAATCGGATCTTCTATAAGAATAATTATTCGCCTTGAATTAGGTTC
TTGTAATCCCCTTATTAACAATGATCAAATCTATAACTCCCTAGTAACCGGTCATGCTTT
TATTATAATCTTTTTTATAGTTATACCTTTTATAATTGGAGGATTTGGAAATTTTTTAGT
GCCCCTAATATTAGGATCTCCAGATATAGCCTATCCTCGCATAAATAATATAAGTTTTTG
ACTCTTACCCCCCTCAATTTTATTATTAACTCTAAGTAATTTTATTAATAATGGAGTAGG
AACAGGATGAACAATTTACCCTCCCTTAGCATCAAATATTTTTCATAGAGGCTCTTCTGT
AGACCTATCAATTTTTTCCCTTCATATTGCAGGTATATCCTCAATTCTTGGTGCAATCAA
CTTTATTTCTACTATTTTAAATATACATCATAAAAATTTTACTATAGATAAAATTCCCCT
TCTAGTTTGAGCTATTTTAATTACCGCTATTTTACTTCTTCTAGCCTTACCCGTATTAGC
AGGAGCAATTACTATATTATTAACAGACCGTAACCTAAATACATCTTTTTTCGACCCTTC
TGGAGGAGGAGACCCCATTCTTTACCAACATTTATTTTGATTTTTTGGTCAC
>crassispinus-BUL:Kokalyane-3E-20090606-080   
CATCTGAGCCGGAATAATCGGATCTTCTATAAGAATAATTATTCGCCTTGAATTAGGTTC
TTGTAATCCCCTTATTAACAATGATCAAATCTATAACTCCCTAGTAACCGGTCATGCTTT
TATTATAATCTTTTTTATAGTTATACCTTTTATAATTGGAGGATTTGGAAATTTTTTAGT
GCCCCTAATATTAGGATCTCCAGATATAGCCTATCCTCGCATAAATAATATAAGTTTTTG
ACTCTTACCCCCCTCAATTTTATTATTGACTCTAAGTAATTTTATTAATAATGGAGTAGG
AACAGGATGAACAATTTACCCTCCTTTAGCATCAAATATTTTTCATAGGGGCTCTTCTGT
AGACCTATCAATTTTTTCCCTTCATATTGCAGGTATATCCTCAATTCTTGGTGCAATCAA
CTTTATTTCTACTATTTTAAATATACATCATAAAAATTTTACTATAGATAAAATTCCCCT
TCTAGTTTGAGCTATTTTAATTACCGCTATTTTACTTCTTCTGGCCTTACCCGTATTAGC
AGGAGCAATTACTATATTATTAACAGACCGTAACCTAAATACATCTTTTTTCGACCCTTC
TGGGGGAGGAGACCCCATTCTTTACCAACATTTATTTTGATTTTTTGGTCAC
>crasecundus-BUL:Bistrits-1N-20090606-1004
CATCTGAGCCGGTATAATTGGTTCTTCAATAAGTATAATTATCCGTCTAGAGCTAGGTTC
TTGTAACTCCCTTATTAATAATGATCAAATCTATAATTCCTTAGTAACTGGACATGCCTT
TATTATAATTTTCTTCATAGTAATACCTTTTATAATCGGAGGATTTGGAAATTTCTTAGT
GCCCCTTATACTAGGATCTCCTGATATAGCTTACCCCCGTATAAATAACATAAGATTTTG
ACTTTTACCTCCCTCAATTTTATTATTAACTTTAAGTAACTTTATTAATAACGGAGTAGG
AACAGGATGAACAGTTTATCCCCCCTTAGCATCAAATATTTTCCATAGAGGAGCCTCTGT
CGATCTCGCAATTTTTTCTCTCCATATCGCAGGTATATCCTCAATTTTAGGAGCAATTAA
TTTTATTTCTACTATCTTAAATATACACCATAAAAATTTTACTATAGACAAAATTCCCTT
ACTAGTTTGATCCATTTTAATTACTGCAATTTTACTTCTCCTAGCCCTACCAGTATTAGC
AGGAGCTATTACTATATTATTAACAGACCGAAATTTAAATACATCTTTTTTCGACCCCTC
AGGAGGAGGAGATCCTATTCTTTACCAACACTTATTCTGATTTTTTGGTCAC
>lichtensteini_WEST-CRO:Vidova-Gora-20100713-237
CATCTGAGCCGGTATAATTGGTTCTTCAATAAGTATAATTATCCGTCTAGAGCTAGGTTC
TTGTAACTCCCTTATTAATAATGATCAAATCTATAATTCCTTAGTAACTGGACATGCCTT
TATTATAATTTTCTTCATAGTAATACCTTTTATAATCGGAGGATTTGGAAATTTCTTAGT
GCCCCTTATACTAGGATCTCCTGATATAGCTTACCCCCGTATAAATAACATAAGATTTTG
ACTTTTACCTCCCTCAATTTTATTATTAACTTTAAGTAACTTTATTAATAACGGAGTAGG
AACAGGATGAACAGTTTATCCCCCCTTAGCATCAAATATTTTCCATAGAGGAGCCTCTGT
CGATCTCGCAATTTTTTCTCTCCATATCGCAGGTATATCCTCAATTTTAGGAGCAATTAA
TTTTATTTCTACTATCTTAAATATACACCATAAAAATTTTACTATAGACAAAATTCCCTT
ACTAGTTTGATCCATTTTAATTACTGCAATTTTACTTCTCCTAGCCCTACCAGTATTAGC
AGGAGCTATTACTATATTATTAACAGACCGAAATTTAAATACATCTTTTTTCGACCCCTC
AGGAGGAGGAGATCCTATTCTTTACCAACACTTATTCTGATTTTTTGGTCAC
>lichtensteini_WEST-CRO:Vidova-Gora-20100713-232
CATCTGAGCCGGTATAATTGGTTCTTCAATAAGTATAATTATCCGTCTAGAGCTAGGTTC
TTGTAACTCCCTTATTAATAATGATCAAATCTATAATTCCTTAGTAACTGGACATGCCTT
TATTATAATTTTCTTCATAGTAATACCTTTTATAATCGGAGGATTTGGAAATTTCTTAGT
GCCCCTTATACTAGGATCTCCTGATATAGCTTACCCCCGTATAAATAACATAAGATTTTG
ACTTTTACCTCCCTCAATTTTATTATTAACTTTAAGTAACTTTATTAATAACGGAGTAGG
AACAGGATGAACAGTTTATCCCCCCTTAGCATCAAATATTTTCCATAGAGGAGCCTCTGT
CGATCTCGCAATTTTTTCTCTCCATATCGCAGGTATATCCTCAATTTTAGGAGCAATTAA
TTTTATTTCTACTATCTTAAATATACACCATAAAAATTTTACTATAGACAAAATTCCCTT
ACTAGTTTGATCCATTTTAATTACTGCAATTTTACTTCTCCTAGCCCTACCAGTATTAGC
AGGAGCTATTACTATATTATTAACAGACCGAAATTTAAATACATCTTTTTTCGACCCCTC
AGGAGGAGGAGATCCTATTCTTTACCAACACTTATTCTGATTTTTTGGTCAC
>lichtensteini_EAST-CRO:Bol-3E-20100714-208
CATCTGAGCCGGTATAATTGGTTCTTCAATAAGTATAATTATCCGTCTAGAGCTAGGTTC
TTGTAACTCCCTTATTAATAATGATCAAATCTATAATTCCTTAGTAACTGGACATGCCTT
TATTATAATTTTCTTCATAGTAATACCTTTTATAATCGGAGGATTTGGAAATTTCTTAGT
GCCCCTTATACTAGGATCTCCTGATATAGCTTACCCCCGTATAAATAACATAAGATTTTG
ACTTTTACCTCCCTCAATTTTATTATTAACTTTAAGTAACTTTATTAATAACGGAGTAGG
AACAGGATGAACAGTTTATCCCCCCTTAGCATCAAATATTTTCCATAGAGGAGCCTCTGT
CGATCTCGCAATTTTTTCTCTCCATATCGCAGGTATATCCTCAATTTTAGGAGCAATTAA
TTTTATTTCTACTATCTTAAATATACACCATAAAAATTTTACTATAGACAAAATTCCCTT
ACTAGTTTGATCCATTTTAATTACTGCAATTTTACTTCTCCTAGCCCTACCAGTATTAGC
AGGAGCTATTACTATATTATTAACAGACCGAAATTTAAATACATCTTTTTTCGACCCCTC
AGGAGGAGGAGATCCTATTCTTTACCAACACTTATTCTGATTTTTTGGTCAC
>lichtensteini_WEST-CRO:Praznica-20100711-165
CATCTGAGCCGGTATAATTGGTTCTTCAATAAGTATAATTATCCGTCTAGAGCTAGGTTC
TTGTAACTCCCTTATTAATAATGATCAAATCTATAATTCCTTAGTAACTGGACATGCCTT
TATTATAATTTTCTTCATAGTAATACCTTTTATAATCGGAGGATTTGGAAATTTCTTAGT
GCCCCTTATACTAGGATCTCCTGATATAGCTTACCCCCGTATAAATAACATAAGATTTTG
ACTTTTACCTCCCTCAATTTTATTATTAACTTTAAGTAACTTTATTAATAACGGAGTAGG
AACAGGATGAACAGTTTATCCCCCCTTAGCATCAAATATTTTCCATAGAGGAGCCTCTGT
CGATCTCGCAATTTTTTCTCTCCATATCGCAGGTATATCCTCAATTTTAGGAGCAATTAA
TTTTATTTCTACTATCTTAAATATACACCATAAAAATTTTACTATAGACAAAATTCCCTT
ACTAGTTTGATCCATTTTAATTACTGCAATTTTACTTCTCCTAGCCCTACCAGTATTAGC
AGGAGCTATTACTATATTATTAACAGACCGAAATTTAAATACATCTTTTTTCGACCCCTC
AGGAGGAGGAGATCCTATTCTTTACCAACACTTATTCTGATTTTTTGGTCAC
>lichtensteini_WEST-FRA:Apt-Luberon-10S-20090314-572
CATCTGAGCCGGTATAATTGGTTCTTCAATAAGTATAATTATCCGTCTAGAGCTAGGTTC
TTGTAACTCCCTTATTAATAATGATCAAATCTATAATTCCTTAGTAACTGGACATGCCTT
TATTATAATTTTCTTCATAGTAATGCCTTTTATAATCGGAGGATTTGGAAATTTCTTAGT
GCCCCTTATACTAGGATCTCCTGATATAGCTTACCCCCGTATAAATAACATAAGATTTTG
ACTTTTACCTCCCTCAATTTTATTATTAACTTTAAGTAACTTTATTAATAACGGAGTAGG
GACAGGATGAACAGTTTATCCCCCCTTAGCATCAAATATTTTCCATAGAGGAGCCTCTGT
CGATCTCGCAATTTTTTCTCTCCATATCGCAGGTATATCCTCAATTTTAGGAGCAATTAA
TTTTATTTCTACTATCTTAAATATACACCATAAAAATTTTACTATAGACAAAATTCCTTT
ACTAGTTTGATCCATTTTAATTACTGCAATTTTACTTCTCCTAGCCCTTCCAGTATTAGC
AGGAGCTATTACTATATTATTAACAGACCGAAATTTAAATACATCTTTTTTTGACCCCTC
AGGAGGAGGAGATCCTATTCTTTACCAACACTTATTCTGATTTTTTGGACAC
>lichtensteini_WEST-FRA:Aix-En-Provence-10E-20090313-0526
CATCTGAGCCGGTATAATTGGTTCTTCAATAAGTATAATTATCCGTCTAGAGCTAGGTTC
TTGTAACTCCCTTATTAATAATGATCAAATCTATAATTCCTTAGTAACTGGACATGCCTT
TATTATAATTTTCTTCATAGTAATGCCTTTTATAATCGGAGGATTTGGAAATTTCTTAGT
GCCCCTTATACTAGGATCTCCTGATATAGCTTACCCCCGTATAAATAACATAAGATTTTG
ACTTTTACCTCCCTCAATTTTATTATTAACTTTAAGTAACTTTATTAATAACGGAGTAGG
GACAGGATGAACAGTTTATCCCCCCTTAGCATCAAATATTTTCCATAGAGGAGCCTCTGT
CGATCTCGCAATTTTTTCTCTCCATATCGCAGGTATATCCTCAATTTTAGGAGCAATTAA
TTTTATTTCTACTATCTTAAATATACACCATAAAAATTTTACTATAGACAAAATTCCTTT
ACTAGTTTGATCCATTTTAATTACTGCAATTTTACTTCTCCTAGCCCTTCCAGTATTAGC
AGGAGCTATTACTATATTATTAACAGACCGAAATTTAAATACATCTTTTTTTGACCCCTC
AGGAGGAGGAGATCCTATTCTTTACCAACACTTATTCTGATTTTTTGGTCAC
>lichtensteini_WEST-FRA:Apt-Luberon-10S-20090314-559
CATCTGAGCCGGTATAATTGGTTCTTCAATAAGTATAATTATCCGTCTAGAGCTAGGTTC
TTGTAACTCCCTTATTAATAATGATCAAATCTATAATTCCTTAGTAACTGGACATGCCTT
TATTATAATTTTCTTCATAGTAATGCCTTTTATAATCGGAGGATTTGGAAATTTCTTAGT
GCCCCTTATACTAGGATCTCCTGATATAGCTTACCCCCGTATAAATAACATAAGATTTTG
ACTTTTACCTCCCTCAATTTTATTATTAACTTTAAGTAACTTTATTAATAACGGAGTAGG
GACAGGATGAACAGTTTATCCCCCCTTAGCATCAAATATTTTCCATAGAGGAGCCTCTGT
CGATCTCGCAATTTTTTCTCTCCATATCGCAGGTATATCCTCAATTTTAGGAGCAATTAA
TTTTATTTCTACTATCTTAAATATACACCATAAAAATTTTACTATAGACAAAATTCCTTT
ACTAGTTTGATCCATTTTAATTACTGCAATTTTACTTCTCCTAGCCCTTCCAGTATTAGC
AGGAGCTATTACTATATTATTAACAGACCGAAATTTAAATACATCTTTTTTTGACCCCTC
AGGAGGAGGAGATCCTATTCTTTACCAACACTTATTCTGATTTTTTGGTCAC
>flavicomis-CRO:Bol-3E-20100715-198 
CATTTGAGCTGGAATAATTGGATCTTCTATAAGAATAATTATTCGCCTTGAACTAGGATC
TTGCAATTCTATTATTAATAATGATCAAATTTATAATTCCTTAATTACAGGACATGCTTT
CATTATAATTTTTTTTATAGTTATGCCCTTTATAATCGGAGGATTTGGAAATTTTTTAGT
TCCATTAATACTTGGATCCCCTGATATAGCTTACCCTCGAATAAATAATATAAGATTCTG
ACTTTTACCCCCATCAATTTTACTACTAACCTTAAGAAATTTTATTAGAACCGGAGTAGG
TACAGGATGAACAATTTACCCTCCTTTAGCTTCCAACATTTTTCACAGAGGACCTTCTAT
TGATCTATCAATTTTCTCCCTCCACATTGCAGGAATATCCTCAATTCTAGGAGCAATCAA
TTTTATTTCTACTATTTTAAATATACATCATAAAAATTTTACAATAGATAAAATTCCTTT
ATTAGTATGATCTATTTTAATTACTGCTATTTTACTACTTCTAGCATTACCAGTATTAGC
CGGAGCAATTACAATGTTATTAACTGATCGAAATCTTAATACATCCTTTTTTGATCCTTC
AGGAGGAGGAGACCCTATTCTCTACCAACATTTATTCTGATTTTTTGGTCAC
>flavicomis-GRE:Profiti-Ilias-20110501-338
CATTTGAGCTGGAATAATTGGATCTTCTATAAGAATAATTATTCGCCTTGAACTAGGATC
TTGCAATTCTATTATTAATAATGATCAAATTTATAATTCCTTAATTACAGGACATGCTTT
CATTATAATTTTTTTTATAGTTATGCCCTTTATAATCGGAGGATTTGGAAATTTTTTAGT
TCCATTAATACTTGGGTCCCCTGATATAGCTTACCCTCGAATAAATAATATAAGATTCTG
ACTTCTACCCCCATCAATTTTACTACTAACCCTAAGAAATTTTATTAGAACCGGGGTAGG
TACAGGATGAACAATTTACCCTCCTTTAGCTTCTAACATTTTTCACAGAGGACCTTCTAT
TGATCTATCAATTTTCTCCCTCCACATTGCAGGAATATCCTCAATTCTAGGAGCAATCAA
TTTTATTTCTACTATTTTAAATATACATCATAAAAATTTTACAATAGATAAAATTCCTTT
ATTAGTATGATCTATTTTAATTACTGCTATTTTACTACTTCTAGCATTACCGGTATTAGC
CGGAGCAATTACAATATTATTAACTGATCGAAATCTTAATACATCCTTTTTTGATCCTTC
AGGAGGAGGAGACCCTATTCTCTACCAACATTTATTCTGATTTTTTGGTCAC
>flavicomis-CRO:Bol-3E-20100715-211
CATTTGAGCTGGAATAATTGGATCTTCTATAAGAATAATTATTCGCCTTGAACTAGGATC
TTGCAATTCTATTATTAATAATGATCAAATTTATAATTCCTTAATTACAGGACATGCTTT
CATTATAATTTTTTTTATAGTTATGCCCTTTATAATCGGAGGATTTGGAAATTTTTTAGT
TCCATTAATACTTGGATCCCCTGATATAGCTTACCCTCGAATAAATAATATAAGATTCTG
ACTTTTACCCCCATCAATTTTACTACTAACCTTAAGAAATTTTATTAGAACCGGAGTAGG
TACAGGATGAACAATTTACCCTCCTTTAGCTTCCAACATTTTTCACAGAGGACCTTCTAT
TGATCTATCAATTTTCTCCCTCCACATTGCAGGAATATCCTCAATTCTAGGAGCAATCAA
TTTTATTTCTACTATTTTAAATATACATCATAAAAATTTTACAATAGATAAAATTCCTTT
ATTAGTATGATCTATTTTAATTACTGCTATTTTACTACTTCTAGCATTACCAGTATTAGC
CGGAGCAATTACAATGTTATTAACTGATCGAAATCTTAATACATCCTTTTTTGATCCTTC
AGGAGGAGGAGACCCTATTCTCTACCAACATTTATTCTGATTTTTTGGTCAC
>parvulus-GER:Nassau-3W-20110605-378
CATTTGAGCTGGTATAATTGGATCTTCAATAAGAATAATTATTCGATTAGAACTGGGCTC
TTGTAATTCCCTCATTAACAATGATCAAATCTACAATTCCTTGGTAACTGGTCATGCTTT
TATTATAATTTTTTTTATGGTAATACCCTTCATAATCGGAGGATTTGGAAATTTTTTAGT
ACCCCTTATACTAGGATCCCCCGATATAGCTTATCCACGTATAAATAATATAAGATTTTG
ACTCTTACCCCCTTCAATTTTATTATTAACTTTAAGTAATTTTATTAATAACGGAGTAGG
AACAGGATGAACAGTCTACCCCCCTTTAGCGTCAAACATTTTCCATAGAGGAGCCTCTAT
TGATCTCGCAATTTTTTCTCTTCATATCGCAGGTATATCCTCAATTCTAGGTGCAATTAA
TTTCATTTCTACTATCTTAAACATACATCACAAAAATTTCACTATAGACAAAATTCCTTT
ATTAGTCTGATCTATTTTAATTACTGCCATTTTACTCCTTCTAGCGCTACCAGTATTAGC
AGGAGCAATCACTATATTATTAACAGATCGAAATTTAAACACATCTTTTTTTGATCCCTC
CGGAGGAGGAGATCCTATTCTTTATCAACATTTATTCTGATTTTTTGGTCAC
>helenae sp.n.-BUL:Tsaparevo-2S-20090609-1171
CATTTGAGCCGGTATAATTGGCTCCTCAATAAGAATAATTATTCGATTAGAACTAGGCTC
TTGTAATTCCCTCATTAATAATGATCAAATCTATAATTCCTTAGTAACTGGTCATGCTTT
TATTATAATTTTTTTTATAGTAATGCCCTTCATGATCGGAGGATTTGGGAATTTTTTAGT
CCCCCTTATACTCGGATCCCCTGATATAGCTTATCCCCGTATAAATAATATAAGATTTTG
ACTTTTACCCCCATCAATTTTATTATTAACCCTAAGTAATTTTATTAACAACGGAGTTGG
AACAGGATGAACAGTTTACCCCCCATTAGCATCAAACATTTTCCACAGAGGAGCCTCTGT
TGATCTCGCAATTTTTTCTCTTCATATCGCAGGTATATCCTCAATTCTAGGCGCAATTAA
TTTCATTTCTACTATCTTAAACATACACCATAAAAATTTCACTATAGACAAAATTCCTTT
ACTAGTTTGATCCATTTTAATTACCGCCATTTTACTCCTCCTAGCCCTACCAGTATTAGC
AGGAGCAATTACTATATTATTAACAGATCGAAATTTAAACACATCCTTTTTTGACCCATC
AGGAGGAGGAGATCCTATTCTTTACCAGCATTTATTCTGATTCTTTGGGCAC
>parvulus-BUL:Komuniga-5N-20090611-1232
CATTTGAGCTGGTATAATTGGATCTTCAATAAGAATAATTATTCGATTAGAACTAGGCTC
TTGTAATTCCCTCATTAACAATGATCAAATCTATAATTCCTTAGTAACTGGTCATGCTTT
TATTATAATTTTTTTTATGGTAATACCCTTCATAATCGGAGGATTTGGAAATTTTTTAGT
ACCCCTTATACTAGGATCCCCTGATATAGCTTATCCACGTATAAATAATATAAGATTTTG
ACTCTTACCCCCTTCAATTTTATTATTAACTTTAAGTAATTTTATTAATAACGGAGTAGG
AACAGGATGAACAGTCTACCCCCCTTTAGCGTCAAACATTTTCCATAGAGGAGCCTCTAT
TGATCTCGCAATTTTTTCTCTTCATATCGCAGGTATATCCTCAATTCTAGGTGCAATTAA
TTTCATTTCTACTATCTTAAACATACATCACAAAAATTTCACTATAGACAAAATTCCTTT
ATTAGTCTGATCTATTTTAATTACTGCCATTTTACTCCTTCTAGCACTACCAGTATTAGC
AGGAGCAATCACTATATTATTAACAGATCGAAATTTAAACACATCTTTTTTTGATCCCTC
CGGAGGAGGAGATCCTATTCTTTATCAACATTTATTCTGATTTTTTGGTCAC
>parvulus-FRA:St.Guilhem-le-Desert-20090718-045
CATTTGAGCTGGTATAATTGGATCTTCAATAAGAATAATTATTCGATTAGAACTAGGCTC
TTGTAATTCCCTCATTAACAATGATCAAATCTATAATTCCTTAGTAACTGGTCATGCTTT
TATTATAATTTTTTTTATGGTAATACCCTTCATAATCGGAGGATTTGGAAATTTTTTAGT
ACCCCTTATACTAGGATCCCCTGATATAGCTTATCCACGTATAAATAATATAAGATTTTG
ACTCTTACCCCCTTCAATTTTATTATTAACTTTAAGTAATTTTATTAATAACGGAGTAGG
AACAGGATGAACAGTCTACCCCCCTTTAGCGTCAAACATTTTCCATAGAGGAGCCTCTAT
TGATCTCGCAATTTTTTCTCTTCATATCGCAGGTATATCCTCAATTCTAGGTGCAATTAA
TTTCATTTCTACTATCTTAAACATACATCACAAAAATTTCACTATAGACAAAATTCCTTT
ATTAGTCTGATCTATTTTAATTACTGCCATTTTACTCCTTCTAGCACTACCAGTATTAGC
AGGAGCAATCACTATATTATTAACAGATCGAAATTTAAACACATCTTTTTTTGATCCCTC
CGGAGGAGGAGATCCTATTCTTTATCAACATTTATTCTGATTTTTTGGTCAC
>parvulus-HUN:Csilleberc-20040530-158
CATTTGAGCTGGTATAATTGGATCTTCAATAAGAATAATTATTCGATTAGAACTAGGCTC
TTGTAATTCCCTCATTAACAATGATCAAATCTATAATTCCTTAGTAACTGGTCATGCTTT
TATTATAATTTTTTTTATGGTAATACCCTTCATAATCGGAGGATTTGGAAATTTTTTAGT
ACCCCTTATACTAGGATCCCCTGATATAGCTTATCCACGTATAAATAATATAAGATTTTG
ACTCTTACCCCCTTCAATTTTATTATTAACTTTAAGTAATTTTATTAATAACGGAGTAGG
AACAGGATGAACAGTCTACCCCCCTTTAGCGTCAAACATTTTCCATAGAGGAGCCTCTAT
TGATCTCGCAATTTTTTCTCTTCATATCGCAGGTATATCCTCAATTCTAGGTGCAATTAA
TTTCATTTCTACTATCTTAAACATACATCACAAAAATTTCACTATAGACAAAATTCCTTT
ATTAGTCTGATCTATTTTAATTACTGCCATTTTACTCCTTCTAGCACTACCAGTATTAGC
AGGAGCAATCACTATATTATTAACAGATCGAAATTTAAACACATCTTTTTTTGATCCCTC
CGGAGGAGGAGATCCTATTCTTTATCAACATTTATTCTGATTTTTTGGTCAC
>parvulus-BUL:Komuniga-7E-20090613-336
CATTTGAGCTGGTATAATTGGATCTTCAATAAGAATAATTATTCGATTAGAACTAGGCTC
TTGTAATTCCCTCATTAACAATGATCAAATCTATAATTCCTTAGTAACTGGTCATGCTTT
TATTATAATTTTTTTTATGGTAATACCCTTCATAATCGGAGGATTTGGAAATTTTTTAGT
GCCCCTTATACTAGGATCCCCCGATATAGCTTATCCACGTATAAATAATATAAGATTTTG
ACTCTTACCCCCTTCAATTTTATTATTAACTTTAAGTAATTTTATTAATAACGGAGTAGG
AACAGGATGAACAGTCTACCCCCCTTTAGCGTCAAACATTTTCCATAGAGGAGCCTCTAT
TGATCTCGCAATTTTTTCTCTTCATATCGCAGGTATATCCTCAATTCTAGGTGCAATTAA
TTTCATTTCTACTATCTTAAACATACATCACAAAAATTTCACTATAGACAAAATTCCTTT
ATTAGTCTGATCTATTTTAATTACTGCCATTTTACTCCTTCTAGCACTACCAGTATTAGC
AGGAGCAATCACTATATTATTAACAGATCGAAATTTAAACACATCTTTTTTTGATCCCTC
CGGAGGAGGAGATCCTATTCTTTATCAACATTTATTCTGATTTTTTGGTCAC
>tergestinus-BUL:Chudnite-20090612-310
-----GAGCTGGTATAATTGGATCTTCTATAAGAATAATTATCCGTCTTGAATTAGGATC
TTGTAACCCCCTTATTAATAATGACCAAATCTATAACTCTCTTGTAACTAGTCATGCTTT
TATTATAATCTTTTTTATAGTAATGCCTTTTATAATCGGAGGATTTGGAAATTTTTTAGT
GCCCTTAATACTAGGATCTCCTGATATAGCTTATCCCCGTATAAATAATATAAGCTTCTG
ACTATTACCCCCCTCAATTTTATTATTAACATTAAGTAGCTTTATTAACAATGGAGTAGG
AACAGGATGAACAATTTATCCCCCATTATCATCAAATATTTTTCACAGAGGATCTTCTGT
AGATCTCTCAATCTTTTCTCTTCATATTGCAGGTATATCCTCAATTCTTGGAGCAATCAA
TTTTATCTCTACTATTTTAAATATACATCATAAAAATTTTACCATAGATAAAATTCCTCT
TCTAGTCTGATCTATTTTAATTACTGCTATCCTACTCCTCTTAGCTTTACCTGTATTAGC
AGGAGCTATTACTATACTACTAACAGACCGAAACTTAAATACATCTTTTTTTGACCCATC
AGGGGGTGGAGACCCCATTCTTTATCAACATTTATTTTGATTCTTTGGCCAC
>tergestinus-BUL:Dospat-2SW-20090610-1209
-----GAGCTGGTATAATTGGATCTTCTATAAGAATAATTATCCGCCTTGAATTAGGATC
TTGTAACCCCCTTATTAATAATGACCAAATCTATAACTCTCTTGTAACTAGTCATGCTTT
TATTATAATCTTTTTTATAGTAATGCCTTTTATAATTGGAGGATTTGGAAATTTTTTAGT
GCCCTTAATACTAGGATCTCCCGATATAGCTTACCCCCGTATAAATAATATAAGCTTCTG
ACTCTTACCCCCCTCAATTTTATTATTAACATTAAGTAGTTTTATTAACAATGGAGTAGG
AACAGGATGAACAATTTATCCTCCATTATCATCAAATATTTTTCACAGAGGATCTTCTGT
AGATCTCTCAATCTTTTCACTTCATATTGCAGGTATATCCTCAATTCTTGGAGCAATCAA
TTTTATTTCTACTATTTTAAACATACATCATAAAAATTTTACCATAGATAAAATTCCTCT
TCTAGTCTGATCTATTTTAATTACTGCTATCCTACTCCTCTTAGCTTTACCTGTATTAGC
AGGAGCTATTACTATACTACTAACAGACCGAAACTTAAATACATCTTTTTTTGACCCATC
CGGGGGAGGAGACCCTATTCTTTATCAACATTTATTTTGATTCTTTGGCCAC
