# Supplementary material for: Taxonomic Synopsis of the Ponto-Mediterranean Ants of Temnothorax nylanderi Species-Group
Source: PLoS One. 2015 Nov 4;10(11):e0140000. doi: 10.1371/journal.pone.0140000 (PMC4633182; doi:10.1371/journal.pone.0140000)
Supplement: S3 Table — Morphometric characters of worker individuals of Temnothorax nylanderi species-complex. Data are given in μm. (CSV) [file pone.0140000.s003.csv]

code	species	CL	POC	CWb	FRS	SL	EL	ML	PEH	PL	NOH	NOL	PPH	PPL	SPST	SPL	MW	PEW	PPW	SPBA	SPWI	SPTI	NodL
GRE:Kardaki-1E-1992-669	subtilis sp.n.	632	261	519	200	455	137	689	208	234	89	139	202	145	120	95	339	141	200	156	158	149	179
GRE:Kardaki-1E-1992-669	subtilis sp.n.	574	234	476	181	419	135	632	189	216	82	128	179	132	105	88	307	132	187	137	147	142	158
GRE:Kardaki-1E-1992-669	subtilis sp.n.	579	234	474	189	414	129	642	184	216	80	124	184	137	105	93	316	134	189	142	142	137	158
GRE:Magnissía-19960514-218	subtilis sp.n.	602	229	505	208	418	142	658	195	211	79	137	187	129	100	84	342	142	189	156	158	153	142
GRE:Magnissía-19960514-218	subtilis sp.n.	584	229	486	200	411	139	632	195	205	76	131	181	128	103	82	326	143	192	156	168	166	142
GRE:Magnissía-19960514-218	subtilis sp.n.	621	242	537	213	442	149	695	219	234	84	142	205	145	111	84	368	164	219	171	189	184	163
GRE:Zaros-1992-811	subtilis sp.n.	584	226	497	189	419	137	653	195	226	87	135	193	139	121	86	335	137	189	135	166	158	137
GRE:Zaros-1992-811	subtilis sp.n.	579	229	472	188	416	129	653	192	221	84	132	179	121	118	84	324	139	189	141	160	153	153
GRE:Zaros-1992-811	subtilis sp.n.	577	229	471	189	421	126	661	200	229	93	127	194	124	118	84	326	137	192	137	160	156	174
GRE:Zaros-1992-811	subtilis sp.n.	574	229	463	189	401	126	632	189	194	82	128	179	126	105	78	324	132	184	134	153	147	137
LEB:Credes de Barouk-19750331	subtilis sp.n.	560	223	458	168	411	128	632	181	221	74	135	179	126	100	93	311	135	189	147	151	147	147
LEB:Credes de Barouk-19750331	subtilis sp.n.	613	240	516	189	451	140	700	200	247	84	137	208	135	116	95	349	160	211	177	181	177	179
LEB:Credes de Barouk-19750331	subtilis sp.n.	589	232	493	187	434	137	663	200	237	84	147	192	129	111	95	337	145	202	160	168	158	174
SYR:Slunfeh-20010410-001	subtilis sp.n.	574	232	476	181	395	137	626	181	216	76	137	174	137	97	82	312	128	179	145	154	149	142
SYR:Slunfeh-20010410-001	subtilis sp.n.	556	221	472	179	387	129	626	179	205	74	132	177	128	95	84	307	126	179	135	141	135	126
SYR:Slunfeh-20010410-001	subtilis sp.n.	560	229	465	176	384	126	616	179	205	79	137	168	137	84	82	305	131	177	137	137	137	132
TUR:Akseki-5SW-20111102-430	subtilis sp.n.	562	220	472	186	398	130	615	190	205	80	132	185	135	85	70	318	135	192	135	148	142	130
TUR:Akseki-5SW-20111102-430	subtilis sp.n.	570	230	492	190	408	130	630	192	220	78	130	193	132	92	72	332	140	202	142	150	145	140
TUR:Akseki-5SW-20111102-430	subtilis sp.n.	570	225	488	188	410	130	630	190	220	75	128	192	132	85	78	328	138	198	140	140	135	150
TUR:Akseki-5SW-20111102-431	subtilis sp.n.	660	255	578	235	465	156	750	220	250	95	150	210	132	115	98	395	160	230	182	190	182	180
TUR:Akseki-5SW-20111102-431	subtilis sp.n.	626	248	550	215	440	148	720	215	240	90	145	202	140	112	90	375	160	218	175	185	172	180
TUR:Akseki-5SW-20111102-431	subtilis sp.n.	562	220	478	190	400	130	612	175	208	73	125	170	125	105	85	325	132	190	140	145	140	140
TUR:Akseki-5SW-20111102-438	subtilis sp.n.	640	258	556	218	465	148	690	205	228	80	140	192	125	102	88	370	140	196	162	170	162	155
TUR:Akseki-5SW-20111102-438	subtilis sp.n.	625	252	540	212	452	142	675	200	220	82	132	195	140	102	85	370	140	195	160	172	165	150
TUR:Akseki-5SW-20111102-438	subtilis sp.n.	648	262	568	218	470	152	715	210	238	78	138	200	145	104	82	370	152	216	168	178	168	170
TUR:Akseki-5SW-20111102-441	subtilis sp.n.	598	232	522	205	430	140	690	202	222	82	125	196	123	100	82	350	145	222	165	172	168	160
TUR:Akseki-5SW-20111102-441	subtilis sp.n.	612	235	530	212	440	148	690	200	240	80	138	196	140	108	90	348	143	200	165	170	168	165
TUR:Akseki-5SW-20111102-441	subtilis sp.n.	590	230	510	210	410	138	665	190	220	72	130	188	128	102	82	340	145	200	158	172	162	160
TUR:Antakya-22NW-20111107-503	subtilis sp.n.	650	245	540	210	480	160	740	220	270	95	150	220	142	105	90	375	165	230	168	170	155	190
TUR:Antakya-22NW-20111107-503	subtilis sp.n.	620	230	512	195	460	150	700	210	250	85	152	200	138	108	90	355	152	210	158	162	158	185
TUR:Antakya-22NW-20111107-506	subtilis sp.n.	630	245	532	200	455	150	730	208	250	80	150	202	140	115	102	360	152	218	160	178	166	185
TUR:Antakya-22NW-20111107-506	subtilis sp.n.	616	248	515	190	440	140	690	198	235	75	148	198	135	116	98	342	145	210	150	170	162	180
TUR:Antakya-22NW-20111107-514	subtilis sp.n.	628	248	530	203	440	148	720	208	245	88	152	203	142	105	92	362	152	222	162	172	162	175
TUR:Antakya-22NW-20111107-514	subtilis sp.n.	620	248	525	208	438	150	700	195	230	78	145	195	132	110	85	360	148	210	148	166	158	155
TUR:Arslanköy-19930530-949	subtilis sp.n.	589	223	495	200	432	137	658	189	229	76	147	179	135	95	84	335	132	189	151	155	153	163
TUR:Arslanköy-19930530-949	subtilis sp.n.	579	223	484	192	421	126	632	189	221	82	137	179	128	95	93	321	135	189	139	142	137	147
TUR:Arslanköy-19930530-949	subtilis sp.n.	577	219	484	177	400	135	642	189	221	82	126	181	139	107	93	326	137	198	139	145	137	153
TUR:Arslanköy-19930530-952	subtilis sp.n.	608	229	513	193	453	145	679	208	232	84	139	200	143	126	89	351	147	221	158	185	179	168
TUR:Arslanköy-19930530-952	subtilis sp.n.	651	247	553	219	472	156	716	234	263	93	153	219	142	132	95	379	168	240	177	208	200	200
TUR:Arslanköy-19930530-952	subtilis sp.n.	613	235	524	214	456	147	684	223	244	95	149	208	152	118	84	356	156	226	163	187	179	179
TUR:Arslanköy-Yeniköy-19930529-940	subtilis sp.n.	579	219	484	189	419	137	642	189	223	74	137	181	137	100	79	335	139	198	139	147	142	158
TUR:Arslanköy-Yeniköy-19930529-940	subtilis sp.n.	571	216	469	189	397	132	632	195	221	84	126	184	137	97	82	324	137	198	135	135	126	158
TUR:Arslanköy-Yeniköy-19930529-940	subtilis sp.n.	579	223	484	189	401	135	663	189	226	82	132	181	137	105	95	329	139	200	139	139	137	163
TUR:Arslanköy-Yeniköy-19930529-944	subtilis sp.n.	600	229	521	192	442	137	684	200	232	93	147	184	145	111	84	343	137	195	137	144	137	163
TUR:Arslanköy-Yeniköy-19930529-944	subtilis sp.n.	600	229	486	189	443	128	674	200	226	84	137	189	137	105	88	347	142	198	147	153	145	153
TUR:Arslanköy-Yeniköy-19930529-944	subtilis sp.n.	579	219	486	198	423	139	644	189	226	74	137	192	139	113	84	339	147	211	137	160	154	163
TUR:Aydos-Dagi-19970508-231	subtilis sp.n.	589	223	493	198	433	147	663	200	226	74	137	192	126	116	84	339	142	202	149	160	158	163
TUR:Aydos-Dagi-19970508-231	subtilis sp.n.	674	261	560	229	484	165	758	226	263	95	158	211	149	121	95	402	166	232	179	192	189	174
TUR:Aydos-Dagi-19970508-231	subtilis sp.n.	608	227	503	211	432	147	665	198	232	74	126	189	128	105	82	358	145	198	147	158	156	158
TUR:Aydos-Dagi-19970508-232	subtilis sp.n.	647	247	532	208	473	147	737	213	253	93	156	202	147	126	93	379	156	227	168	179	174	174
TUR:Aydos-Dagi-19970508-232	subtilis sp.n.	686	261	584	232	502	160	779	232	274	95	158	221	168	139	97	411	164	234	171	195	187	184
TUR:Aydos-Dagi-19970508-232	subtilis sp.n.	653	247	547	208	474	147	737	215	253	88	149	198	158	105	84	384	149	202	158	168	163	163
TUR:Aydos-Dagi-19970508-233	subtilis sp.n.	674	253	558	228	484	160	768	232	263	97	158	213	160	126	100	402	165	221	171	181	171	200
TUR:Aydos-Dagi-19970508-233	subtilis sp.n.	642	242	537	215	456	156	716	211	242	93	137	208	147	105	93	379	149	208	166	174	168	174
TUR:Aydos-Dagi-19970508-233	subtilis sp.n.	665	255	547	229	475	147	739	213	247	86	139	208	149	126	102	387	156	211	165	181	176	184
TUR:Ayvacik-Edremit-20030510-059	subtilis sp.n.	634	242	537	213	449	147	716	203	237	84	137	192	137	126	109	358	147	200	174	179	174	174
TUR:Ayvacik-Edremit-20030510-059	subtilis sp.n.	621	229	521	200	441	140	668	205	237	87	139	198	143	132	91	347	153	205	160	181	177	163
TUR:Ayvacik-Edremit-20030510-059	subtilis sp.n.	611	237	513	202	438	138	695	208	232	93	137	192	137	126	89	347	149	200	156	161	158	147
TUR:Ayvacik-Edremit-20030510-059	subtilis sp.n.	655	244	547	229	476	156	747	229	253	100	158	221	152	137	95	379	163	221	187	202	198	163
TUR:Ayvacik-Edremit-20030510-059	subtilis sp.n.	621	234	521	200	446	144	684	202	237	89	137	189	142	126	95	342	147	192	156	177	168	153
TUR:Ayvacik-Edremit-20030510-062	subtilis sp.n.	598	232	502	200	421	135	642	189	232	79	141	189	135	116	82	337	137	198	153	168	163	153
TUR:Ayvacik-Edremit-20030510-062	subtilis sp.n.	589	232	495	197	419	132	647	189	232	84	132	181	137	105	86	337	144	192	153	168	163	158
TUR:Ayvacik-Edremit-20030510-062	subtilis sp.n.	566	221	468	182	405	122	611	181	211	78	118	177	135	107	82	316	135	189	137	158	153	137
TUR:Ayvacik-Edremit-20030510-062	subtilis sp.n.	579	232	482	192	407	137	632	189	226	77	128	179	137	116	95	326	139	187	139	158	153	158
TUR:Ayvacik-Edremit-20030510-062	subtilis sp.n.	594	232	495	192	419	137	621	189	216	74	132	181	132	116	84	332	139	197	143	160	153	142
TUR:Bakirdagi-10E-19970510-272	subtilis sp.n.	629	238	528	213	453	147	695	205	242	86	142	195	144	111	89	366	141	205	154	166	158	168
TUR:Bakirdagi-10E-19970510-272	subtilis sp.n.	611	235	512	211	439	147	674	211	234	84	142	192	147	105	84	349	142	211	147	158	153	158
TUR:Bakirdagi-10E-19970510-272	subtilis sp.n.	663	258	571	223	475	158	742	232	263	95	153	226	158	116	89	389	165	234	166	181	174	189
TUR:Bakirdagi-10E-19970510-272	subtilis sp.n.	611	234	511	200	434	139	668	200	221	80	132	189	137	103	82	342	139	197	158	161	156	163
TUR:Bakirdagi-10E-19970510-272	subtilis sp.n.	634	242	539	214	461	154	700	216	242	95	147	208	137	111	84	371	149	211	160	168	163	153
TUR:Bakirdagi-10E-19970510-272	subtilis sp.n.	598	232	491	189	426	126	653	189	216	79	135	187	137	97	82	335	137	189	137	147	139	147
TUR:Bozdag Mountain-20030510-093	subtilis sp.n.	603	244	508	200	444	135	684	203	229	93	137	189	132	128	93	347	145	202	147	177	166	153
TUR:Bozdag Mountain-20030510-093	subtilis sp.n.	579	232	484	195	413	129	642	189	211	76	126	179	126	107	84	328	128	179	142	158	153	142
TUR:Bozdag Mountain-20030510-093	subtilis sp.n.	616	242	516	200	450	140	689	211	242	84	145	192	139	111	89	349	147	205	149	160	158	158
TUR:Bozdag-Mountain-20030510-099	subtilis sp.n.	613	242	526	211	450	139	695	206	242	86	137	197	139	114	86	358	147	215	153	168	158	168
TUR:Bozdag-Mountain-20030510-099	subtilis sp.n.	605	232	497	197	426	137	668	202	226	84	141	192	147	116	89	339	142	211	147	168	158	158
TUR:Bozdag-Mountain-20030510-099	subtilis sp.n.	605	234	521	213	454	139	679	211	242	89	137	205	145	128	89	347	156	213	158	189	185	179
TUR:Bozdag-Mountain-20030510-099	subtilis sp.n.	621	253	526	213	455	141	674	213	237	86	135	203	145	100	84	358	158	221	158	177	174	153
TUR:Bozdag-Mountain-20030510-099	subtilis sp.n.	632	248	526	216	444	142	679	200	232	89	137	198	137	116	97	349	147	213	158	164	158	158
TUR:Cankurtaran-20030510-133	subtilis sp.n.	602	240	505	203	443	139	674	205	237	84	132	195	126	116	89	345	149	200	156	179	171	158
TUR:Cankurtaran-20030510-133	subtilis sp.n.	611	240	505	202	444	139	672	198	232	86	137	189	137	95	95	342	141	202	149	158	153	158
TUR:Cankurtaran-20030510-133	subtilis sp.n.	617	242	514	201	443	139	695	208	242	86	142	189	142	118	88	358	149	202	158	171	163	168
TUR:Cankurtaran-20030510-139	subtilis sp.n.	605	235	521	200	436	137	674	195	242	79	137	189	135	111	79	356	147	200	147	168	163	174
TUR:Cankurtaran-20030510-139	subtilis sp.n.	589	237	505	192	441	137	663	200	226	79	126	193	135	109	79	349	144	200	153	177	174	153
TUR:Cankurtaran-20030510-139	subtilis sp.n.	632	247	545	208	462	143	700	202	247	84	145	192	145	118	89	379	147	200	153	168	163	168
TUR:Cankurtaran-20030510-139	subtilis sp.n.	589	232	511	192	433	133	658	189	240	76	142	181	126	97	82	347	141	189	149	160	156	163
TUR:Cankurtaran-20030510-139	subtilis sp.n.	595	232	505	195	435	142	653	198	237	84	145	189	135	105	77	356	145	200	158	168	166	163
TUR:Cankurtaran-20030510-140	subtilis sp.n.	560	223	463	179	405	135	642	187	216	74	142	181	133	105	84	324	135	187	147	147	142	158
TUR:Cankurtaran-20030510-140	subtilis sp.n.	602	240	503	197	437	132	674	195	221	79	137	187	132	116	86	347	137	193	149	168	160	147
TUR:Cankurtaran-20030510-140	subtilis sp.n.	611	242	500	201	433	128	663	189	221	79	132	184	128	105	84	339	137	187	147	151	145	132
TUR:Cankurtaran-20030510-140	subtilis sp.n.	600	237	497	201	432	134	663	189	221	82	129	181	129	111	91	339	139	192	142	156	149	132
TUR:Cankurtaran-20030510-140	subtilis sp.n.	635	247	537	219	456	137	705	211	242	95	149	198	142	126	95	371	149	211	153	171	163	168
TUR:Catak-20NNW-19930618-1094	subtilis sp.n.	661	253	563	221	485	158	768	232	274	105	160	219	166	137	105	389	166	234	179	200	192	184
TUR:Catak-20NNW-19930618-1094	subtilis sp.n.	661	251	571	221	493	149	753	232	263	100	158	213	147	147	107	392	168	229	168	187	179	174
TUR:Catak-20NNW-19930618-1094	subtilis sp.n.	634	244	537	202	462	149	726	213	253	95	149	200	147	133	103	366	158	211	158	179	168	168
TUR:Denizli-15SE-19930521-894	subtilis sp.n.	558	218	463	186	400	121	605	202	221	82	137	197	137	116	82	318	153	213	145	160	153	163
TUR:Denizli-15SE-19930521-894	subtilis sp.n.	560	211	463	189	388	118	611	184	211	78	121	179	128	105	89	312	143	192	135	152	142	147
TUR:Denizli-15SE-19930521-894	subtilis sp.n.	526	202	437	187	377	118	563	179	200	74	116	171	122	84	77	295	126	179	135	137	133	142
TUR:Denizli-15SE-20120628-001	subtilis sp.n.	572	222	480	185	400	135	630	215	220	90	130	195	132	110	76	318	142	208	146	162	152	162
TUR:Denizli-15SE-20120628-001	subtilis sp.n.	562	220	472	182	390	130	615	192	220	88	132	186	126	112	82	325	140	205	138	160	150	150
TUR:Denizli-15SE-20120628-001	subtilis sp.n.	572	220	470	183	392	130	615	198	215	90	120	193	126	100	78	322	143	202	140	158	148	148
TUR:Denizli-15SE-20120628-005	subtilis sp.n.	588	222	498	190	415	138	656	200	225	90	138	200	140	88	82	338	148	210	150	140	130	158
TUR:Denizli-15SE-20120628-005	subtilis sp.n.	595	228	505	195	422	138	672	205	235	96	138	207	140	88	80	340	155	218	150	145	140	160
TUR:Denizli-15SE-20120628-005	subtilis sp.n.	610	230	522	198	438	140	700	215	240	92	140	215	148	100	90	358	160	232	166	165	155	160
TUR:Hassa-10NW-20111108-555	subtilis sp.n.	570	222	475	175	425	135	630	190	215	75	128	178	120	90	78	322	132	185	132	140	132	145
TUR:Hassa-10NW-20111108-555	subtilis sp.n.	588	228	486	180	415	140	640	190	225	80	135	180	125	95	82	332	140	190	132	145	140	160
TUR:Hassa-10NW-20111108-562	subtilis sp.n.	622	242	542	205	460	142	700	206	240	80	148	200	132	110	98	370	150	218	156	158	150	170
TUR:Hassa-10NW-20111108-562	subtilis sp.n.	603	230	515	200	456	140	680	198	225	85	145	188	128	100	96	350	142	208	150	150	145	170
TUR:Hassa-14W-19970511-303	subtilis sp.n.	558	214	463	184	403	124	626	184	216	76	122	179	132	103	86	316	129	187	126	137	135	158
TUR:Hassa-14W-19970511-303	subtilis sp.n.	558	213	463	184	411	128	642	182	221	74	126	168	135	97	88	316	131	181	128	137	135	147
TUR:Hassa-14W-19970511-303	subtilis sp.n.	524	200	426	168	389	114	589	171	202	72	118	160	126	86	79	295	126	171	122	126	122	147
TUR:Imrasan-Gecidi-2N-19970503-114	subtilis sp.n.	611	240	514	200	441	135	658	200	232	86	137	200	133	93	82	349	158	221	166	175	168	174
TUR:Imrasan-Gecidi-2N-19970503-114	subtilis sp.n.	579	221	479	189	418	124	616	187	226	76	121	182	126	84	76	321	139	195	147	155	145	168
TUR:Imrasan-Gecidi-2N-19970503-114	subtilis sp.n.	589	221	507	192	423	139	653	189	226	79	137	189	139	93	82	337	145	198	147	163	158	168
TUR:Imrasan-Gecidi-2N-19970503-115	subtilis sp.n.	674	254	592	229	461	153	716	214	258	89	153	214	147	105	86	384	163	226	168	185	179	179
TUR:Imrasan-Gecidi-2N-19970503-115	subtilis sp.n.	632	242	558	215	442	142	684	211	226	84	147	211	137	105	74	363	154	221	160	179	171	163
TUR:Imrasan-Gecidi-2N-19970503-115	subtilis sp.n.	672	255	592	232	463	156	721	216	237	92	158	216	156	105	93	385	160	229	168	177	171	163
TUR:Imrasan-Gecidi-2N-19970503-115-1	subtilis sp.n.	663	263	550	221	482	139	726	198	247	74	153	198	158	121	95	384	158	232	171	179	177	168
TUR:Imrasan-Gecidi-2N-19970503-115-1	subtilis sp.n.	661	258	574	232	463	145	705	200	237	84	147	200	142	107	89	379	149	221	160	174	171	168
TUR:Imrasan-Gecidi-2N-19970503-116	subtilis sp.n.	581	226	505	202	429	126	642	181	221	74	132	181	133	95	82	326	139	200	139	158	153	153
TUR:Imrasan-Gecidi-2N-19970503-116	subtilis sp.n.	605	234	516	211	452	132	679	192	234	79	137	181	149	97	86	345	139	192	149	163	158	158
TUR:Imrasan-Gecidi-2N-19970503-116	subtilis sp.n.	605	232	516	206	445	137	668	189	232	76	137	192	139	111	84	339	141	200	149	168	158	153
TUR:Imrasan-Gecidi-2N-19970503-117	subtilis sp.n.	598	232	514	205	425	137	684	205	237	84	147	200	153	114	82	356	147	208	154	171	166	174
TUR:Imrasan-Gecidi-2N-19970503-117	subtilis sp.n.	621	240	532	216	441	137	684	208	237	89	142	200	147	107	84	363	145	208	160	179	168	174
TUR:Imrasan-Gecidi-2N-19970503-117	subtilis sp.n.	621	240	528	215	442	137	695	200	242	79	142	200	145	95	84	360	149	213	166	177	171	168
TUR:Imrasan-Gecidi-2N-19970503-117	subtilis sp.n.	592	232	514	211	434	128	663	189	221	82	142	181	143	100	82	326	132	195	139	154	149	137
TUR:Imrasan-Gecidi-2N-19970503-117	subtilis sp.n.	613	232	524	216	445	139	695	200	253	86	149	196	149	111	95	360	147	202	166	181	177	168
TUR:Imrasan-Gecidi-2N-19970503-117	subtilis sp.n.	608	237	524	211	440	139	684	192	229	82	137	192	139	108	84	347	147	200	156	166	163	147
TUR:Kocagöl-20030510-121	subtilis sp.n.	608	240	500	202	433	135	663	202	237	86	135	192	133	116	87	347	145	200	142	166	160	168
TUR:Kocagöl-20030510-121	subtilis sp.n.	602	237	500	200	433	139	679	202	232	84	142	192	126	121	93	345	143	200	147	163	163	158
TUR:Ödemis-15NE-19930519-858	subtilis sp.n.	611	247	537	208	453	145	684	202	240	84	139	189	147	114	95	358	147	198	147	158	147	168
TUR:Ödemis-15NE-19930519-858	subtilis sp.n.	642	261	547	217	463	149	726	211	237	87	147	202	147	107	86	379	158	213	168	179	168	168
TUR:Ödemis-15NE-19930519-858	subtilis sp.n.	602	232	495	192	434	137	663	198	221	86	126	195	132	105	84	347	142	200	153	163	158	153
TUR:Ödemis-15NE-19930519-858	subtilis sp.n.	553	226	458	184	389	132	611	179	216	76	121	179	132	97	84	321	128	189	139	139	137	158
TUR:Ödemis-15NE-19930519-859	subtilis sp.n.	613	232	505	198	450	141	679	198	237	84	149	192	152	126	95	347	149	202	147	160	156	158
TUR:Ödemis-15NE-19930519-859	subtilis sp.n.	592	228	486	177	442	137	674	192	232	76	126	184	133	111	82	347	143	192	145	168	160	147
TUR:Ödemis-15NE-19930519-859	subtilis sp.n.	614	234	516	202	453	147	705	202	232	84	158	195	147	103	84	366	145	200	147	158	156	158
TUR:Seydisehir-15W-19930605-011	subtilis sp.n.	589	232	505	192	441	135	663	200	211	84	137	184	139	103	84	339	137	192	147	160	158	137
TUR:Seydisehir-15W-19930605-011	subtilis sp.n.	613	234	526	200	451	143	674	211	232	84	147	198	145	100	95	354	147	208	158	163	158	153
TUR:Seydisehir-15W-19930605-011	subtilis sp.n.	577	221	489	189	432	122	621	189	216	74	132	177	137	95	84	326	134	179	135	147	137	142
TUR:Seydisehir-15W-19930605-1012	subtilis sp.n.	589	229	512	198	429	128	642	189	221	76	137	185	139	111	84	335	137	198	137	158	154	168
TUR:Seydisehir-15W-19930605-1012	subtilis sp.n.	547	206	453	181	395	118	595	179	205	76	118	172	137	86	74	295	126	175	124	135	126	147
TUR:Seydisehir-15W-19930605-1012	subtilis sp.n.	505	187	421	177	374	114	537	160	184	63	111	158	128	68	56	286	116	168	114	118	114	137
TUR:Seydisehir-19930605-1012-1	subtilis sp.n.	682	258	579	229	484	171	768	251	274	103	158	237	166	100	84	416	171	253	189	192	181	195
TUR:Seydisehir-19930605-1012-1	subtilis sp.n.	632	234	542	216	462	145	711	208	242	84	126	198	147	93	84	374	139	213	163	163	158	184
TUR:Seydisehir-20S-20111102-451	subtilis sp.n.	605	230	516	205	438	140	670	200	230	78	132	192	130	100	90	350	148	200	158	165	158	170
TUR:Seydisehir-20S-20111102-451	subtilis sp.n.	558	218	465	185	400	122	610	186	210	70	128	180	122	96	78	317	140	182	145	152	145	145
TUR:Tunceli-Ovacik-19860605	subtilis sp.n.	684	265	579	226	479	158	777	232	268	95	160	221	163	121	93	400	177	240	198	207	198	179
TUR:Tunceli-Ovacik-19860605	subtilis sp.n.	668	247	579	224	487	160	768	223	268	95	160	214	158	142	97	400	168	232	176	208	200	179
TUR:Ulubet-Gecidi-7SE-20120722-447	subtilis sp.n.	592	232	488	190	425	138	645	195	210	82	120	180	112	102	85	330	142	202	148	158	150	140
TUR:Ulubet-Gecidi-7SE-20120722-447	subtilis sp.n.	568	220	468	182	402	130	620	188	205	75	115	175	112	100	90	312	138	188	132	140	138	140
TUR:Ulubet-Gecidi-7SE-20120722-447	subtilis sp.n.	590	235	482	190	430	136	640	190	202	78	125	178	118	110	88	328	138	188	135	145	140	140
TUR:Uzuncaburc-4SW-19970507-190	subtilis sp.n.	579	232	476	189	412	126	637	189	221	84	137	184	132	114	89	326	139	200	137	156	153	158
TUR:Uzuncaburc-4SW-19970507-190	subtilis sp.n.	595	234	495	195	429	128	642	189	221	82	132	181	135	116	84	332	137	198	139	149	145	147
TUR:Uzuncaburc-4SW-19970507-190	subtilis sp.n.	558	221	459	177	400	122	611	184	205	76	121	174	137	105	84	307	139	200	137	149	142	153
TUR:Uzuncaburc-4SW-19970507-191	subtilis sp.n.	579	226	493	200	429	132	647	182	221	84	134	179	139	98	76	316	137	200	137	145	139	153
TUR:Uzuncaburc-4SW-19970507-191	subtilis sp.n.	589	234	495	198	435	118	642	189	221	79	135	181	139	97	82	316	135	198	139	147	137	153
TUR:Uzuncaburc-4SW-19970507-191	subtilis sp.n.	595	232	516	203	444	128	663	200	226	84	132	192	142	97	86	337	145	208	145	147	145	168
TUR:Uzuncaburc-4SW-19970507-191	subtilis sp.n.	608	244	511	200	444	126	663	200	226	84	139	200	149	100	95	333	140	213	139	147	142	153
TUR:Uzuncaburc-4SW-19970507-191	subtilis sp.n.	571	232	489	200	426	128	632	189	226	80	137	187	144	95	84	328	128	202	137	149	145	147
TUR:Uzuncaburc-4SW-19970507-191	subtilis sp.n.	584	229	489	198	423	121	647	189	221	82	137	187	145	95	84	328	137	200	139	149	145	153
TUR:Uzuncaburc-4SW-19970507-192	subtilis sp.n.	584	234	493	195	434	128	658	192	237	82	137	192	139	97	84	326	137	200	142	147	144	158
TUR:Uzuncaburc-4SW-19970507-192	subtilis sp.n.	589	232	489	189	434	121	621	189	237	79	137	181	137	95	74	326	137	198	137	149	147	158
TUR:Uzuncaburc-4SW-19970507-192	subtilis sp.n.	574	227	489	189	432	118	642	189	221	84	128	187	139	97	86	318	135	202	135	139	137	137
TUR:Ürgüp-10SSE-19930601-961	subtilis sp.n.	632	240	535	213	455	149	726	213	258	95	147	208	147	105	95	371	156	226	163	171	168	189
TUR:Ürgüp-10SSE-19930601-961	subtilis sp.n.	621	240	526	208	453	147	726	213	258	93	139	198	145	105	95	371	156	219	168	171	168	189
TUR:Ürgüp-10SSE-19930601-961	subtilis sp.n.	623	234	518	206	453	147	716	208	247	86	139	202	147	100	89	374	156	216	163	163	158	179
TUR:Ürgüp-10SSE-19930601-962	subtilis sp.n.	621	234	516	208	443	137	679	200	226	84	128	181	135	91	76	358	147	202	160	177	174	168
TUR:Ürgüp-10SSE-19930601-962	subtilis sp.n.	645	248	545	219	446	147	711	216	226	86	139	192	137	120	76	379	154	216	158	195	189	158
TUR:Ürgüp-10SSE-19930601-962	subtilis sp.n.	613	242	516	208	434	143	689	208	232	89	142	189	133	107	74	363	153	200	156	174	171	174
TUR:Ürgüp-10SSE-19930601-963	subtilis sp.n.	621	238	500	208	436	144	695	213	237	86	137	197	137	121	89	365	160	213	171	181	177	184
TUR:Ürgüp-10SSE-19930601-963	subtilis sp.n.	592	234	474	193	408	135	658	200	226	89	124	187	131	100	82	337	149	205	160	161	158	174
TUR:Ürgüp-10SSE-19930601-963	subtilis sp.n.	568	223	465	192	392	128	626	195	221	84	121	179	126	95	77	335	144	197	145	147	144	163
TUR:Zeytinlik-19930518-853	subtilis sp.n.	579	232	476	189	417	128	637	193	216	84	124	179	128	100	84	326	142	189	137	139	137	147
TUR:Zeytinlik-19930518-853	subtilis sp.n.	611	242	505	200	425	139	653	202	221	95	132	192	137	100	84	347	145	200	147	158	149	158
TUR:Zeytinlik-19930518-853	subtilis sp.n.	611	223	503	198	435	139	674	208	226	86	135	195	139	95	84	353	145	202	147	158	153	147
GRE:Stenos-19880526	angustifrons sp.n.	618	232	516	181	447	145	668	198	226	82	135	184	142	139	86	334	139	189	135	160	153	147
GRE:Stenos-19880526	angustifrons sp.n.	558	217	468	174	421	134	632	184	200	74	116	171	121	121	82	314	135	181	128	158	149	137
GRE:Stenos-19880526	angustifrons sp.n.	621	240	518	184	461	147	695	200	232	84	139	187	142	144	93	347	147	200	144	171	163	168
TUR:Atesi Dikkat-20030510-079	angustifrons sp.n.	579	229	474	177	421	132	637	192	221	76	128	175	126	121	89	321	137	184	142	160	153	147
TUR:Atesi Dikkat-20030510-079	angustifrons sp.n.	608	242	495	181	452	139	663	207	223	84	137	184	141	128	87	337	142	189	153	168	158	158
TUR:Atesi Dikkat-20030510-079	angustifrons sp.n.	495	192	395	147	362	114	526	160	179	66	105	147	107	95	77	263	116	149	111	126	121	121
TUR:Aykirikci-20040612-053	angustifrons sp.n.	598	228	495	179	454	135	684	200	232	76	132	168	128	126	95	328	137	179	147	160	153	153
TUR:Aykirikci-20040612-053	angustifrons sp.n.	568	219	463	160	427	137	632	181	211	74	126	168	122	132	95	297	125	168	128	147	142	132
TUR:Aykirikci-20040612-053	angustifrons sp.n.	579	221	476	168	433	139	658	192	216	86	132	168	124	128	89	316	128	174	126	149	145	147
TUR:Aykirikci-20040612-053	angustifrons sp.n.	572	219	472	168	436	133	642	189	216	79	129	164	126	128	86	314	128	164	132	149	142	153
TUR:Aykirikci-20040612-053	angustifrons sp.n.	616	238	503	179	464	145	689	200	237	84	137	179	132	139	95	332	139	181	137	168	156	153
TUR:Ayvacik-Edremit-20030510-056	angustifrons sp.n.	616	240	518	184	467	145	684	205	232	86	137	181	139	135	95	337	145	198	156	181	174	158
TUR:Ayvacik-Edremit-20030510-056	angustifrons sp.n.	602	240	495	174	454	142	663	192	216	79	137	177	137	121	88	326	137	181	137	163	158	153
TUR:Ayvacik-Edremit-20030510-056	angustifrons sp.n.	658	258	547	202	489	156	726	211	247	93	147	189	137	132	105	358	145	198	166	184	174	158
TUR:Ayvacik-Edremit-20030510-059-1	angustifrons sp.n.	537	205	434	160	402	126	584	174	195	72	116	158	116	107	76	284	121	168	124	145	142	137
TUR:Ayvacik-Edremit-20030510-059-1	angustifrons sp.n.	558	211	451	171	412	129	621	185	211	80	112	172	126	116	84	300	126	177	139	156	147	147
TUR:Ayvacik-Edremit-20030510-059-1	angustifrons sp.n.	595	226	495	192	437	139	668	202	232	84	137	187	133	118	82	326	141	189	147	174	163	153
TUR:Ayvacik-Edremit-20030510-059-1	angustifrons sp.n.	547	211	444	158	409	128	602	179	200	76	121	162	122	107	80	293	126	168	134	149	145	147
TUR:Ayvacik-Edremit-20030510-059-1	angustifrons sp.n.	556	216	455	166	421	128	605	184	211	76	121	171	120	116	82	305	126	179	135	149	142	142
TUR:Bozdag-20030510-031	angustifrons sp.n.	542	217	437	161	409	119	605	179	205	74	118	168	116	126	84	295	128	168	132	140	135	132
TUR:Bozdag-20030510-031	angustifrons sp.n.	568	219	455	174	432	137	626	192	216	84	118	179	121	128	86	311	135	187	139	160	153	147
TUR:Bozdag-20030510-031	angustifrons sp.n.	547	223	437	171	401	126	605	179	205	82	114	160	122	111	82	297	126	168	132	149	139	137
TUR:Edremit-Kalkun-20030510-064	angustifrons sp.n.	579	226	474	168	433	142	637	192	211	84	126	179	121	101	76	332	137	189	137	154	147	147
TUR:Edremit-Kalkun-20030510-064	angustifrons sp.n.	608	232	493	179	446	142	663	189	221	79	129	174	137	116	84	342	139	184	147	163	158	147
TUR:Edremit-Kalkun-20030510-064	angustifrons sp.n.	611	234	493	177	442	139	663	192	216	79	137	168	126	116	76	335	133	181	137	158	153	142
TUR:Edremit-Kalkun-20030510-066	angustifrons sp.n.	613	242	493	181	458	135	663	192	226	76	126	179	126	126	84	328	137	184	137	168	158	153
TUR:Edremit-Kalkun-20030510-066	angustifrons sp.n.	589	232	472	175	441	132	632	184	216	82	126	166	118	124	84	314	128	179	129	156	147	147
TUR:Edremit-Kalkun-20030510-066	angustifrons sp.n.	600	232	474	171	447	137	653	189	221	76	118	163	118	126	84	326	126	171	128	156	147	153
TUR:Edremit-Kalkun-20030510-068-1	angustifrons sp.n.	592	232	476	168	442	132	621	181	216	74	121	168	122	114	78	319	132	184	135	154	147	153
TUR:Edremit-Kalkun-20030510-068-1	angustifrons sp.n.	600	232	493	177	443	139	647	200	221	84	132	177	126	116	84	326	141	189	147	166	158	158
TUR:Edremit-Kalkun-20030510-068-1	angustifrons sp.n.	605	235	495	177	458	135	658	200	226	84	132	189	126	137	84	332	137	197	145	168	163	163
TUR:Edremit-Kalkun-20030510-072	angustifrons sp.n.	608	234	495	177	448	145	663	192	226	74	128	179	135	128	84	335	139	182	145	163	158	147
TUR:Edremit-Kalkun-20030510-072	angustifrons sp.n.	626	235	526	187	471	145	700	213	237	84	153	189	137	124	93	358	152	211	158	171	165	168
TUR:Edremit-Kalkun-20030510-072	angustifrons sp.n.	616	240	505	179	453	141	674	194	226	79	137	179	129	128	84	342	142	189	145	171	160	158
TUR:Edremit-Kalkun-20030510-073	angustifrons sp.n.	608	237	486	177	448	134	653	200	223	82	126	175	126	126	93	328	139	189	143	168	163	158
TUR:Edremit-Kalkun-20030510-073	angustifrons sp.n.	611	240	479	182	451	137	653	202	226	84	132	177	139	137	95	332	139	192	147	168	160	158
TUR:Edremit-Kalkun-20030510-073	angustifrons sp.n.	611	240	489	179	438	133	653	196	232	89	128	179	133	128	87	332	139	189	147	166	158	163
TUR:Edremit-Kalkun-20030510-073	angustifrons sp.n.	600	229	484	171	444	135	658	192	221	76	126	171	126	121	89	319	137	187	137	158	147	147
TUR:Edremit-Kalkun-20030510-073	angustifrons sp.n.	616	237	493	179	455	139	663	200	232	82	126	182	128	126	95	328	139	189	147	168	158	163
TUR:Edremit-Kalkun-20030510-076	angustifrons sp.n.	602	232	495	187	462	142	668	200	232	84	132	181	128	126	97	337	139	192	137	168	158	153
TUR:Edremit-Kalkun-20030510-076	angustifrons sp.n.	684	265	563	200	506	156	763	221	258	95	147	208	149	163	105	389	158	219	181	211	195	168
TUR:Edremit-Kalkun-20030510-076	angustifrons sp.n.	677	265	579	202	519	158	768	232	263	105	158	211	149	147	103	392	168	221	171	200	189	174
TUR:Edremit-Kalkun-20030510-076	angustifrons sp.n.	684	268	579	200	511	156	758	227	263	100	153	214	147	149	103	389	158	219	160	195	184	168
TUR:Edremit-Kalkun-20030510-076	angustifrons sp.n.	674	261	571	200	514	160	768	227	263	95	158	211	147	149	105	387	160	234	162	200	184	184
TUR:Evcilar-10S-20030510-016	angustifrons sp.n.	575	219	468	168	436	128	621	181	216	74	121	166	132	116	84	305	128	177	126	147	142	142
TUR:Evcilar-10S-20030510-016	angustifrons sp.n.	558	213	455	161	422	128	611	179	216	74	116	160	128	118	82	303	124	179	134	143	137	153
TUR:Evcilar-10S-20030510-016	angustifrons sp.n.	616	229	505	184	468	139	684	184	237	93	132	177	126	126	95	342	142	192	147	158	154	158
TUR:Evcilar-10S-20030510-016	angustifrons sp.n.	577	226	455	171	432	128	621	181	211	74	128	168	116	111	84	305	128	168	132	147	142	142
TUR:Evcilar-10S-20030510-016	angustifrons sp.n.	602	234	500	181	449	139	655	200	221	82	128	182	128	116	84	328	140	189	140	161	153	158
TUR:Evcilar-10S-20030510-016	angustifrons sp.n.	619	238	505	192	468	145	695	211	234	89	139	187	137	128	84	347	139	200	149	168	161	174
TUR:Evcilar-10S-20030510-211	angustifrons sp.n.	589	229	474	168	442	139	647	200	216	84	137	174	126	121	86	321	131	179	139	161	155	153
TUR:Evcilar-10S-20030510-211	angustifrons sp.n.	600	238	493	179	441	139	647	189	221	84	137	171	128	126	86	316	126	174	135	158	147	158
TUR:Evcilar-10S-20030510-211	angustifrons sp.n.	593	232	495	177	442	140	663	202	232	89	133	181	133	124	87	321	135	192	145	161	155	163
TUR:Ödemis-20030510-030	angustifrons sp.n.	584	229	463	171	434	137	621	192	205	76	126	166	116	126	82	305	126	171	126	147	137	142
TUR:Ödemis-20030510-030	angustifrons sp.n.	589	237	474	168	435	137	637	192	216	79	124	171	128	118	84	314	128	179	128	149	142	142
TUR:Ödemis-20030510-030	angustifrons sp.n.	605	242	493	179	451	135	658	195	221	79	132	171	128	116	84	324	135	179	139	156	147	147
TUR:Samailli-19930520-884	angustifrons sp.n.	592	219	486	177	442	141	663	198	211	86	128	174	139	137	95	322	139	179	137	168	160	153
TUR:Samailli-19930520-884	angustifrons sp.n.	589	229	489	177	442	142	642	189	211	82	135	179	132	137	97	314	132	179	135	158	153	142
TUR:Samailli-19930520-884	angustifrons sp.n.	611	232	503	179	454	147	674	193	216	84	128	174	141	126	95	326	132	177	139	158	147	142
TUR:Samailli-19930520-885	angustifrons sp.n.	623	232	505	179	474	139	674	200	232	84	142	187	139	158	95	335	142	192	139	171	163	163
TUR:Samailli-19930520-885	angustifrons sp.n.	640	244	521	200	482	147	695	202	237	87	147	189	147	156	95	342	137	189	139	171	163	158
TUR:Samailli-19930520-885	angustifrons sp.n.	616	232	500	181	453	139	668	195	232	84	137	184	137	137	105	328	139	181	135	160	153	158
TUR:Sucati-14E-19970506-181	angustifrons sp.n.	606	242	495	179	455	142	674	197	226	82	134	179	145	118	92	335	135	189	147	160	153	158
TUR:Sucati-14E-19970506-181	angustifrons sp.n.	600	234	484	179	437	137	674	200	221	79	126	184	133	128	84	332	137	189	153	171	163	147
TUR:Sucati-14E-19970506-181	angustifrons sp.n.	608	238	505	187	453	135	684	200	232	82	139	181	137	132	86	337	137	198	154	177	166	158
TUR:Tosya-3N-20120723-472	angustifrons sp.n.	632	252	528	202	470	142	690	208	230	90	130	188	130	115	98	350	150	200	160	178	170	165
TUR:Tosya-3N-20120723-472	angustifrons sp.n.	595	240	492	190	450	138	650	195	215	80	120	182	120	110	88	330	138	192	140	152	145	160
GRE:Crete-Anogia-15S-20110420-055	lucidus sp.n.	670	262	570	228	498	162	740	228	240	100	152	205	138	148	90	370	156	218	140	192	180	180
GRE:Crete-Anogia-15S-20110420-055	lucidus sp.n.	740	283	632	255	528	190	840	270	270	125	180	235	166	180	110	415	175	242	170	225	205	195
GRE:Crete-Anogia-15S-20110420-055	lucidus sp.n.	700	270	620	245	512	180	805	252	265	118	178	238	156	165	98	428	172	235	165	215	205	185
GRE:Crete-Anogia-7N-20110423-072	lucidus sp.n.	662	256	580	225	500	160	750	238	252	108	158	220	142	152	102	380	160	222	158	200	185	185
GRE:Crete-Anogia-7N-20110423-072	lucidus sp.n.	688	272	612	227	532	170	772	235	265	100	168	218	150	158	105	388	168	238	156	200	188	190
GRE:Crete-Anogia-7N-20110423-072	lucidus sp.n.	682	270	592	228	520	168	760	238	250	102	172	210	142	160	100	382	158	228	155	196	185	185
GRE:Crete-Malia-16S-20110418-046	lucidus sp.n.	690	270	590	230	510	158	740	240	255	110	172	215	152	160	110	382	166	232	152	190	180	175
GRE:Crete-Malia-16S-20110418-046	lucidus sp.n.	715	282	620	242	528	170	800	245	275	112	185	225	162	172	113	410	174	245	162	205	190	195
GRE:Crete-Malia-16S-20110418-046	lucidus sp.n.	742	285	660	252	558	186	840	260	280	114	192	232	164	180	128	435	185	265	188	222	210	210
TUR:Arslankoy-3W-20111106-492	lucidus sp.n.	685	252	595	240	502	178	770	238	260	110	158	208	142	152	98	403	168	232	178	210	200	180
TUR:Arslankoy-3W-20111106-492	lucidus sp.n.	650	242	552	228	482	165	715	228	240	96	150	203	135	152	93	378	156	230	170	210	195	180
TUR:Arslankoy-3W-20111106-493	lucidus sp.n.	685	262	595	238	502	165	760	240	275	108	158	218	152	152	100	400	172	222	168	202	196	195
TUR:Arslankoy-3W-20111106-493	lucidus sp.n.	695	260	600	232	518	172	755	240	270	110	165	220	152	148	100	400	178	238	178	208	195	180
TUR:Arslankoy-3W-20111106-493	lucidus sp.n.	630	238	540	218	462	148	705	202	240	102	138	208	132	135	95	355	162	210	152	182	172	180
TUR:Bozdag-20030510-105	lucidus sp.n.	674	253	584	242	503	161	758	232	268	105	156	211	149	158	116	389	172	223	168	200	189	174
TUR:Bozdag-20030510-105	lucidus sp.n.	716	279	632	263	535	171	811	242	279	107	168	229	156	168	114	414	189	242	179	221	216	184
TUR:Bozdag-20030510-105	lucidus sp.n.	665	244	568	242	502	166	768	229	253	103	147	213	156	147	97	379	160	223	156	187	184	174
TUR:Denizlli-15SE-20120628-003	lucidus sp.n.	680	255	580	222	505	162	765	235	260	110	165	218	160	162	112	400	175	240	170	195	186	162
TUR:Denizlli-15SE-20120628-003	lucidus sp.n.	680	260	582	222	500	170	760	228	260	105	175	220	155	152	102	402	175	232	172	196	188	170
TUR:Denizlli-15SE-20120628-003	lucidus sp.n.	672	250	580	228	502	168	752	222	262	102	160	210	152	152	102	382	172	232	170	198	188	170
TUR:Denizlli-15SE-20120628-006	lucidus sp.n.	630	236	528	206	462	158	680	210	230	105	140	185	132	145	102	355	152	210	145	172	165	150
TUR:Denizlli-15SE-20120628-006	lucidus sp.n.	648	242	538	222	482	162	715	212	240	95	152	195	142	165	100	378	160	215	152	190	180	165
TUR:Denizlli-15SE-20120628-006	lucidus sp.n.	702	262	580	240	515	175	775	238	270	100	162	222	145	160	100	415	178	240	172	215	205	180
TUR:Ermenek-20N-19970506-176	lucidus sp.n.	698	265	621	255	527	189	811	253	295	116	179	242	168	153	107	411	181	253	179	204	200	200
TUR:Ermenek-20N-19970506-176	lucidus sp.n.	653	247	553	232	475	158	732	221	258	103	158	211	153	137	103	389	158	221	147	171	168	184
TUR:Ermenek-20N-19970506-176	lucidus sp.n.	714	274	608	244	511	168	805	253	295	107	168	237	160	142	100	419	189	265	177	202	192	200
TUR:Ermenek-20N-19970506-176-1	lucidus sp.n.	701	261	611	253	514	179	779	247	284	107	168	237	174	153	105	416	174	253	176	198	189	200
TUR:Ermenek-20N-19970506-176-1	lucidus sp.n.	651	242	556	221	466	163	711	221	247	95	153	206	156	142	103	368	147	221	147	171	160	168
TUR:Ermenek-20N-19970506-176-1	lucidus sp.n.	697	263	619	247	516	168	800	242	274	116	168	229	171	153	116	423	177	253	171	189	184	184
TUR:Ermenek-20N-19970506-178	lucidus sp.n.	703	259	598	247	507	160	768	237	263	111	163	217	175	137	107	400	162	234	158	179	168	189
TUR:Ermenek-20N-19970506-178	lucidus sp.n.	663	255	579	226	479	158	747	223	253	103	153	219	156	147	103	392	160	232	149	171	166	174
TUR:Ermenek-20N-19970506-178	lucidus sp.n.	637	234	539	223	461	147	711	221	253	97	147	208	156	147	107	371	149	221	149	171	166	168
TUR:Gülek-Bogazi-19930531-954	lucidus sp.n.	634	246	537	226	466	156	721	221	247	95	139	200	156	137	105	371	158	221	156	179	174	174
TUR:Gülek-Bogazi-19930531-954	lucidus sp.n.	629	242	528	219	465	158	716	213	232	95	147	192	142	132	102	363	147	211	156	171	166	158
TUR:Gülek-Bogazi-19930531-954	lucidus sp.n.	628	237	537	227	463	149	726	216	237	93	137	200	142	137	95	368	158	221	149	179	174	153
TUR:Imrasan-Gecidi-2N-19970503-112	lucidus sp.n.	697	276	611	240	515	158	768	242	284	100	174	223	171	128	97	411	171	229	158	184	179	205
TUR:Imrasan-Gecidi-2N-19970503-112	lucidus sp.n.	663	251	571	229	483	157	721	232	247	102	156	213	149	121	97	368	158	221	149	168	166	174
TUR:Imrasan-Gecidi-2N-19970503-112	lucidus sp.n.	695	263	611	242	505	160	758	242	268	105	174	221	153	116	100	411	171	232	168	181	179	189
TUR:Kemer-10NNE-19930522-901	lucidus sp.n.	635	242	526	213	471	156	705	221	226	95	147	192	143	147	100	347	147	202	145	179	174	153
TUR:Kemer-10NNE-19930522-901	lucidus sp.n.	621	232	526	207	463	147	684	211	232	95	137	200	139	114	89	339	153	214	141	155	147	153
TUR:Kemer-10NNE-19930522-901	lucidus sp.n.	632	240	526	213	477	156	700	221	232	95	145	195	142	126	86	353	151	213	156	171	166	147
TUR:Kemer-10NNE-19930522-902	lucidus sp.n.	658	244	542	226	502	156	728	232	255	107	168	211	147	142	97	377	166	232	164	189	187	174
TUR:Kemer-10NNE-19930522-902	lucidus sp.n.	644	244	535	214	485	147	726	223	247	107	158	200	149	147	100	368	158	211	158	184	179	158
TUR:Kemer-10NNE-19930522-902	lucidus sp.n.	640	226	521	221	486	158	716	221	251	105	147	200	149	149	97	368	156	211	158	189	184	158
TUR:Kemer-10NNE-19930522-905	lucidus sp.n.	658	244	526	213	486	149	721	221	242	95	163	207	154	149	97	360	160	213	147	181	168	163
TUR:Kemer-10NNE-19930522-905	lucidus sp.n.	621	232	511	205	468	149	679	208	232	86	147	192	142	153	84	353	145	202	145	179	174	153
TUR:Kemer-10NNE-19930522-905	lucidus sp.n.	695	253	581	229	506	166	758	232	255	105	160	217	147	158	95	400	165	229	168	189	184	179
TUR:Saklikent-19930527-930	lucidus sp.n.	705	263	600	242	518	172	811	242	274	116	179	221	156	163	116	411	168	237	171	200	189	174
TUR:Saklikent-19930527-930	lucidus sp.n.	697	258	600	244	516	172	795	242	268	105	168	232	160	168	114	411	181	247	168	213	200	189
TUR:Saklikent-19930527-930	lucidus sp.n.	726	276	642	248	537	179	837	253	279	116	174	242	158	158	116	442	181	255	179	200	187	189
TUR:Saklikent-5E-19930528-936	lucidus sp.n.	661	253	553	229	495	156	758	234	263	107	168	221	153	147	114	381	166	224	158	189	181	168
TUR:Saklikent-5E-19930528-936	lucidus sp.n.	689	255	595	240	506	171	768	237	253	105	171	221	160	153	105	400	168	232	163	189	179	174
TUR:Saklikent-5E-19930528-936	lucidus sp.n.	676	253	574	226	491	168	758	232	253	100	153	205	143	154	105	389	160	223	156	187	179	163
TUR:Seydisehir-15W-19930605-1011	lucidus sp.n.	660	253	547	218	493	147	705	219	237	95	149	200	147	121	100	371	149	213	139	155	147	163
TUR:Seydisehir-15W-19930605-1011	lucidus sp.n.	661	255	558	232	494	158	711	226	247	105	153	211	147	121	95	381	158	221	147	177	168	168
TUR:Seydisehir-15W-19930605-1011	lucidus sp.n.	621	242	526	219	452	156	695	221	237	95	145	192	139	126	95	360	149	200	147	171	168	168
TUR:Seydisehir-17W-20111102-456	lucidus sp.n.	610	248	498	200	448	150	660	200	220	90	140	178	130	130	95	345	132	190	140	150	145	165
TUR:Seydisehir-17W-20111102-456	lucidus sp.n.	590	232	490	192	438	142	655	192	205	85	132	172	132	128	90	330	130	188	122	142	136	135
TUR:Seydisehir-17W-20111102-456	lucidus sp.n.	650	260	555	222	472	155	720	220	240	102	145	205	145	150	98	365	155	215	150	170	162	155
TUR:Seydisehir-20S-20111102-450	lucidus sp.n.	698	266	610	250	500	168	790	240	260	102	170	228	155	155	110	425	178	230	172	200	190	180
TUR:Seydisehir-20S-20111102-450	lucidus sp.n.	730	285	620	260	518	172	815	260	280	112	190	240	160	160	116	422	185	242	195	210	200	205
TUR:Seydisehir-20S-20111102-450	lucidus sp.n.	725	280	638	258	525	172	820	265	300	110	185	245	165	140	110	432	196	260	190	220	210	220
TUR:Tosya-3N-20120723-465	lucidus sp.n.	650	245	560	212	480	155	718	220	250	100	148	200	148	142	98	368	165	228	162	190	185	170
TUR:Tosya-3N-20120723-465	lucidus sp.n.	582	222	500	197	430	130	645	196	210	90	138	182	123	130	85	325	138	188	132	160	150	150
TUR:Tosya-3N-20120723-465	lucidus sp.n.	580	212	490	198	420	140	638	200	210	90	132	178	120	116	80	335	150	195	148	160	150	150
TUR:Vic-Saklikent-20111101-406	lucidus sp.n.	642	242	536	215	472	150	720	220	230	95	142	202	138	140	97	353	150	210	155	178	168	160
TUR:Vic-Saklikent-20111101-406	lucidus sp.n.	642	242	532	210	462	150	710	220	230	100	147	200	140	130	92	350	150	203	140	160	156	160
TUR:Vic-Saklikent-20111101-406	lucidus sp.n.	600	228	512	208	440	152	680	212	230	98	140	200	132	122	90	350	155	215	148	163	158	160
TUR:Vic-Saklikent-20111101-427	lucidus sp.n.	652	250	542	212	485	156	720	218	235	95	150	205	140	120	95	360	155	220	150	182	172	175
TUR:Vic-Saklikent-20111101-427	lucidus sp.n.	645	250	552	223	475	168	728	215	242	98	170	190	148	140	100	368	152	218	152	185	172	175
AUT:Spitz-Wachau-1.5N-20010505-245	parvulus	605	250	530	212	433	138	690	220	250	102	140	218	150	186	100	360	155	225	185	242	235	190
AUT:Spitz-Wachau-1.5N-20010505-245	parvulus	610	248	520	212	438	145	685	213	230	100	142	200	140	182	90	345	150	205	165	215	205	170
AUT:Spitz-Wachau-1.5N-20010505-245	parvulus	635	250	548	225	462	145	715	220	235	100	132	210	148	170	90	368	156	200	166	225	217	160
AUT:Spitz-Wachau-1.5N-20010505-245	parvulus	620	248	538	215	440	140	695	212	245	93	135	205	144	180	90	350	150	205	175	250	240	175
AUT:Spitz-Wachau-1.5N-20010505-245	parvulus	620	245	550	220	450	135	705	210	240	90	145	208	155	180	92	365	152	210	165	235	225	180
AUT:Spitz-Wachau-1.5N-20010505-245	parvulus	615	250	545	220	448	150	710	220	255	95	145	210	160	192	92	375	160	220	172	236	225	200
BUL:Chernomorec-20060727-027	parvulus	588	240	498	195	430	135	665	205	240	82	140	198	148	165	90	335	146	208	150	205	195	190
BUL:Chernomorec-20060727-027	parvulus	582	230	498	200	430	138	660	206	240	85	140	198	138	172	90	335	150	210	162	210	200	180
BUL:Chernomorec-20060727-027	parvulus	568	230	468	186	402	130	622	188	220	82	120	178	133	155	80	310	136	190	155	210	200	170
BUL:Komuniga-5N-20090611-1232	parvulus	600	248	500	198	433	137	650	200	225	85	132	202	150	155	80	330	138	205	145	200	190	150
BUL:Komuniga-5N-20090611-1232	parvulus	578	237	495	195	418	138	640	192	220	82	134	190	150	144	88	325	138	200	148	185	175	150
BUL:Komuniga-5N-20090611-1232	parvulus	600	242	515	205	440	145	675	198	230	80	130	207	144	160	85	340	146	207	167	203	198	190
BUL:Komuniga-5N-20090611-1232	parvulus	545	218	460	182	398	134	600	192	205	80	123	185	130	150	84	310	132	190	142	190	180	150
BUL:Komuniga-5N-20090611-1232	parvulus	585	240	485	194	423	132	640	195	218	85	131	190	145	149	80	325	138	198	158	200	188	150
BUL:Komuniga-5N-20090611-1232	parvulus	568	232	465	188	410	130	610	190	210	80	121	186	138	155	85	312	134	187	152	196	190	145
BUL:Komuniga-7E-20090613-331	parvulus	595	238	505	195	423	135	674	202	229	84	137	189	147	158	84	332	147	205	160	205	195	163
BUL:Komuniga-7E-20090613-331	parvulus	602	247	497	189	418	137	658	202	226	84	135	189	153	149	84	337	147	208	168	195	189	153
BUL:Komuniga-7E-20090613-331	parvulus	611	244	516	211	432	147	695	202	237	82	145	200	149	163	86	347	147	211	166	206	195	168
BUL:Komuniga-7E-20090613-331	parvulus	619	253	528	208	443	145	689	211	237	89	137	202	156	174	89	347	149	213	168	211	195	153
BUL:Komuniga-7E-20090613-331	parvulus	589	242	505	198	426	145	653	200	226	86	135	187	147	158	84	335	145	200	158	200	189	168
BUL:Komuniga-7E-20090613-331	parvulus	600	238	510	192	438	138	660	203	230	85	138	198	142	155	88	332	150	208	162	202	192	170
BUL:Komuniga-7E-20090613-331	parvulus	608	250	505	192	425	135	670	205	255	88	132	192	148	152	85	338	150	205	170	202	195	175
BUL:Komuniga-7E-20090613-331	parvulus	613	250	528	207	438	138	690	212	248	85	142	200	145	160	85	355	153	210	170	212	200	185
BUL:Komuniga-7E-20090613-336	parvulus	618	250	535	210	448	150	700	220	250	90	148	203	150	180	98	350	158	212	172	220	210	185
BUL:Komuniga-7E-20090613-336	parvulus	634	258	542	208	450	152	700	222	260	90	150	212	150	185	102	370	162	222	180	220	215	185
BUL:Komuniga-7E-20090613-336	parvulus	622	250	527	210	445	152	702	218	250	95	142	202	140	180	102	352	162	220	178	218	212	180
BUL:Tsaparevo-2S-20090609-1167	parvulus	655	260	575	218	478	168	770	235	270	98	154	245	170	180	104	403	180	250	200	255	245	205
BUL:Tsaparevo-2S-20090609-1167	parvulus	595	240	495	200	414	132	650	200	220	85	123	192	140	177	89	340	140	192	160	210	200	160
BUL:Tsaparevo-2S-20090609-1167	parvulus	560	230	460	180	409	130	640	195	230	82	133	190	150	150	86	315	140	200	150	190	185	170
BUL:Tsaparevo-2S-20090609-1167	parvulus	566	230	455	180	404	135	615	187	210	80	120	190	140	149	84	310	130	185	145	190	185	150
BUL:Tsaparevo-2S-20090609-1167	parvulus	545	215	440	173	383	125	605	180	220	75	130	170	130	140	82	300	130	180	145	170	160	145
FRA:Gr-Canyon-du-Verdon-1992-0746	parvulus	577	232	479	187	411	135	637	189	221	86	137	189	137	160	84	337	142	205	158	195	189	158
FRA:Gr-Canyon-du-Verdon-1992-0746	parvulus	602	253	516	192	434	139	658	208	232	84	139	200	147	184	86	347	149	216	153	211	195	147
FRA:Gr-Canyon-du-Verdon-1992-0746	parvulus	566	226	484	187	408	132	632	192	216	84	137	185	142	168	82	326	139	202	137	198	184	158
FRA:Gr-Canyon-du-Verdon-1992-0746	parvulus	595	242	500	198	422	137	653	203	232	86	137	189	153	184	95	345	147	203	149	200	187	147
FRA:Gr-Canyon-du-Verdon-1992-0746	parvulus	568	238	486	189	411	137	632	195	221	74	133	189	139	160	79	337	139	200	137	202	189	153
FRA:St.Alubin-deMedoc-20080411-046	parvulus	630	250	535	210	442	142	680	210	240	82	142	196	150	180	95	355	152	220	172	218	205	190
FRA:St.Alubin-deMedoc-20080411-046	parvulus	580	238	500	193	422	132	640	198	215	82	135	182	140	160	80	332	148	205	155	200	190	175
FRA:St.Alubin-deMedoc-20080411-046	parvulus	606	240	518	208	430	138	670	208	230	88	140	192	142	170	83	340	150	210	160	212	200	170
FRA:St.Guilhem-le-Desert-20090718-045	parvulus	620	245	540	210	448	148	690	220	260	90	160	200	157	182	96	378	155	222	178	222	214	185
FRA:St.Guilhem-le-Desert-20090718-045	parvulus	610	245	508	202	435	140	670	206	235	90	135	196	145	170	85	342	148	212	160	212	206	175
FRA:St.Guilhem-le-Desert-20090718-045	parvulus	590	240	490	200	412	132	635	198	222	80	160	196	145	160	83	332	140	200	152	210	200	180
GER:Nassau-3W-20110605-378	parvulus	618	252	540	208	455	143	680	203	240	90	132	198	150	165	86	350	152	218	165	210	198	180
GER:Nassau-3W-20110605-378	parvulus	600	250	510	202	440	132	635	198	230	85	136	198	130	160	90	332	152	210	170	210	198	175
GER:Nassau-3W-20110605-378	parvulus	640	260	550	220	462	148	685	212	230	92	140	210	150	178	88	355	160	222	172	230	218	175
GER:Nassau-3W-20110605-384	parvulus	602	240	518	202	430	132	665	212	230	92	140	198	138	160	88	342	150	212	154	200	190	165
GER:Nassau-3W-20110605-384	parvulus	622	258	550	218	448	142	720	218	245	98	140	210	145	165	88	352	152	215	160	212	205	190
GER:Nassau-3W-20110605-384	parvulus	630	258	540	210	460	155	700	215	235	85	150	210	146	155	96	365	168	228	180	220	208	175
GER:parvulus-TYPE	parvulus	590	240	490	192	428	132	655	210	235	90	132	200	140	172	92	330	148	210	160	220	210	180
HUN:Csilleberc-20040530-157	parvulus	580	243	485	192	410	120	640	205	210	88	130	192	138	153	85	320	140	192	150	190	185	160
HUN:Csilleberc-20040530-157	parvulus	565	230	478	188	400	120	615	190	210	76	132	185	128	152	83	312	138	190	152	190	180	160
HUN:Csilleberc-20040530-157	parvulus	585	237	490	194	413	130	640	210	220	90	132	200	138	156	90	315	150	202	162	208	200	165
HUN:Csilleberc-20040530-157	parvulus	640	260	542	206	450	148	730	228	250	100	150	222	162	190	90	360	150	228	162	210	200	180
HUN:Csilleberc-20040530-158	parvulus	647	279	526	205	443	137	705	225	237	95	153	221	174	177	89	347	157	229	166	237	226	158
HUN:Csilleberc-20040530-158	parvulus	653	268	549	211	449	149	711	223	242	95	153	232	158	189	89	358	153	229	163	234	226	163
HUN:Csilleberc-20040530-158	parvulus	653	265	540	213	453	147	716	223	247	95	153	223	147	192	84	371	160	232	179	253	232	184
HUN:Csilleberc-20040530-158	parvulus	632	253	547	211	450	158	726	213	242	95	153	226	160	179	95	371	158	232	184	242	226	179
HUN:Csilleberc-20040530-158	parvulus	595	242	479	195	409	132	663	213	216	84	135	208	153	174	86	324	145	208	151	208	200	147
HUN:Csilleberc-20040530-158	parvulus	613	253	505	200	442	139	695	211	226	93	142	211	147	179	89	353	149	216	163	221	211	153
ITA:Chiusi-3SE-19940512-1243	parvulus	605	245	514	205	447	144	684	213	242	100	147	205	163	184	89	337	147	216	163	232	221	184
ITA:Chiusi-3SE-19940512-1243	parvulus	629	263	547	214	453	149	737	221	253	95	161	216	160	189	89	379	163	237	179	240	221	189
ITA:Chiusi-3SE-19940512-1243	parvulus	602	247	511	205	426	142	695	211	237	92	137	198	153	179	87	353	153	216	168	242	232	184
ITA:Chiusi-3SE-19940512-1243	parvulus	600	248	515	195	433	138	665	210	230	95	135	205	158	162	84	340	150	220	160	225	218	165
ITA:Montella-4S-19940513-1246	parvulus	605	238	515	205	425	138	670	210	225	80	138	190	145	159	81	345	150	215	170	230	215	160
ITA:Montella-4S-19940513-1246	parvulus	625	255	535	220	440	147	705	233	250	100	143	220	160	180	89	365	160	238	178	250	240	185
ITA:Montella-4S-19940513-1246	parvulus	595	232	485	202	428	135	665	200	220	88	143	190	145	152	88	340	140	205	158	205	195	150
ITA:Montella-4S-19940513-1246	parvulus	555	230	465	180	395	127	600	182	210	70	125	180	140	148	78	310	132	190	140	190	180	140
ITA:Montella-4S-19940513-1246	parvulus	605	245	510	205	432	132	660	215	230	95	140	210	145	162	85	340	145	215	160	235	225	150
Kalamata-20E-19940601-1357	helenae sp.n.	568	226	468	184	418	128	653	208	221	84	132	198	132	153	87	335	142	205	158	184	174	153
Kalamata-20E-19940601-1357	helenae sp.n.	592	238	495	198	429	132	653	200	229	79	142	195	143	156	84	339	141	205	147	186	174	163
Kalamata-20E-19940601-1357	helenae sp.n.	634	263	537	211	453	147	716	226	251	95	145	208	156	163	97	368	163	223	174	211	200	184
ROM:Tulcea-20050531-119	parvulus	495	202	417	164	359	118	574	181	195	76	116	174	128	137	74	279	128	179	132	163	153	137
ROM:Tulcea-20050531-119	parvulus	568	226	474	192	418	126	658	198	226	74	137	195	142	168	84	332	144	205	156	205	195	163
ROM:Tulcea-20050531-126	parvulus	634	253	537	208	442	147	711	219	242	84	147	208	147	205	93	358	163	232	189	240	221	184
ROM:Tulcea-20050531-126	parvulus	568	237	463	184	401	126	632	200	211	74	137	179	132	163	84	311	142	195	158	208	189	147
ROM:Tulcea-20050531-126	parvulus	547	221	455	179	397	124	611	187	200	74	126	171	135	163	84	297	128	184	139	179	163	126
SPA:La-Seu-de-Urgell-19910518-479	parvulus	579	227	479	187	417	129	642	197	229	79	139	197	140	179	79	321	135	192	137	189	179	163
SPA:La-Seu-de-Urgell-19910518-479	parvulus	637	253	547	214	458	160	711	213	247	89	156	205	158	189	89	374	160	223	172	226	216	184
SPA:La-Seu-de-Urgell-19910518-479	parvulus	613	244	516	204	436	145	679	205	237	89	133	196	152	174	89	347	147	200	160	216	205	163
SPA:La-Seu-de-Urgell-19910518-479	parvulus	611	244	532	202	438	149	674	205	237	89	137	196	153	179	89	358	149	202	160	221	205	163
SPA:La-Seu-de-Urgell-19910518-479	parvulus	571	223	486	192	412	135	611	200	216	87	142	189	147	163	84	326	140	208	147	200	189	132
SUI:Wallis-19881008	parvulus	606	253	516	196	433	147	684	211	226	95	132	195	141	174	84	342	143	200	156	208	195	147
SUI:Wallis-19881008	parvulus	619	244	521	202	442	145	716	214	237	95	137	208	151	163	95	353	147	215	166	213	205	168
SUI:Wallis-19881008	parvulus	592	242	511	200	416	135	674	205	226	95	137	189	142	158	95	342	145	202	158	202	195	158
SUI:Wallis-19881008	parvulus	600	242	516	205	426	139	695	211	237	95	137	211	153	158	87	353	149	216	179	221	205	168
SUI:Wallis-19881008	parvulus	629	251	524	205	442	145	695	211	226	95	132	205	149	163	89	347	145	221	163	200	189	153
SUI:Wallis-19881008	parvulus	605	242	507	200	435	141	695	213	232	86	132	200	142	168	93	347	147	206	168	214	203	163
TUR:Cakalli-3S-20120722-433	parvulus	565	230	470	185	405	135	620	198	222	82	140	185	128	155	85	328	140	198	150	202	192	155
TUR:Cakalli-3S-20120722-433	parvulus	570	232	472	190	408	130	645	198	225	85	135	188	135	150	82	328	142	195	152	200	195	175
TUR:Cakalli-3S-20120722-433	parvulus	570	235	480	190	410	128	640	200	230	80	132	190	132	160	85	330	138	195	155	210	200	165
TUR:Cakalli-3S-20120722-440	parvulus	555	228	460	180	395	128	615	190	210	75	122	185	120	165	90	310	138	198	145	202	190	165
TUR:Cakalli-3S-20120722-440	parvulus	550	228	460	182	395	120	612	185	200	78	122	175	125	165	90	310	138	190	145	200	185	150
TUR:Demirköy-20W-20090706-475	parvulus	580	232	485	200	412	132	645	202	225	80	135	188	140	160	80	338	145	205	150	192	178	170
TUR:Demirköy-20W-20090706-475	parvulus	602	245	518	200	460	152	710	215	250	90	150	212	148	180	100	362	155	220	180	220	205	185
TUR:Demirköy-20W-20090706-475	parvulus	580	235	475	195	415	130	640	202	230	80	135	190	138	165	88	328	150	205	168	200	185	175
TUR:Kastamonu-20120723-490	parvulus	586	232	502	193	418	138	650	208	235	90	130	202	148	175	88	345	148	212	160	212	200	175
TUR:Kastamonu-20120723-490	parvulus	598	248	508	200	422	138	660	212	240	90	148	203	135	182	90	350	158	212	170	222	210	170
TUR:Posof-3E-20120719-313	parvulus	617	250	528	208	445	145	700	216	252	90	146	210	142	180	90	355	152	218	168	230	215	195
TUR:Posof-3E-20120719-313	parvulus	622	250	530	210	435	142	705	220	252	92	135	215	142	180	90	360	155	228	162	225	212	200
TUR:Posof-3E-20120719-313	parvulus	572	230	496	193	415	140	645	208	225	92	132	192	138	162	80	330	142	208	150	205	195	175
TUR:Posof-3E-20120719-346	parvulus	630	242	535	206	460	152	706	210	245	88	146	206	148	175	100	360	158	215	168	220	205	190
TUR:Posof-3E-20120719-346	parvulus	555	222	472	180	412	135	635	192	220	83	126	183	138	152	92	312	135	188	132	190	180	170
TUR:Sarpdere-20090920-473	parvulus	635	260	525	210	462	140	705	222	240	95	148	220	163	190	98	348	150	218	168	222	215	190
TUR:Sarpdere-20090920-473	parvulus	655	260	540	220	462	140	740	220	255	98	155	218	158	170	92	370	162	222	175	230	222	195
TUR:Sarpdere-20090920-473	parvulus	636	260	522	210	460	138	702	212	240	88	150	208	152	180	102	350	150	210	175	222	210	180
TUR:Yusufeli-15ESE-20120718-323	parvulus	590	245	496	200	422	138	665	210	235	82	136	210	148	170	85	350	150	210	168	220	210	185
TUR:Yusufeli-15ESE-20120718-323	parvulus	580	238	490	198	415	130	640	205	222	80	135	195	138	180	82	335	138	200	168	215	208	180
GRE:Crete-Ag-Vasilios-3E-20110424-092	ariadnae sp.n	590	230	468	193	412	142	640	198	220	86	130	190	122	112	88	320	142	200	145	158	150	155
GRE:Crete-Ag-Vasilios-3E-20110424-092	ariadnae sp.n	615	240	500	202	432	145	672	210	240	90	140	210	135	132	98	335	160	225	168	178	170	180
GRE:Crete-Ag-Vasilios-3E-20110424-092	ariadnae sp.n	586	230	480	202	420	142	640	195	225	82	132	188	125	112	85	326	142	200	148	155	148	170
GRE:Crete-Ag-Vasilios-3E-20110424-093	ariadnae sp.n	602	232	475	192	418	140	660	198	240	90	130	188	130	125	90	330	148	205	156	170	162	180
GRE:Crete-Ag-Vasilios-3E-20110424-093	ariadnae sp.n	602	235	485	198	412	140	675	200	240	88	130	192	130	130	96	335	150	200	152	170	160	165
GRE:Crete-Ag-Vasilios-3E-20110424-093	ariadnae sp.n	602	240	498	200	418	144	670	200	230	90	135	190	130	130	85	340	142	195	160	180	170	165
GRE:Crete-Ano-Vianos-5N-20110417-024	ariadnae sp.n	590	228	496	185	430	142	675	202	238	86	130	202	142	130	95	338	150	222	155	180	170	175
GRE:Crete-Ano-Vianos-5N-20110417-024	ariadnae sp.n	600	228	508	190	440	152	640	210	248	98	128	202	140	132	92	335	152	220	160	186	180	200
GRE:Crete-Ano-Vianos-5N-20110417-024	ariadnae sp.n	578	222	475	190	420	138	660	198	238	86	122	195	128	128	90	320	148	216	150	180	172	170
GRE:Crete-Gerakari-20110424-098	ariadnae sp.n	600	236	490	188	420	145	660	205	235	92	122	192	126	122	90	328	142	208	160	170	165	175
GRE:Crete-Gerakari-20110424-098	ariadnae sp.n	578	225	480	185	415	135	648	190	220	85	120	176	122	135	88	315	138	190	135	160	152	165
GRE:Crete-Gerakari-20110424-098	ariadnae sp.n	580	230	470	180	405	140	645	196	225	92	122	180	120	128	85	320	132	190	158	166	158	165
GRE:Crete-Malia16S-20110418-037	ariadnae sp.n	630	230	522	203	438	152	702	208	240	90	142	206	132	152	92	360	150	212	142	172	160	185
GRE:Crete-Malia16S-20110418-037	ariadnae sp.n	632	240	520	205	438	148	700	208	250	85	142	205	128	142	85	360	145	210	150	182	173	190
GRE:Crete-Malia16S-20110418-037	ariadnae sp.n	575	215	460	182	390	135	630	188	210	78	126	178	124	123	90	312	132	182	122	152	155	150
BUL:Komuniga-7E-20090613-332	helenae sp.n.	590	244	490	200	430	135	652	193	210	85	140	190	138	146	90	328	140	192	155	190	180	160
BUL:Komuniga-7E-20090613-332	helenae sp.n.	585	232	495	198	430	135	660	198	225	85	140	184	138	150	92	328	140	190	162	192	182	165
BUL:Komuniga-7E-20090613-332	helenae sp.n.	615	250	525	212	450	142	680	208	235	90	138	192	135	148	90	352	144	205	170	200	190	170
BUL:Tsaparevo-2S-20090609-1171	helenae sp.n.	562	222	462	178	410	132	610	190	210	80	125	170	130	124	80	315	138	185	150	170	168	150
BUL:Tsaparevo-2S-20090609-1171	helenae sp.n.	575	234	470	192	417	140	618	198	208	87	128	182	150	120	83	316	148	198	152	170	166	130
BUL:Tsaparevo-2S-20090609-1171	helenae sp.n.	585	230	485	188	418	130	630	190	215	87	130	180	150	124	86	322	144	186	152	170	166	155
BUL:Tsaparevo-2S-20090609-1171	helenae sp.n.	566	222	472	188	404	132	604	188	198	78	122	170	130	127	83	312	132	182	150	165	160	145
BUL:Tsaparevo-2S-20090609-1171	helenae sp.n.	538	216	443	170	388	125	568	182	185	80	118	170	130	112	75	302	132	178	135	146	140	128
BUL:Zwezdel-2E-20090613-1379	helenae sp.n.	585	236	495	190	420	138	635	202	230	82	132	196	148	130	90	332	152	218	160	185	180	165
BUL:Zwezdel-2E-20090613-1379	helenae sp.n.	610	233	502	190	436	145	655	208	225	90	150	195	146	130	82	338	150	202	155	180	170	165
BUL:Zwezdel-2E-20090613-1379	helenae sp.n.	600	237	502	190	430	142	635	200	225	82	140	185	142	130	85	340	150	205	152	178	175	160
BUL:Zwezdel-2E-20090613-1779	helenae sp.n.	588	236	495	188	418	140	642	202	225	88	135	196	150	132	90	330	150	216	160	188	180	150
BUL:Zwezdel-2E-20090613-1779	helenae sp.n.	610	235	505	190	437	148	655	202	228	88	140	190	145	132	78	335	150	202	150	178	170	155
BUL:Zwezdel-2E-20090613-1779	helenae sp.n.	602	236	502	186	428	142	660	198	225	80	140	192	145	130	88	330	150	202	150	182	175	152
BUL:Zwezdel-2E-20090613-1779	helenae sp.n.	612	240	515	194	445	146	670	210	225	92	138	193	148	145	90	350	158	212	160	185	180	160
BUL:Zwezdel-2E-20090613-1779	helenae sp.n.	620	245	530	198	444	158	680	212	235	87	140	200	148	142	92	350	152	208	165	192	185	165
GRE:Anogia-W-19940602-1374	helenae sp.n.	620	258	520	198	459	140	670	205	225	85	135	195	134	148	88	340	144	204	155	190	180	150
GRE:Anogia-W-19940602-1375	helenae sp.n.	635	265	535	202	456	144	680	215	235	90	145	190	145	160	91	350	152	210	165	200	190	180
GRE:Anogia-W-19940602-1376	helenae sp.n.	625	262	528	202	447	145	675	212	235	95	134	200	142	150	84	352	150	212	155	190	180	175
GRE:Anogia-W-19940602-1377	helenae sp.n.	608	248	518	198	438	140	660	210	220	90	135	200	140	155	88	340	150	210	165	190	180	160
GRE:Anogia-W-19940602-1378	helenae sp.n.	645	266	530	200	463	140	680	212	228	90	140	195	140	140	90	350	148	208	160	180	170	155
GRE:Anogia-W-19940602-1379	helenae sp.n.	630	267	530	203	453	140	670	210	230	92	136	195	148	148	80	346	148	210	150	185	180	170
GRE:Arkadia-20000421-001	helenae sp.n.	674	261	589	232	495	158	789	242	268	105	158	232	168	158	108	405	184	251	198	223	216	189
GRE:Arkadia-20000421-001	helenae sp.n.	632	247	535	211	448	156	716	219	242	95	142	208	147	149	95	366	161	223	168	192	187	163
GRE:Arkadia-20000421-001	helenae sp.n.	658	263	553	221	462	153	732	232	253	95	152	211	158	179	93	379	166	219	166	198	189	184
GRE:Astros-7SW-20000422-014	helenae sp.n.	579	232	468	181	423	128	611	187	195	76	134	174	126	132	84	299	132	177	139	160	158	142
GRE:Astros-7SW-20000422-014	helenae sp.n.	644	253	526	215	461	149	674	206	237	86	156	192	137	142	84	345	145	200	166	192	184	168
GRE:Astros-7SW-20000422-014	helenae sp.n.	581	237	484	192	441	137	626	198	226	77	137	189	137	145	86	313	151	200	158	181	177	147
GRE:Astros-7SW-20000422-014	helenae sp.n.	611	244	495	200	446	137	632	189	211	74	135	183	129	145	84	316	137	187	142	174	163	147
GRE:Crete-Anisarkis-1S-1992-20-700	helenae sp.n.	568	227	468	187	400	137	626	192	216	89	132	174	128	139	98	316	132	179	137	160	156	163
GRE:Crete-Anisarkis-1S-1992-20-700	helenae sp.n.	602	253	500	189	434	135	679	205	237	84	147	189	137	139	95	337	145	200	158	179	168	179
GRE:Crete-Anisarkis-1S-1992-20-700	helenae sp.n.	584	234	474	198	422	135	653	202	229	84	137	189	139	137	95	332	141	196	156	175	164	168
GRE:Crete-Ano-Vianos-5N-20110417-024	helenae sp.n.	637	251	537	208	459	145	695	214	240	93	147	202	147	147	93	368	155	213	168	189	186	174
GRE:Crete-Ano-Vianos-5N-20110417-024	helenae sp.n.	608	237	472	211	441	140	653	202	216	77	126	195	137	149	89	353	153	208	158	200	195	163
GRE:Crete-Ano-Vianos-5N-20110417-024	helenae sp.n.	574	234	484	198	405	126	626	195	205	77	128	177	132	135	82	326	137	184	142	168	163	147
GRE:Githion-19880527	helenae sp.n.	537	215	442	179	389	123	568	182	200	79	124	164	135	126	74	300	128	181	135	163	156	137
GRE:Githion-19880527	helenae sp.n.	602	237	505	189	417	132	658	206	221	84	126	192	137	128	86	339	144	200	147	171	163	158
GRE:Githion-19880527	helenae sp.n.	535	216	442	174	371	116	560	179	192	68	124	160	128	118	74	295	126	176	128	162	156	137
GRE:Holomontas-20090830-030	helenae sp.n.	580	230	495	200	420	134	635	200	225	85	130	192	138	135	85	328	140	205	154	190	180	160
GRE:Holomontas-20090830-030	helenae sp.n.	556	225	450	185	400	120	595	185	215	80	122	170	122	135	83	302	135	183	140	178	170	155
GRE:Holomontas-20090830-030	helenae sp.n.	552	223	460	185	402	125	605	186	215	80	120	172	130	122	82	310	132	190	140	172	165	155
GRE:Kalamata-20E-19940601-1353	helenae sp.n.	637	253	532	213	453	156	695	213	242	95	145	211	153	158	84	347	149	202	160	202	195	168
GRE:Kalamata-20E-19940601-1353	helenae sp.n.	600	237	486	200	422	137	642	202	221	84	135	179	137	147	84	316	140	189	141	183	179	153
GRE:Kalamata-20E-19940601-1353	helenae sp.n.	600	237	484	200	413	128	647	198	216	84	132	179	137	145	82	326	137	187	147	189	179	147
GRE:Kalamata-20E-19940601-1353	helenae sp.n.	619	244	505	200	432	142	674	216	226	95	135	202	139	139	89	342	147	213	161	197	189	163
GRE:Kalamata-20E-19940601-1353	helenae sp.n.	653	253	549	219	457	147	705	215	232	95	142	208	145	160	89	368	158	215	175	211	200	168
GRE:Kalamata-20E-19940601-1353	helenae sp.n.	644	247	537	212	453	149	707	224	242	95	147	211	149	160	95	358	158	215	158	211	198	184
GRE:Kosmas-2SW-20000426-095	helenae sp.n.	605	247	516	192	434	137	668	211	226	84	126	200	135	142	93	339	149	211	154	189	184	153
GRE:Kosmas-2SW-20000426-095	helenae sp.n.	589	235	484	189	413	134	632	200	216	84	137	184	137	141	86	318	140	198	145	179	168	147
GRE:Kosmas-2SW-20000426-095	helenae sp.n.	619	242	516	202	447	139	674	207	221	84	137	197	135	147	93	347	149	211	147	189	179	153
GRE:Kosmas-2SW-20000426-095	helenae sp.n.	605	240	516	200	435	132	668	211	226	86	135	197	139	142	95	339	153	211	158	192	184	147
GRE:Kosmas-2SW-20000426-095	helenae sp.n.	611	242	516	202	443	140	674	213	237	89	137	195	139	142	92	347	149	211	155	192	147	174
GRE:Kosmas-2SW-20000426-100	helenae sp.n.	621	247	537	211	454	147	684	213	237	95	137	198	147	145	95	360	158	208	168	195	189	163
GRE:Kosmas-2SW-20000426-100	helenae sp.n.	555	227	453	177	403	121	611	187	205	79	128	179	132	121	74	300	132	189	145	163	158	137
GRE:Kosmas-2SW-20000426-100	helenae sp.n.	642	258	547	206	468	158	716	224	244	100	147	213	156	147	95	379	158	223	177	216	205	158
GRE:Kosmas-2SW-20000426-100	helenae sp.n.	635	255	539	195	464	147	705	213	242	103	147	195	137	142	98	358	147	200	160	189	184	153
GRE:Kosmas-2SW-20000426-100	helenae sp.n.	621	242	521	208	448	147	700	211	242	97	144	195	144	145	95	358	152	211	158	184	179	158
GRE:Levidi-10S-20000427-118	helenae sp.n.	608	244	505	198	445	137	653	200	221	84	126	189	128	147	86	347	147	200	145	189	181	168
GRE:Levidi-10S-20000427-118	helenae sp.n.	619	253	516	200	448	139	668	202	226	89	137	189	137	163	89	347	151	200	153	202	195	153
GRE:Levidi-10S-20000427-118	helenae sp.n.	563	234	463	181	415	128	605	184	195	76	121	174	116	126	86	305	134	179	133	158	153	137
GRE:Levidi-10S-20000427-118	helenae sp.n.	595	242	489	189	424	137	642	195	216	79	126	187	126	147	84	326	145	200	145	184	177	153
GRE:Levidi-10S-20000427-118	helenae sp.n.	589	242	476	181	419	135	632	189	211	79	126	177	124	137	79	324	137	192	137	181	174	142
GRE:Levidi-10S-20000427-144	helenae sp.n.	651	253	553	216	472	147	716	215	247	89	163	200	142	168	95	358	160	213	168	211	200	168
GRE:Levidi-10S-20000427-144	helenae sp.n.	621	244	528	202	442	147	684	213	242	84	139	198	142	137	87	349	158	216	166	200	189	174
GRE:Levidi-10S-20000427-144	helenae sp.n.	658	265	579	221	473	160	726	221	253	100	149	213	142	158	86	381	162	213	174	229	221	184
GRE:Levidi-10S-20000427-146	helenae sp.n.	637	259	543	223	454	153	726	224	242	95	147	207	137	163	97	375	160	221	179	223	216	179
GRE:Levidi-10S-20000427-146	helenae sp.n.	621	251	521	217	437	139	684	216	237	89	142	200	142	158	95	353	160	211	168	205	195	174
GRE:Levidi-10S-20000427-146	helenae sp.n.	642	253	553	215	454	147	726	229	247	95	135	208	149	179	95	371	168	219	177	221	211	174
GRE:Levidi-10S-20000427-146	helenae sp.n.	642	263	526	213	453	149	700	219	232	93	149	200	145	171	97	358	151	203	158	226	216	153
GRE:Litohoro-5W-19960513-195	helenae sp.n.	605	242	505	187	421	140	647	200	221	86	137	187	142	126	84	337	149	195	149	174	163	158
GRE:Litohoro-5W-19960513-195	helenae sp.n.	600	244	497	198	421	137	647	202	223	84	139	192	137	128	93	326	152	202	152	168	160	147
GRE:Litohoro-5W-19960513-195	helenae sp.n.	581	232	482	189	419	137	637	192	208	74	131	179	137	118	86	326	139	189	139	168	160	137
GRE:Litohoro-5W-19960513-204	helenae sp.n.	600	237	493	189	422	129	647	192	211	76	132	189	132	137	84	326	139	189	156	182	179	147
GRE:Litohoro-5W-19960513-204	helenae sp.n.	611	237	505	195	433	143	647	200	221	84	137	184	134	137	84	335	139	184	147	166	158	147
GRE:Litohoro-5W-19960513-204	helenae sp.n.	608	240	507	200	432	137	642	200	216	84	132	187	145	132	84	328	147	195	153	181	168	147
GRE:Niki-Athon-20110409-026	helenae sp.n.	578	232	482	178	418	130	625	190	225	80	130	180	128	110	70	320	145	190	148	170	162	165
GRE:Niki-Athon-20110409-026	helenae sp.n.	600	245	495	183	438	132	670	205	220	90	133	190	132	133	80	340	148	192	145	172	168	155
GRE:Parnon-Mts-20110426-114	helenae sp.n.	660	252	550	218	495	158	730	228	260	98	150	212	152	162	95	372	160	222	170	210	205	190
GRE:Parnon-Mts-20110426-114	helenae sp.n.	680	268	578	230	480	160	755	235	275	98	162	222	150	175	102	400	168	238	192	222	210	210
GRE:Parnon-Mts-20110426-114	helenae sp.n.	690	280	582	230	498	160	780	248	280	102	160	230	150	175	110	405	182	250	200	235	225	210
GRE:Parnon-Mts-20110426-118	helenae sp.n.	702	270	632	238	520	180	830	255	300	102	170	250	162	185	120	445	200	270	220	255	242	220
GRE:Parnon-Mts-20110426-118	helenae sp.n.	650	255	555	210	465	150	715	230	250	90	150	206	138	160	100	375	165	220	165	195	185	180
GRE:Parnon-Mts-20110426-118	helenae sp.n.	660	250	562	212	482	155	730	220	255	90	150	210	155	160	102	372	165	230	170	200	192	180
GRE:Pigadia-5NW-20110501-355	helenae sp.n.	642	255	565	210	480	166	730	220	252	106	155	216	160	162	100	380	168	228	196	228	220	200
GRE:Pigadia-5NW-20110501-355	helenae sp.n.	640	252	550	220	465	155	725	232	260	100	160	220	166	168	100	380	165	238	190	235	225	190
GRE:Pigadia-5NW-20110501-355	helenae sp.n.	690	270	588	230	490	162	760	240	260	100	150	228	162	170	114	405	178	242	200	248	235	200
GRE:Profitis Ilias-19940602-1366	helenae sp.n.	611	246	495	198	441	133	663	200	221	82	132	195	139	149	86	358	147	211	158	200	189	163
GRE:Profitis Ilias-19940602-1366	helenae sp.n.	621	253	507	200	443	137	684	202	237	84	142	205	137	147	93	349	151	213	163	192	179	174
GRE:Profitis Ilias-19940602-1366	helenae sp.n.	600	242	495	192	432	135	653	196	232	84	135	189	135	147	86	337	147	202	158	198	187	163
GRE:Sitenia-3W-20000425-068	helenae sp.n.	605	244	497	192	434	132	663	205	232	95	128	200	142	147	95	339	147	208	158	189	184	163
GRE:Sitenia-3W-20000425-068	helenae sp.n.	571	223	479	179	405	129	621	195	205	82	121	177	126	142	86	316	135	189	142	181	174	142
GRE:Sitenia-3W-20000425-068	helenae sp.n.	589	237	484	189	418	139	632	195	211	79	124	181	132	147	84	321	135	182	135	174	168	147
GRE:Sitenia-3W-20000425-068	helenae sp.n.	637	256	526	200	450	137	700	213	232	95	137	205	147	160	97	358	152	204	158	184	179	168
GRE:Sitenia-3W-20000425-068	helenae sp.n.	642	253	537	213	453	142	700	216	237	95	137	205	149	158	95	384	158	221	158	189	179	179
GRE:Sitenia-3W-20000425-070	helenae sp.n.	621	232	516	213	444	137	689	216	237	86	137	200	142	149	97	349	158	216	147	171	163	163
GRE:Sitenia-3W-20000425-070	helenae sp.n.	577	223	472	186	411	135	621	189	211	79	126	177	132	132	84	326	139	189	137	160	153	126
GRE:Sitenia-3W-20000425-070	helenae sp.n.	579	223	479	184	414	128	626	195	211	84	128	181	126	139	86	324	143	187	137	168	158	142
GRE:Sitenia-3W-20000425-070	helenae sp.n.	558	219	463	184	403	128	611	200	205	80	121	189	132	142	84	314	140	187	129	158	147	142
GRE:Sparti-20SW-20000429-148	helenae sp.n.	589	242	479	198	426	132	621	202	216	82	137	189	121	137	86	326	137	200	137	174	168	132
GRE:Sparti-20SW-20000429-148	helenae sp.n.	616	242	505	200	442	147	653	202	211	86	126	192	137	142	93	337	147	198	137	163	158	132
GRE:Sparti-20SW-20000429-148	helenae sp.n.	595	242	495	200	432	137	626	189	205	79	128	179	131	142	95	326	139	192	137	179	174	147
GRE:Sparti-20SW-20000429-148	helenae sp.n.	647	248	542	211	461	139	726	221	242	95	145	200	137	142	95	374	156	226	160	184	177	153
GRE:Sparti-20SW-20000429-152	helenae sp.n.	621	237	524	208	446	147	684	211	232	95	142	189	139	153	95	347	153	208	163	195	189	163
GRE:Sparti-20SW-20000429-152	helenae sp.n.	595	237	503	189	416	137	642	200	221	84	132	179	126	142	89	328	137	192	147	189	179	147
GRE:Sparti-20SW-20000429-152	helenae sp.n.	579	227	484	198	413	139	642	211	221	95	137	189	126	142	93	321	156	200	158	205	200	147
GRE:Sparti-20SW-20000429-162	helenae sp.n.	611	240	508	208	440	145	658	211	226	84	149	198	126	142	93	351	156	211	158	181	174	158
GRE:Sparti-20SW-20000429-162	helenae sp.n.	600	232	503	203	423	139	642	200	221	93	137	189	139	153	89	347	158	205	151	179	174	153
GRE:Sparti-20SW-20000429-162	helenae sp.n.	632	255	537	216	458	139	684	219	242	89	132	211	142	147	95	377	163	223	168	200	195	168
GRE:Sparti-20SW-20000429-162	helenae sp.n.	611	240	516	202	423	137	679	217	237	93	137	208	137	147	95	349	158	221	160	202	195	163
GRE:Sparti-20SW-20000429-162	helenae sp.n.	637	255	535	219	453	142	695	216	242	86	137	213	142	158	97	368	168	223	177	211	200	174
GRE:Taigetos-Oros-20110430-267	helenae sp.n.	632	255	540	212	470	150	690	225	240	92	142	212	148	145	100	360	165	220	170	193	187	175
GRE:Taigetos-Oros-20110430-267	helenae sp.n.	620	250	515	208	445	148	670	212	230	90	140	192	140	138	98	342	152	212	162	180	175	150
GRE:Taigetos-Oros-20110430-267	helenae sp.n.	608	232	500	198	435	145	675	212	225	86	140	198	140	115	82	335	155	210	158	165	155	160
GRE:Taigetos-Oros-20110430-280	helenae sp.n.	680	275	562	222	485	152	730	230	265	95	152	208	150	160	115	375	170	225	180	212	202	190
GRE:Taigetos-Oros-20110430-280	helenae sp.n.	682	270	562	218	478	162	730	230	255	96	150	208	152	160	108	380	170	225	178	208	198	185
GRE:Taigetos-Oros-20110430-280	helenae sp.n.	695	280	570	225	495	160	755	230	260	100	160	215	158	162	108	382	170	230	182	222	210	180
GRE:Taigetos-Oros-20110430-287	helenae sp.n.	608	240	512	210	438	140	675	198	225	75	130	193	142	125	82	350	148	204	170	190	180	180
GRE:Taigetos-Oros-20110430-287	helenae sp.n.	608	250	500	210	438	138	670	198	242	78	140	200	140	135	83	352	150	202	170	190	182	185
GRE:Taigetos-Oros-20110430-287	helenae sp.n.	638	252	512	208	438	145	690	208	240	80	130	202	140	125	75	358	152	228	173	190	180	185
GRE:Taigetos-Oros-20110430-296	helenae sp.n.	590	235	510	212	435	142	660	202	225	85	135	198	148	140	90	340	152	202	165	200	190	170
GRE:Taigetos-Oros-20110430-296	helenae sp.n.	615	240	520	208	430	152	690	210	240	82	145	198	160	138	85	350	158	212	170	200	190	185
GRE:Taigetos-Oros-20110430-296	helenae sp.n.	660	260	572	225	460	168	745	230	260	96	155	220	160	160	95	385	170	228	190	222	210	210
GRE:Taigetos-Oros-20110501-337	helenae sp.n.	605	240	510	200	420	145	675	202	220	84	145	188	140	120	92	335	145	208	150	165	155	145
GRE:Taigetos-Oros-20110501-337	helenae sp.n.	628	255	525	198	435	152	680	205	230	90	140	192	135	105	85	350	150	212	160	168	160	180
GRE:Taigetos-Oros-20110501-337	helenae sp.n.	585	240	492	190	412	142	635	192	215	82	140	180	132	118	95	318	140	198	144	152	148	160
GRE:Taigetos-Oros-20110501-344	helenae sp.n.	605	248	512	200	442	142	665	210	240	90	140	195	148	130	90	335	155	218	160	180	172	180
GRE:Taigetos-Oros-20110501-344	helenae sp.n.	590	242	490	190	440	132	640	200	222	80	138	185	140	130	90	315	148	205	152	170	162	165
GRE:Taigetos-Oros-20110501-344	helenae sp.n.	640	252	552	218	462	158	705	228	255	98	135	225	146	152	100	362	178	245	182	202	198	190
GRE:Taigetos-Oros-20110501-348	helenae sp.n.	652	260	538	212	460	152	715	210	237	88	140	200	138	122	92	360	152	210	160	170	168	170
GRE:Taigetos-Oros-20110501-348	helenae sp.n.	652	262	538	210	462	142	705	215	240	88	130	205	145	140	92	362	157	218	150	180	178	180
GRE:Taigetos-Oros-20110501-348	helenae sp.n.	638	250	528	208	455	156	680	202	230	88	140	192	142	140	90	345	150	200	150	185	178	175
GRE:Taigetos-Oros-20110501-350	helenae sp.n.	628	258	528	205	475	142	675	212	230	82	132	210	138	140	90	355	158	222	168	194	182	170
GRE:Taigetos-Oros-20110501-350	helenae sp.n.	630	252	540	216	470	152	705	218	235	90	140	202	140	155	95	360	152	215	170	192	185	180
GRE:Taigetos-Oros-20110501-350	helenae sp.n.	628	255	516	205	452	142	655	210	235	80	122	198	128	140	90	347	155	218	162	190	188	180
GRE:Tripolis-15NNW-20110429-212	helenae sp.n.	608	240	512	202	460	142	670	208	230	87	128	198	132	152	92	350	155	218	158	198	188	170
GRE:Tripolis-15NNW-20110429-212	helenae sp.n.	632	260	540	218	460	147	700	218	240	90	142	207	132	160	88	360	158	220	162	203	195	172
GRE:Tripolis-15NNW-20110429-212	helenae sp.n.	620	248	528	212	460	140	670	220	238	90	130	210	128	152	88	360	160	215	162	195	185	180
GRE:Tripolis-22NNW-20110429-259	helenae sp.n.	560	215	462	180	405	140	610	188	200	78	130	170	126	126	80	312	132	182	142	170	160	140
GRE:Tripolis-22NNW-20110429-259	helenae sp.n.	645	244	550	218	468	160	720	228	245	90	155	215	142	150	100	370	172	223	173	208	198	200
GRE:Tripolis-22NNW-20110429-259	helenae sp.n.	640	250	540	220	465	158	695	225	235	95	142	212	132	150	100	362	170	230	175	198	190	190
GRE:Tripolis-3N-20110429-209	helenae sp.n.	662	272	550	218	460	150	718	230	250	90	148	218	152	152	105	372	165	222	165	198	190	195
GRE:Tripolis-3N-20110429-209	helenae sp.n.	665	270	552	215	475	152	720	230	260	92	150	220	152	155	102	378	168	220	180	200	192	200
GRE:Tripolis-3N-20110429-209	helenae sp.n.	645	260	542	210	468	155	710	220	242	90	132	210	145	145	100	370	166	220	180	198	190	188
GRE:Vic-Chania-19960514-220	helenae sp.n.	579	232	472	189	418	126	626	192	216	76	132	184	132	126	84	324	142	198	139	179	168	153
GRE:Vic-Chania-19960514-220	helenae sp.n.	589	238	463	189	423	128	642	200	221	84	147	189	128	126	84	332	145	195	145	168	163	137
GRE:Vic-Chania-19960514-220	helenae sp.n.	632	242	516	211	461	149	695	224	242	95	132	211	144	147	100	366	174	232	168	192	185	174
GRE:Vic-Kremasti-20110428-175	helenae sp.n.	640	258	538	205	462	142	700	215	250	88	148	198	138	154	98	350	160	212	160	198	190	180
GRE:Vic-Kremasti-20110428-175	helenae sp.n.	620	255	500	200	448	138	655	208	235	87	140	195	135	142	90	330	145	202	150	185	178	165
GRE:Vic-Kremasti-20110428-175	helenae sp.n.	650	260	550	212	460	158	705	218	255	90	145	208	145	168	102	370	165	225	168	200	190	200
GRE:Vic-Pteri-19940606-1427	helenae sp.n.	663	268	558	214	479	163	705	219	247	93	141	211	137	179	93	368	164	223	168	223	216	179
GRE:Vic-Pteri-19940606-1427	helenae sp.n.	651	261	526	216	461	149	700	213	242	93	142	208	139	174	89	347	160	216	158	219	205	168
GRE:Vic-Pteri-19940606-1427	helenae sp.n.	644	253	526	215	479	156	695	219	242	97	137	211	147	184	95	363	158	211	163	211	200	179
GRE:Vic-Pteri-19940606-1427	helenae sp.n.	640	253	542	200	474	153	705	213	242	103	137	200	149	174	84	347	156	211	153	207	200	163
GRE:Vic-Pteri-19940606-1427	helenae sp.n.	653	263	558	217	482	158	732	219	247	95	147	211	147	179	89	374	164	219	174	226	216	174
GRE:Vic-Pteri-19940606-1428	helenae sp.n.	617	237	516	205	444	132	653	202	226	89	124	192	137	158	89	342	147	213	156	198	187	147
GRE:Vic-Pteri-19940606-1428	helenae sp.n.	626	253	521	200	446	135	663	211	232	95	124	200	137	156	84	342	153	211	156	208	200	174
GRE:Vic-Pteri-19940606-1428	helenae sp.n.	655	263	558	216	473	158	726	226	242	95	137	208	139	179	95	379	166	232	185	234	226	179
GRE:Vic-Sarandavli-19960517-261	helenae sp.n.	592	232	484	198	422	128	642	192	221	82	142	189	135	121	84	328	147	203	147	160	156	158
GRE:Vic-Sarandavli-19960517-261	helenae sp.n.	587	232	484	189	421	133	626	200	221	84	126	184	135	126	84	326	147	200	147	166	160	153
GRE:Vic-Sarandavli-19960517-261	helenae sp.n.	579	234	484	192	420	126	632	189	216	79	122	184	124	118	79	324	145	197	147	166	158	158
GRE:Vitina-Karkaloú-19940603-1385	helenae sp.n.	642	253	556	213	465	139	726	221	253	93	145	198	149	179	100	368	160	205	171	200	184	184
GRE:Vitina-Karkaloú-19940603-1385	helenae sp.n.	619	244	514	192	453	135	661	200	221	86	137	187	139	149	93	335	145	195	153	187	177	153
GRE:Vitina-Karkaloú-19940603-1385	helenae sp.n.	642	255	545	216	463	145	707	221	242	89	149	195	147	163	93	363	161	208	160	198	184	174
TUR:Vic-Islambelir-20030510-008	helenae sp.n.	549	226	458	181	397	124	600	187	200	74	126	171	135	105	82	305	137	181	137	149	147	142
TUR:Vic-Islambelir-20030510-008	helenae sp.n.	589	232	482	198	420	135	642	200	211	74	132	184	132	126	82	337	149	193	158	179	174	147
TUR:Vic-Islambelir-20030510-008	helenae sp.n.	539	223	442	177	382	116	579	181	195	68	121	171	124	107	74	300	132	179	137	145	139	137
TUR:Vic-Islambelir-20030510-009	helenae sp.n.	568	232	463	195	401	128	605	189	200	76	116	181	124	126	77	314	137	179	145	168	158	137
TUR:Vic-Islambelir-20030510-009	helenae sp.n.	589	232	493	195	421	139	653	200	216	86	142	187	137	137	84	326	139	192	156	195	187	147
TUR:Vic-Islambelir-20030510-009	helenae sp.n.	579	226	463	193	407	126	621	195	216	82	133	189	126	134	74	318	142	192	147	181	174	147
TUR:Antakya-22NW-20111107-512	similis sp.n.	622	232	532	212	470	145	720	205	252	80	170	198	138	136	95	350	150	202	158	172	165	188
TUR:Antakya-22NW-20111107-512	similis sp.n.	622	242	535	202	455	152	715	205	250	85	160	190	140	138	98	350	145	195	160	172	165	180
TUR:Antakya-22NW-20111107-512	similis sp.n.	645	248	552	220	470	158	750	212	270	88	168	202	148	145	98	370	150	212	170	200	188	190
TUR:Antakya-22NW-20111107-515	similis sp.n.	652	260	565	222	472	165	752	206	255	86	160	200	135	150	92	385	155	210	155	190	180	200
TUR:Antakya-22NW-20111107-515	similis sp.n.	662	268	570	222	488	160	780	220	255	98	170	212	160	145	98	385	160	218	158	188	180	195
TUR:Antakya-22NW-20111107-515	similis sp.n.	652	255	565	215	468	160	752	218	255	90	166	210	140	150	98	382	155	218	166	192	182	200
TUR:Antakya-22NW-20111107-520	similis sp.n.	670	255	590	232	486	162	820	238	275	102	170	228	156	162	105	402	180	250	188	210	200	205
TUR:Antakya-22NW-20111107-520	similis sp.n.	662	245	575	228	490	165	780	222	270	100	170	212	148	162	110	400	168	230	180	203	196	200
TUR:Antakya-22NW-20111107-520	similis sp.n.	648	248	565	215	470	158	760	216	260	92	152	205	146	150	98	380	162	225	170	195	186	190
TUR:Hassa-10NW-20111108-547	similis sp.n.	650	250	565	232	488	152	770	222	270	95	162	212	148	148	98	380	158	235	175	202	192	200
TUR:Hassa-10NW-20111108-547	similis sp.n.	650	252	562	215	490	152	760	212	260	95	150	204	142	146	98	375	150	212	165	182	178	185
TUR:Hassa-10NW-20111108-547	similis sp.n.	630	240	550	215	488	152	740	218	260	95	160	210	148	145	98	372	152	220	162	200	192	185
TUR:Hassa-10NW-20111108-552	similis sp.n.	705	268	625	235	505	170	850	245	290	112	180	242	165	145	102	430	182	260	190	220	215	220
TUR:Hassa-10NW-20111108-552	similis sp.n.	660	260	570	222	480	148	770	222	265	102	155	212	148	130	92	390	166	222	170	190	182	215
TUR:Hassa-10NW-20111108-552	similis sp.n.	670	260	580	225	490	150	775	225	252	98	150	215	145	145	95	390	162	232	164	205	195	195
TUR:Kale-19920819	similis sp.n.	600	232	497	202	442	147	684	189	242	82	147	181	126	116	86	337	145	192	154	171	166	158
TUR:Kale-19920819	similis sp.n.	524	195	423	163	384	126	621	160	174	65	121	147	116	105	74	286	118	166	128	149	142	116
TUR:Kale-19920819	similis sp.n.	547	205	437	179	400	135	611	163	205	65	128	163	122	116	82	295	137	181	132	147	142	137
TUR:Marmaris-10W-19920818-800	similis sp.n.	614	234	505	200	445	145	695	200	253	84	153	194	156	135	95	342	160	202	156	172	166	158
TUR:Marmaris-10W-19920818-800	similis sp.n.	600	240	489	189	442	145	658	189	242	84	147	179	137	126	89	337	149	192	139	156	149	153
TUR:Marmaris-10W-19920818-800	similis sp.n.	602	237	505	195	443	147	689	192	242	82	147	192	137	128	93	337	153	202	147	168	166	163
TUR:Marmaris-10W-19920818-800-1	similis sp.n.	600	240	503	198	432	139	679	189	237	86	142	187	137	121	86	337	145	205	147	168	158	147
TUR:Marmaris-10W-19920818-800-1	similis sp.n.	611	240	505	205	447	153	705	195	258	84	156	195	145	145	95	339	154	221	158	182	177	179
TUR:Marmaris-10W-19920818-800-1	similis sp.n.	608	238	511	202	444	147	689	189	242	76	147	189	132	147	95	342	145	208	140	177	168	163
TUR:Nazili-10WNW-20120629-009	similis sp.n.	610	240	510	202	465	158	700	200	240	80	148	190	140	150	100	360	160	215	172	198	188	150
TUR:Nazili-10WNW-20120629-009	similis sp.n.	620	242	532	212	470	152	725	200	255	85	152	200	142	140	98	365	158	218	170	200	185	170
TUR:Nazili-10WNW-20120629-009	similis sp.n.	582	230	475	192	438	140	650	185	228	72	132	180	130	135	90	325	142	192	142	180	170	155
TUR:Nazili-10WNW-20120629-010	similis sp.n.	562	220	462	182	425	140	650	180	235	70	140	168	130	120	82	320	140	195	150	170	165	170
TUR:Nazili-10WNW-20120629-010	similis sp.n.	572	230	470	182	432	135	640	172	225	70	140	170	125	122	88	318	138	180	148	168	158	160
TUR:Samailli-19930520-882	similis sp.n.	615	234	516	206	454	156	716	200	247	88	158	192	137	153	100	356	149	211	160	189	181	179
TUR:Samailli-19930520-882	similis sp.n.	626	234	542	211	465	160	726	205	253	89	147	200	142	158	105	379	160	223	158	189	179	163
TUR:Samailli-19930520-882	similis sp.n.	611	227	516	205	455	147	695	198	247	84	142	189	139	147	103	358	156	211	158	179	174	174
TUR:Samailli-19930520-882-1	similis sp.n.	602	229	495	202	447	142	674	184	232	79	142	181	137	142	95	342	139	205	147	177	168	163
TUR:Samailli-19930520-882-1	similis sp.n.	621	242	518	205	458	143	700	192	253	82	147	189	147	142	89	354	147	208	158	187	179	174
TUR:Samailli-19930520-882-1	similis sp.n.	589	223	495	198	442	147	663	184	232	74	147	177	135	147	97	333	137	198	147	181	174	158
TUR:Samailli-19930520-882-2	similis sp.n.	611	232	516	208	458	153	711	200	242	86	147	189	142	156	100	358	156	211	158	189	184	179
TUR:Samailli-19930520-882-2	similis sp.n.	626	232	542	213	465	158	726	205	253	89	147	200	135	149	105	379	160	223	164	192	181	168
TUR:Samailli-19930520-882-2	similis sp.n.	608	221	511	208	459	145	705	200	247	84	147	181	137	147	102	358	147	211	158	179	171	174
AUT:Spitz-Wachau-1.5N-20010505	tergestinus	608	234	505	202	436	139	684	205	232	93	142	189	139	153	105	328	149	200	135	174	168	147
AUT:Spitz-Wachau-1.5N-20010505	tergestinus	651	247	535	213	466	145	742	221	242	95	156	216	147	153	97	358	163	219	153	189	179	174
AUT:Spitz-Wachau-1.5N-20010505	tergestinus	616	232	500	192	435	135	705	202	221	84	145	189	137	132	95	337	142	198	147	168	163	137
AUT:Spitz-Wachau-1.5N-20010505-237	tergestinus	658	242	541	215	484	147	758	223	253	100	163	211	161	168	107	371	156	217	168	205	195	168
AUT:Spitz-Wachau-1.5N-20010505-237	tergestinus	600	232	484	195	443	145	679	198	213	84	137	187	145	137	93	319	132	184	132	147	144	132
AUT:Spitz-Wachau-1.5N-20010505-237	tergestinus	598	221	495	200	443	139	684	200	213	89	142	184	139	139	91	337	139	194	137	160	153	132
AUT:Spitz-Wachau-1.5N-20010505-238	tergestinus	589	232	484	189	421	137	658	205	216	95	132	192	139	124	87	326	139	198	137	160	158	147
AUT:Spitz-Wachau-1.5N-20010505-238	tergestinus	558	216	465	177	402	124	613	189	192	84	128	177	135	105	84	314	129	177	128	147	142	126
AUT:Spitz-Wachau-1.5N-20010505-238	tergestinus	579	221	479	189	423	135	663	219	226	105	134	200	139	118	95	326	147	200	143	163	158	163
AUT:Spitz-Wachau-1.5N-20010505-247	tergestinus	642	251	535	208	451	145	721	221	232	100	147	200	145	160	103	354	149	213	149	179	171	153
AUT:Spitz-Wachau-1.5N-20010505-247	tergestinus	581	219	491	189	438	139	684	213	221	105	137	189	137	147	91	335	149	195	137	179	174	142
AUT:Spitz-Wachau-1.5N-20010505-247	tergestinus	629	251	511	198	455	137	716	219	226	103	147	192	137	156	103	347	153	205	145	179	168	147
AUT:Spitz-Wachau-1.5N-20010505-264	tergestinus	560	219	468	181	422	128	632	181	205	84	135	168	132	121	86	307	128	179	126	147	139	126
AUT:Spitz-Wachau-1.5N-20010505-264	tergestinus	613	232	516	211	446	145	705	219	232	95	142	195	147	153	95	344	153	192	147	179	171	147
AUT:Spitz-Wachau-1.5N-20010505-264	tergestinus	558	213	458	185	400	128	616	181	200	74	128	168	132	126	95	300	126	179	132	149	142	121
BUL:Chudnite-20090612-1283	tergestinus_RHO	655	255	525	212	470	142	740	230	235	110	150	203	142	175	108	370	157	210	155	180	165	180
BUL:Chudnite-20090612-1283	tergestinus_RHO	675	260	540	220	485	150	775	238	250	105	162	217	168	165	100	390	160	218	157	190	170	185
BUL:Chudnite-20090612-1283	tergestinus_RHO	692	270	568	223	495	152	780	250	260	112	152	225	155	175	105	408	162	230	172	200	182	190
BUL:Chudnite-20090612-309	tergestinus_RHO	640	242	515	212	465	142	725	220	230	102	140	192	140	165	108	350	148	200	150	192	178	165
BUL:Chudnite-20090612-309	tergestinus_RHO	622	240	505	205	450	135	705	220	222	105	142	190	135	152	100	340	148	200	142	170	160	155
BUL:Chudnite-20090612-309	tergestinus_RHO	662	255	545	220	478	142	775	243	245	105	150	222	150	172	110	380	170	232	170	208	190	165
BUL:Chudnite-20090612-310	tergestinus_RHO	572	220	470	198	412	128	670	218	210	106	130	192	140	148	100	333	148	190	132	155	145	135
BUL:Chudnite-20090612-310	tergestinus_RHO	640	255	525	210	472	142	730	232	245	118	148	212	152	165	100	365	160	210	160	198	182	180
BUL:Chudnite-20090612-310	tergestinus_RHO	612	240	493	202	450	135	720	228	220	115	132	200	140	162	98	348	148	198	146	182	170	150
BUL:Dospat-2SW-20090610-1209	tergestinus_RHO	682	267	555	220	495	150	780	245	250	120	160	220	160	162	100	395	160	225	170	198	180	175
BUL:Dospat-2SW-20090610-1209	tergestinus_RHO	650	252	530	210	470	140	740	245	235	115	150	225	150	160	100	378	158	220	152	188	170	170
BUL:Dospat-2SW-20090610-1209	tergestinus_RHO	645	250	522	210	470	148	710	222	230	108	145	208	145	145	90	350	155	212	155	182	168	165
BUL:Kokalyane-3E-20090606-1034	tergestinus_RHO	703	270	578	230	510	156	830	260	260	120	162	230	160	195	118	410	168	238	190	232	212	175
BUL:Kokalyane-3E-20090606-1034	tergestinus_RHO	653	252	528	218	472	142	765	235	240	120	150	212	142	180	102	370	160	220	170	218	205	170
BUL:Kokalyane-3E-20090606-1034	tergestinus_RHO	630	240	505	202	465	140	725	222	228	110	132	210	145	160	108	352	148	228	152	180	160	150
BUL:Komuniga-5N-20090611-1219	tergestinus_RHO	685	270	570	222	495	150	790	248	265	118	165	228	162	170	105	400	170	232	175	200	185	170
BUL:Komuniga-5N-20090611-1219	tergestinus_RHO	640	250	510	196	460	135	715	222	232	102	138	202	140	155	95	352	150	205	150	176	165	170
BUL:Komuniga-5N-20090611-1219	tergestinus_RHO	612	235	498	193	440	132	695	218	220	102	136	196	145	140	90	340	155	202	142	168	158	160
BUL:Malko-Tarnovo-20090726-370	tergestinus	672	258	550	220	490	162	755	232	250	105	160	216	152	162	100	370	168	225	165	200	180	170
BUL:Novakovo-10SE-20090611-1243	tergestinus	635	235	520	207	455	152	700	212	220	95	140	188	138	146	98	348	145	196	155	165	155	150
BUL:Novakovo-10SE-20090611-1243	tergestinus	690	260	568	222	500	162	790	240	255	112	170	218	172	158	120	380	167	228	180	190	175	165
BUL:Novakovo-10SE-20090611-1243	tergestinus	692	268	587	232	510	175	800	240	260	105	180	225	160	150	108	395	168	230	185	200	185	175
BUL:Novakovo-6SE-20090612-1290	tergestinus	656	245	555	228	485	160	760	232	250	108	158	220	150	152	102	380	170	238	178	200	182	170
BUL:Novakovo-6SE-20090612-1290	tergestinus	620	232	510	205	440	145	702	216	235	98	140	202	148	145	98	352	150	215	152	175	160	160
BUL:Novakovo-6SE-20090612-1290	tergestinus	702	265	600	242	520	168	810	248	280	120	178	236	160	170	105	415	175	250	190	222	205	190
BUL:Pasarel-1NW-20090606-064	tergestinus_RHO	662	260	530	230	470	140	750	235	240	115	152	215	155	152	102	380	165	230	162	192	180	155
BUL:Pasarel-1NW-20090606-064	tergestinus_RHO	667	260	542	230	482	150	760	244	250	118	158	228	162	160	102	393	160	240	180	210	190	170
BUL:Pasarel-1NW-20090606-064	tergestinus_RHO	700	280	560	230	508	160	790	252	245	120	160	228	155	195	110	405	170	232	178	220	205	160
BUL:Tipchenitsa-1.5W-20090607-100	tergestinus	610	228	518	202	442	152	675	208	230	92	148	187	140	145	98	350	142	208	147	175	165	135
BUL:Tipchenitsa-1.5W-20090607-100	tergestinus	590	222	508	200	442	148	662	192	215	92	138	178	132	136	92	342	140	200	145	170	162	130
BUL:Tipchenitsa-1.5W-20090607-100	tergestinus	594	220	500	202	430	146	670	208	215	92	137	178	125	140	100	340	138	192	140	162	150	135
BUL:Tipchenitsa-1.5W-20090607-1049	tergestinus	648	240	540	220	480	160	740	225	250	108	160	205	156	160	105	360	155	212	165	182	175	165
BUL:Tipchenitsa-1.5W-20090607-1049	tergestinus	648	245	545	218	480	162	750	228	250	108	158	210	148	148	98	370	160	220	162	182	175	175
BUL:Tipchenitsa-1.5W-20090607-1049	tergestinus	612	235	518	200	450	152	700	218	230	100	150	195	130	150	92	340	142	200	155	190	180	165
BUL:Tipchenitsa-1.5W-20090607-1055	tergestinus	703	260	598	232	518	172	810	240	270	110	180	230	162	180	100	400	168	240	180	230	210	185
BUL:Tipchenitsa-1.5W-20090607-1055	tergestinus	693	268	562	228	510	160	780	240	265	116	178	222	168	158	100	380	158	238	172	210	195	195
BUL:Tipchenitsa-1.5W-20090607-1055	tergestinus	578	225	472	182	410	130	645	198	215	90	132	180	126	120	86	308	132	184	136	160	150	165
BUL:Tipchenitsa-1W-20090607-1063	tergestinus	620	240	520	198	445	140	700	205	225	93	132	198	138	130	98	328	142	200	148	172	165	160
BUL:Tipchenitsa-1W-20090607-1063	tergestinus	600	238	498	190	430	140	680	205	225	92	140	190	130	138	83	330	140	190	142	170	160	160
BUL:Varvara-20110527-371	tergestinus	615	240	500	205	440	150	680	212	225	95	148	192	138	133	90	335	150	198	150	182	175	160
BUL:Varvara-20110527-371	tergestinus	615	240	510	204	450	142	685	212	225	100	142	198	132	152	102	345	150	202	155	182	175	150
BUL:Varvara-20110527-371	tergestinus	645	248	518	210	472	152	715	228	230	110	150	210	138	160	102	350	170	220	160	200	190	150
BUL:Vratsa-5S-20090607-1086	tergestinus	720	276	608	243	532	178	852	255	280	118	165	250	172	180	102	420	198	270	180	228	215	200
BUL:Vratsa-5S-20090607-1086	tergestinus	695	275	582	232	510	170	805	240	270	110	170	232	168	190	112	410	183	242	188	222	210	200
BUL:Vratsa-5S-20090607-1086	tergestinus	715	282	610	240	530	178	840	245	270	110	155	242	162	175	108	428	190	255	190	220	210	190
BUL:Vratsa-5S-20090607-1095	tergestinus	675	260	555	218	490	156	780	225	250	102	155	210	147	155	105	380	158	218	170	200	185	160
BUL:Vratsa-5S-20090607-1095	tergestinus	630	240	520	202	480	152	735	220	240	100	145	210	152	146	105	356	160	227	160	175	170	165
BUL:Vratsa-5S-20090607-1095	tergestinus	625	233	520	202	470	150	730	222	230	105	145	210	145	142	102	350	162	222	152	170	165	170
BUL:Vratsa-5S-20090607-111	tergestinus	680	250	562	230	492	160	780	240	262	115	155	220	155	185	100	382	170	238	170	210	195	190
BUL:Vratsa-5S-20090607-111	tergestinus	660	255	548	228	488	160	762	242	260	115	160	222	155	170	92	378	163	240	175	220	200	180
BUL:Vratsa-5S-20090607-111	tergestinus	652	250	540	213	480	150	740	230	240	102	150	205	148	168	88	365	150	220	158	202	190	175
BUL:Vratsa-5S-20090607-116	tergestinus	673	260	570	220	495	166	770	232	255	110	160	215	165	168	105	390	160	230	172	200	190	170
BUL:Vratsa-5S-20090607-116	tergestinus	670	248	560	212	480	165	750	228	250	105	155	210	142	160	100	380	162	230	178	210	195	185
BUL:Vratsa-5S-20090607-117	tergestinus	703	272	590	247	510	172	805	240	270	112	165	222	162	175	110	412	170	250	182	212	190	185
BUL:Vratsa-5S-20090607-117	tergestinus	662	250	552	212	482	162	762	235	255	108	150	210	158	162	110	380	162	238	160	188	175	175
BUL:Vratsa-5S-20090607-117	tergestinus	663	250	560	228	490	170	770	230	255	108	160	210	160	160	104	388	168	235	178	205	190	165
ITA:Ven-Giulia-tergestinus-TYPE	tergestinus	620	238	520	210	452	150	710	218	242	102	152	200	150	152	95	350	150	212	150	190	178	160
ITA:Ven-Giulia-tergestinus-TYPE	tergestinus	662	256	550	223	478	155	752	230	252	112	155	202	150	170	102	370	155	212	150	180	170	165
ITA:Ven-Giulia-tergestinus-TYPE	tergestinus	672	255	542	210	480	158	755	230	255	112	162	210	160	158	102	368	158	220	155	193	185	170
ITA:Ven-Giulia-tergestinus-TYPE	tergestinus	648	248	542	218	470	152	732	225	248	102	162	210	148	155	103	366	158	215	160	185	178	160
CZ:Mikulov-20070817-017	tergestinus	626	237	510	205	460	150	718	220	230	98	140	198	148	152	100	350	150	200	158	183	178	165
CZ:Mikulov-20070817-017	tergestinus	692	266	590	232	495	163	810	252	280	118	162	235	166	165	103	400	176	240	185	232	220	200
CZ:Mikulov-20070819-019	tergestinus	548	210	448	180	392	118	615	190	195	90	130	170	128	128	90	305	130	180	130	145	140	145
CZ:Mikulov-20070819-019	tergestinus	655	250	540	210	478	155	760	230	255	105	150	220	160	162	95	378	165	232	162	205	192	190
CZ-Zbraslav-Hradiste-19820904	tergestinus	682	258	579	223	497	158	816	247	253	126	158	221	161	189	111	398	163	242	179	211	200	163
CZ-Zbraslav-Hradiste-19820904	tergestinus	674	255	568	224	496	160	785	237	258	105	168	221	166	168	95	389	160	234	168	204	200	163
CZ-Zbraslav-Hradiste-19820904	tergestinus	619	227	505	208	442	149	689	208	216	95	137	189	149	139	95	349	139	192	140	168	163	137
FRA:Gr-Canyon-du-Verdon-19920511-0746-1	tergestinus	621	243	516	202	459	143	700	211	232	95	158	200	153	147	100	342	152	206	158	181	174	163
FRA:Gr-Canyon-du-Verdon-19920511-0746-1	tergestinus	600	244	505	198	447	140	695	208	221	95	142	195	145	154	103	328	139	200	156	179	171	158
FRA:Gr-Canyon-du-Verdon-19920511-0749	tergestinus	568	219	453	186	415	132	626	181	208	84	132	168	135	121	95	305	128	175	128	147	142	132
FRA:Gr-Canyon-du-Verdon-19920511-0749	tergestinus	592	229	476	181	422	135	642	189	205	84	142	181	147	126	97	326	144	187	135	149	145	132
FRA:Gr-Canyon-du-Verdon-19920511-0749	tergestinus	584	229	463	179	422	132	632	182	198	82	124	174	137	126	95	319	132	177	126	147	137	116
GER:Löbauer-Berg-19830706	tergestinus	632	253	528	200	454	147	726	216	232	95	149	206	149	171	103	358	156	221	158	200	187	163
GER:Löbauer-Berg-19830706	tergestinus	674	253	574	232	492	160	789	247	263	111	166	232	168	179	103	400	160	234	171	221	213	184
GER:Lobauer-Berg-saxonicus-TYPE	tergestinus	718	280	610	236	531	178	848	250	272	115	165	230	172	190	118	430	180	252	172	230	218	190
GER:Lobauer-Berg-saxonicus-TYPE	tergestinus	690	270	590	225	502	178	790	240	260	115	158	228	150	165	98	410	170	240	168	230	210	180
GER:Lobauer-Berg-saxonicus-TYPE	tergestinus	668	260	560	218	493	160	780	235	260	115	150	212	152	175	105	410	170	240	170	218	202	175
HUN:Verteskozma-20030712-070	tergestinus	680	265	590	222	480	168	820	250	260	120	170	230	170	190	100	410	170	248	185	225	210	165
HUN:Verteskozma-20030712-070	tergestinus	662	250	550	218	485	158	770	232	250	120	160	218	160	170	110	382	168	228	190	210	200	170
HUN:Verteskozma-20030712-070	tergestinus	655	252	542	215	478	150	760	240	250	110	158	222	150	165	106	375	170	235	168	200	190	175
MAC:Jacupitsa-20090619-002	tergestinus	676	258	570	222	490	170	790	242	265	112	165	228	155	165	102	402	175	238	182	218	200	200
MAC:Jacupitsa-20090619-002	tergestinus	672	260	570	220	490	168	790	240	260	112	165	230	152	162	100	400	172	235	180	218	200	200
SER-Zabljak-1984	tergestinus	621	240	521	202	443	147	732	221	232	97	145	202	158	142	97	347	149	206	156	171	163	147
SER-Zabljak-1984	tergestinus	621	232	526	202	452	149	705	221	237	103	149	200	147	149	97	358	149	211	147	174	168	153
SER-Zabljak-1984	tergestinus	613	223	511	200	438	149	705	213	242	103	147	200	153	147	103	335	153	202	144	160	153	158
GRE:Agia-Paraskeví-3N-19960522-320	tergestinus_GRE	674	263	560	229	506	171	792	242	258	105	171	221	147	205	116	389	160	223	177	234	221	184
GRE:Agia-Paraskeví-3N-19960522-320	tergestinus_GRE	695	261	579	251	505	179	811	255	274	126	179	240	171	223	118	389	181	234	179	242	226	179
GRE:Agia-Paraskeví-3N-19960522-320	tergestinus_GRE	642	253	537	221	476	166	747	232	237	105	158	216	156	189	105	360	158	213	158	205	189	163
GRE:Agia-Paraskeví-3N-19960522-323	tergestinus_GRE	674	261	563	232	493	160	789	247	258	121	158	219	160	200	111	384	168	229	168	221	205	184
GRE:Agia-Paraskeví-3N-19960522-323	tergestinus_GRE	700	268	579	240	521	168	811	263	261	128	168	221	161	193	116	389	171	219	184	232	216	184
GRE:Agia-Paraskeví-3N-19960522-323	tergestinus_GRE	674	258	563	232	493	158	805	244	253	116	171	221	160	192	95	389	168	232	175	234	221	179
GRE:Agia-Paraskeví-3N-19960522-324	tergestinus_GRE	619	232	507	200	463	145	716	221	232	95	145	196	135	174	105	347	156	208	156	198	189	158
GRE:Agia-Paraskeví-3N-19960522-324	tergestinus_GRE	621	237	507	205	455	139	721	221	232	107	147	211	145	168	107	349	158	208	161	211	195	153
GRE:Agia-Paraskeví-3N-19960522-324	tergestinus_GRE	602	232	497	202	447	145	695	217	221	105	142	200	141	168	95	337	156	208	156	200	184	153
GRE:Katara-Pass-19910818-1	tergestinus_GRE	689	263	589	225	497	160	795	251	253	116	168	223	168	198	111	395	168	223	179	226	205	184
GRE:Katara-Pass-19910818-1	tergestinus_GRE	684	269	589	232	516	166	821	263	263	126	171	237	160	205	114	411	175	253	192	242	221	184
GRE:Katara-Pass-19910818-1	tergestinus_GRE	700	274	595	234	511	163	811	253	279	116	179	232	166	200	114	411	168	240	181	247	221	189
GRE:Katara-Pass-19910818-1	tergestinus_GRE	674	255	571	229	495	158	800	244	258	118	171	221	163	205	105	389	158	232	177	232	211	189
GRE:Katara-Pass-19910818-1	tergestinus_GRE	684	261	589	236	497	166	821	253	263	126	168	226	156	179	107	400	179	232	179	232	211	179
GRE:Katara-Pass-19910818-1	tergestinus_GRE	674	261	579	228	505	163	800	251	263	126	174	226	158	192	107	400	166	232	179	232	211	179
GRE:Litóhoro-5W-19960513-190	tergestinus_GRE	605	234	495	192	453	139	679	208	221	95	147	184	145	149	95	337	142	189	147	192	184	142
GRE:Litóhoro-5W-19960513-190	tergestinus_GRE	626	244	511	202	472	143	695	221	226	105	153	195	142	168	95	347	153	198	156	213	200	142
GRE:Litóhoro-5W-19960513-190	tergestinus_GRE	600	227	484	197	442	135	668	200	200	84	137	179	139	145	84	335	137	184	137	181	171	132
GRE:Litóhoro-5W-19960513-204-1	tergestinus_GRE	651	251	526	208	475	158	721	221	237	89	158	200	153	160	95	351	149	200	163	215	205	158
GRE:Litóhoro-5W-19960513-204-1	tergestinus_GRE	655	247	542	221	493	160	753	221	253	107	158	211	153	177	107	368	151	208	179	223	216	184
GRE:Litóhoro-5W-19960513-204-1	tergestinus_GRE	689	258	556	223	495	166	763	232	247	105	158	211	160	184	105	379	156	208	179	221	200	163
GRE:Litóhoro-7W-19960513-1	tergestinus_GRE	651	255	553	219	495	166	768	229	255	95	164	211	147	189	100	384	158	221	171	234	221	168
GRE:Litóhoro-7W-19960513-1	tergestinus_GRE	623	244	511	211	467	147	716	211	232	100	147	189	142	174	95	349	147	200	149	205	195	147
GRE:Litóhoro-7W-19960513-1	tergestinus_GRE	658	255	539	219	495	155	739	226	237	105	163	208	149	168	97	368	156	211	161	202	195	147
GRE:Litóhoro-7W-19960513-185	tergestinus_GRE	651	244	553	229	477	161	747	232	253	107	158	213	149	198	103	379	160	223	166	221	205	168
GRE:Litóhoro-7W-19960513-185	tergestinus_GRE	640	242	537	221	477	158	716	232	247	95	153	221	149	187	95	360	158	221	158	226	211	168
GRE:Litóhoro-7W-19960513-185	tergestinus_GRE	605	232	511	211	445	147	674	200	237	93	153	189	137	179	100	358	145	200	147	202	189	158
GRE:Litóhoro-7W-19960513-186	tergestinus_GRE	640	251	521	211	469	153	721	226	242	103	156	200	153	166	93	358	160	205	156	202	189	163
GRE:Litóhoro-7W-19960513-186	tergestinus_GRE	642	247	519	211	462	145	711	221	226	97	153	200	153	177	84	358	156	208	156	200	189	158
GRE:Litóhoro-7W-19960513-186	tergestinus_GRE	605	237	495	202	452	139	689	198	216	93	153	184	139	168	95	347	149	189	156	189	179	142
GRE:Litóhoro-7W-19960513-2	tergestinus_GRE	632	240	516	200	471	156	726	223	242	105	153	203	147	163	97	349	154	208	158	200	189	158
GRE:Litóhoro-7W-19960513-2	tergestinus_GRE	642	246	516	213	472	147	732	219	242	105	156	198	147	168	103	358	156	206	158	213	200	158
GRE:Litóhoro-7W-19960513-2	tergestinus_GRE	616	237	508	208	460	145	705	213	226	97	153	192	141	160	95	349	147	195	147	200	187	132
GRE:Panagia-8W-19910818-572	tergestinus_GRE	732	280	618	250	532	188	860	265	275	125	180	236	168	210	115	428	180	250	200	248	225	200
GRE:Panagia-8W-19910818-572	tergestinus_GRE	718	280	608	235	526	182	830	260	272	128	160	232	167	205	110	422	178	250	192	248	225	195
GRE:Panagia-8W-19910818-572	tergestinus_GRE	710	280	605	235	520	172	840	262	272	122	172	240	168	205	110	412	180	248	190	242	220	190
GRE:Panagia-8W-19910818-572	tergestinus_GRE	750	290	645	248	548	182	905	290	300	138	172	265	180	212	112	438	210	285	222	270	245	225
GRE:Panagia-8W-19910818-572	tergestinus_GRE	652	235	548	215	482	160	730	240	240	128	162	218	152	180	103	370	155	225	155	220	200	175
GRE:Panagia-8W-19910818-572	tergestinus_GRE	650	250	552	212	490	162	750	245	245	120	150	220	165	195	108	372	162	228	166	212	195	180
TUR:Artvin-10N-21020719-344	artvinensis	630	248	508	210	450	145	730	222	250	110	155	202	150	150	100	350	170	220	165	190	180	165
TUR:Artvin-10N-21020719-344	artvinensis	655	250	530	220	460	152	755	240	250	100	160	225	165	160	100	375	180	228	170	200	190	175
TUR:Artvin-10N-21020719-344	artvinensis	598	232	482	195	412	130	680	202	230	92	155	192	140	138	88	328	150	200	148	180	165	155
TUR:Artvin-5E-21020719-362	artvinensis	680	260	550	230	495	155	790	252	275	105	175	238	168	160	100	385	190	248	170	212	195	190
TUR:Artvin-5E-21020719-362	artvinensis	622	238	502	210	450	145	725	225	235	96	162	215	158	150	95	342	170	210	148	175	165	150
TUR:Artvin-5E-21020719-362	artvinensis	610	235	500	200	445	145	710	220	248	105	162	208	158	140	92	340	162	210	142	180	165	150
TUR:Artvin-5SW-19930627-1162	artvinensis	626	253	500	202	442	139	737	221	263	105	163	213	158	171	97	337	168	217	158	202	192	184
TUR:Artvin-5SW-19930627-1162	artvinensis	665	253	537	221	482	149	768	226	263	103	153	216	160	160	105	366	168	221	166	192	179	174
TUR:Artvin-5SW-19930627-1162	artvinensis	626	240	495	202	450	139	726	226	253	93	147	211	156	149	103	342	158	213	147	192	184	168
TUR:Artvin-5SW-19930627-1164	artvinensis	651	242	526	213	463	147	747	232	258	105	168	232	162	158	103	358	168	221	158	189	179	174
TUR:Artvin-5SW-19930627-1164	artvinensis	653	253	526	221	476	145	768	229	253	95	160	221	166	153	105	358	168	219	166	192	179	158
TUR:Artvin-5SW-19930627-1164	artvinensis	644	242	516	211	455	137	737	223	242	95	160	218	160	158	103	345	160	211	147	187	168	158
TUR:Artvin-5SW-19930627-1165	artvinensis	663	258	528	213	476	141	758	229	258	105	158	223	158	166	100	368	171	229	163	200	189	163
TUR:Artvin-5SW-19930627-1165	artvinensis	661	258	537	213	463	145	747	234	265	105	158	232	168	168	100	374	160	223	158	200	189	174
TUR:Artvin-5SW-19930627-1165	artvinensis	661	253	532	226	469	147	774	232	253	105	168	223	168	168	103	353	163	221	174	205	189	163
TUR:Borcka-10W-20120720-373	artvinensis	662	252	540	222	488	145	760	228	250	102	162	225	156	166	108	375	170	225	178	205	190	165
TUR:Borcka-10W-20120720-373	artvinensis	630	248	530	215	472	138	725	222	242	95	158	208	140	152	98	360	162	212	162	205	192	178
TUR:Borcka-10W-20120720-373	artvinensis	635	250	525	215	472	140	720	215	235	92	160	202	142	150	95	358	162	210	160	192	180	170
TUR:Borcka-10W-20120720-382	artvinensis	650	240	540	224	465	152	770	238	245	98	150	230	152	160	110	360	185	235	170	202	195	180
TUR:Borcka-10W-20120720-382	artvinensis	730	275	610	250	530	172	870	280	295	130	172	268	180	192	115	420	210	280	185	220	210	215
TUR:Borcka-10W-20120720-382	artvinensis	700	265	575	240	498	170	815	265	280	115	160	252	170	192	115	395	205	255	190	230	215	200
TUR:Borcka-3S-19930629-1183	artvinensis	679	261	537	221	495	145	779	247	268	116	168	221	166	179	107	379	177	242	187	208	192	179
TUR:Borcka-3S-19930629-1183	artvinensis	653	253	518	217	470	149	747	234	258	107	163	219	168	168	105	363	177	242	174	200	189	168
TUR:Borcka-3S-19930629-1183	artvinensis	668	258	528	221	479	147	768	247	268	116	168	221	166	168	100	379	177	242	179	211	200	179
TUR:Borcka-3S-19930629-1184	artvinensis	611	232	484	205	441	135	684	219	226	100	142	205	147	156	97	337	154	205	153	179	174	153
TUR:Borcka-3S-19930629-1184	artvinensis	632	244	500	213	464	147	726	227	242	97	149	213	163	153	97	337	158	213	156	187	179	158
TUR:Borcka-3S-19930629-1184	artvinensis	626	247	505	213	460	139	721	221	232	95	153	211	153	166	105	339	160	215	156	189	179	163
TUR:Borcka-3S-19930629-1184	artvinensis	653	253	528	221	482	145	747	226	253	95	153	219	163	168	100	356	163	217	166	200	189	168
TUR:Borcka-3S-19930629-1184	artvinensis	634	244	511	213	463	143	716	226	247	97	147	211	158	158	95	347	160	219	153	189	179	168
TUR:Borcka-3S-19930629-1184	artvinensis	653	253	514	214	474	145	726	223	258	105	158	211	164	149	97	347	166	217	156	192	181	163
TUR:Borcka-Hopa-19860628	artvinensis	611	229	484	197	429	137	684	211	226	84	137	211	145	105	82	333	156	202	147	153	147	142
TUR:Borcka-Hopa-19860628	artvinensis	619	242	505	213	443	135	689	216	237	89	137	211	153	147	95	351	163	203	158	179	168	147
TUR:Borcka-Hopa-19860628	artvinensis	579	219	444	189	411	121	647	189	211	79	132	189	137	116	100	305	147	192	126	149	139	126
TUR:Ovitdagi-Gecidi-20120720-392	artvinensis	672	250	532	228	490	145	785	240	252	100	152	230	160	160	98	370	172	238	170	218	208	190
TUR:Ovitdagi-Gecidi-20120720-392	artvinensis	638	248	510	210	452	142	728	232	245	102	165	215	152	160	95	352	165	218	162	200	192	175
TUR:Ovitdagi-Gecidi-20120720-392	artvinensis	600	228	490	198	428	138	690	218	220	92	138	208	148	140	95	328	152	212	145	185	180	165
TUR:Ovitdagi-Gecidi-20NW-19930630-1195	artvinensis	637	244	507	203	444	139	726	213	226	95	147	192	142	147	95	345	158	196	147	181	168	147
TUR:Ovitdagi-Gecidi-20NW-19930630-1195	artvinensis	653	255	524	221	465	139	758	229	253	105	164	208	153	153	95	364	168	213	168	187	174	153
TUR:Ovitdagi-Gecidi-20NW-19930630-1195	artvinensis	666	255	537	221	463	143	774	237	253	107	168	217	171	147	97	374	165	221	163	192	179	168
TUR:Persembe-4W-20120721-394	artvinensis	692	260	568	222	500	160	780	240	255	102	165	228	162	165	110	392	172	248	182	215	208	180
TUR:Persembe-4W-20120721-394	artvinensis	632	240	515	210	465	142	710	212	220	88	150	202	132	130	90	352	168	228	160	182	178	160
TUR:Persembe-4W-20120721-394	artvinensis	690	258	562	228	505	152	790	235	260	100	165	222	152	140	98	390	170	240	188	215	205	185
TUR:Sarigöl-20NW-19930628-1182	artvinensis	647	253	528	213	468	142	737	232	247	100	163	213	160	163	95	353	160	221	171	198	184	179
TUR:Sarigöl-20NW-19930628-1182	artvinensis	626	242	495	195	440	131	695	213	237	92	158	200	147	135	95	339	158	205	153	179	168	158
TUR:Sarigöl-20NW-19930628-1182	artvinensis	621	240	487	200	447	135	695	219	237	95	158	200	155	137	105	326	158	203	158	179	174	153
TUR:Trabson-40S-198607xx	artvinensis	642	251	535	208	452	149	753	234	242	103	156	225	156	160	105	360	179	234	158	179	175	158
TUR:Trabson-40S-198607xx	artvinensis	632	242	521	215	457	141	742	229	242	95	156	221	160	158	103	358	164	223	163	202	192	158
TUR:Trabson-40S-198607xx	artvinensis	574	216	458	187	396	128	658	205	211	89	137	195	142	137	84	316	147	200	139	160	153	142
TUR:Hassa-14W-19970511-287	schoedli	705	253	608	240	505	189	811	261	289	114	184	232	174	189	116	421	181	242	192	229	219	189
TUR:Hassa-14W-19970511-287	schoedli	663	240	563	232	485	168	763	232	258	103	160	216	156	168	100	384	160	219	174	205	198	179
TUR:Hassa-14W-19970511-289	schoedli	716	272	606	242	511	181	847	269	284	116	171	242	177	160	114	442	174	248	200	226	219	195
TUR:Hassa-14W-19970511-289	schoedli	703	253	605	251	506	179	821	255	274	105	158	240	171	160	103	419	179	242	189	211	200	184
TUR:Hassa-14W-19970511-289	schoedli	684	253	573	232	488	166	800	251	274	114	149	232	164	168	97	402	171	232	181	213	200	184
TUR:Hassa-14W-19970511-290	schoedli	676	253	577	234	496	160	795	242	268	105	158	218	174	147	103	389	158	213	179	189	181	174
TUR:Hassa-14W-19970511-290	schoedli	742	268	634	258	536	195	853	263	279	116	163	247	177	168	105	432	179	247	202	223	213	200
TUR:Hassa-14W-19970511-290	schoedli	716	268	616	242	505	179	821	253	274	111	168	232	166	147	103	411	174	237	189	208	200	168
TUR:Hassa-14W-19970511-292	schoedli	721	263	600	242	527	179	821	247	274	116	168	228	171	189	107	419	168	232	181	211	198	189
TUR:Hassa-14W-19970511-292	schoedli	726	272	611	242	528	174	826	244	265	114	179	232	158	189	107	419	168	232	189	232	219	184
TUR:Hassa-14W-19970511-292	schoedli	705	265	589	240	524	171	816	240	274	103	168	217	168	179	116	423	164	221	189	213	200	184
TUR:Hassa-14W-19970511-293	schoedli	747	269	642	253	547	192	889	274	305	116	184	255	179	179	107	451	195	259	214	242	226	205
TUR:Hassa-14W-19970511-293	schoedli	700	253	600	234	521	177	811	247	284	114	168	227	168	179	105	405	163	229	184	203	195	184
TUR:Hassa-14W-19970511-293	schoedli	672	242	560	232	508	160	774	240	274	103	168	221	158	168	95	387	168	216	177	200	189	179
TUR:Hassa-14W-19970511-295	schoedli	705	268	611	245	506	181	821	253	284	107	168	232	175	163	105	419	177	232	189	211	200	189
TUR:Hassa-14W-19970511-295	schoedli	726	263	619	248	525	181	842	258	289	116	174	237	174	156	105	421	174	248	195	219	205	200
TUR:Hassa-14W-19970511-295	schoedli	711	263	611	242	516	171	821	244	282	114	174	232	168	171	105	405	168	240	181	213	202	168
TUR:Hassa-14W-19970511-296	schoedli	705	251	600	249	507	179	842	253	284	116	168	242	171	179	103	416	181	240	187	216	200	184
TUR:Hassa-14W-19970511-296	schoedli	697	258	600	240	503	174	811	247	279	105	166	240	158	149	103	416	168	242	200	213	205	184
TUR:Hassa-14W-19970511-296	schoedli	689	253	584	242	495	176	832	255	274	107	174	240	168	179	105	411	177	240	189	221	211	189
TUR:Hassa-14W-19970511-299	schoedli	703	253	600	244	516	179	821	247	284	116	174	232	168	189	107	429	166	232	189	223	211	195
TUR:Hassa-14W-19970511-299	schoedli	737	274	621	253	537	174	842	263	284	114	179	240	168	181	109	434	168	223	189	223	211	179
TUR:Hassa-14W-19970511-299	schoedli	697	253	600	253	524	171	832	253	284	107	168	228	163	184	105	417	168	229	179	211	200	189
TUR:Hassa-14W-19970511-300	schoedli	608	221	516	202	453	145	684	213	242	103	147	189	147	121	91	342	137	205	156	160	156	158
TUR:Hassa-14W-19970511-300	schoedli	661	240	558	221	489	168	749	226	268	95	168	200	158	137	100	379	151	211	172	189	184	184
TUR:Hassa-14W-19970511-300	schoedli	595	215	495	200	434	149	674	205	232	93	142	189	147	139	97	332	135	189	156	174	168	147
TUR:Vic-Deresimli-20120703-065	schoedli	758	282	675	270	545	195	900	275	298	132	185	243	175	195	115	450	180	258	208	250	235	205
TUR:Vic-Deresimli-20120703-065	schoedli	740	275	635	258	540	185	855	252	275	108	165	230	162	185	115	430	170	232	205	230	215	190
TUR:Vic-Deresimli-20120703-065	schoedli	730	272	640	258	530	180	822	256	275	112	170	228	162	190	110	420	170	230	192	225	210	200
TUR:Vic-Deresimli-20120703-079	schoedli	698	270	598	240	500	168	790	238	260	106	162	218	168	172	110	398	162	218	180	210	185	200
TUR:Vic-Deresimli-20120703-079	schoedli	738	280	640	262	520	172	852	265	285	118	185	242	172	180	110	432	175	252	200	222	210	190
TUR:Vic-Deresimli-20120703-079	schoedli	745	290	648	262	532	178	870	265	290	122	188	240	178	185	122	440	180	250	200	220	202	200
AUS:Lavamünd-0.3NW-19940709-g7	lichtensteini_EAST	616	247	516	205	439	143	684	226	242	95	139	211	153	189	82	342	163	226	153	242	229	174
AUS:Lavamünd-0.3NW-19940709-g7	lichtensteini_EAST	592	242	495	200	420	142	684	221	232	105	132	211	147	187	86	328	147	213	147	216	211	168
AUS:Lavamünd-0.3NW-19940709-g86	lichtensteini_EAST	653	251	558	219	468	158	768	253	274	100	158	240	174	226	103	379	181	244	181	258	247	189
AUS:Lavamünd-0.3NW-19940709-g86	lichtensteini_EAST	602	237	505	202	423	145	695	229	247	84	132	213	147	200	95	345	158	221	156	218	202	179
BUL:Tipchenitsa-1.5W-20090607-1061	lichtensteini_EAST	619	253	505	192	446	135	668	211	242	89	135	198	137	200	84	337	153	213	149	217	208	163
BUL:Tipchenitsa-1.5W-20090607-1061	lichtensteini_EAST	594	247	474	189	427	126	653	195	221	84	126	192	137	192	82	326	145	195	137	213	205	153
BUL:Tipchenitsa-1.5W-20090607-1061	lichtensteini_EAST	616	258	495	200	448	126	674	211	237	84	142	200	147	200	84	337	149	213	145	229	219	153
BUL:Zverino-2NE-20090607-1101	lichtensteini_EAST	560	229	468	174	398	121	621	179	211	79	132	195	137	179	74	321	145	200	132	200	189	147
BUL:Zverino-2NE-20090607-1101	lichtensteini_EAST	579	232	453	179	405	126	632	194	221	86	132	189	143	179	79	316	139	200	137	211	200	147
BUL:Zverino-2NE-20090607-1101	lichtensteini_EAST	613	237	486	200	427	137	663	202	232	86	139	203	147	179	84	335	149	211	142	223	216	153
BUL:Zverino-2NE-20090607-1101	lichtensteini_EAST	600	242	489	192	441	128	663	205	232	89	142	195	147	189	84	337	147	205	145	211	200	142
BUL:Zverino-2NE-20090607-1101	lichtensteini_EAST	568	242	484	189	419	116	621	198	189	76	121	171	126	156	74	314	137	189	137	177	168	116
BUL:Karlukovo-19770614-V287	lichtensteini_EAST	605	244	489	192	445	142	700	223	242	100	145	216	145	202	91	360	149	221	154	229	221	174
BUL:Karlukovo-19770614-V287	lichtensteini_EAST	619	251	514	200	442	135	684	223	247	95	147	223	137	216	93	347	158	216	158	253	242	174
BUL:Karlukovo-19770614-V287	lichtensteini_EAST	611	253	500	200	441	145	700	226	242	103	137	216	142	211	93	347	156	219	152	234	226	174
BUL:Karlukovo-19770614-V287	lichtensteini_EAST	587	244	474	187	420	137	663	211	242	97	139	200	137	200	89	326	147	205	143	221	211	174
BUL:Karlukovo-19770614-V287	lichtensteini_EAST	579	232	479	187	420	126	668	211	232	93	137	200	142	200	76	326	139	200	141	231	221	158
CRO:Bol-3E-20100714-208	lichtensteini_EAST	562	222	460	178	402	128	632	202	220	90	135	192	130	172	82	312	150	202	150	218	210	165
CRO:Bol-3E-20100714-208	lichtensteini_EAST	568	230	470	188	408	130	620	200	210	95	122	182	125	170	80	312	132	190	148	210	202	155
CRO:Bol-3E-20100714-208	lichtensteini_EAST	575	230	488	192	425	135	635	205	215	98	122	192	130	180	82	330	140	200	142	212	206	160
CRO:Vidova-Gora-20100713-237	lichtensteini_EAST	600	240	505	205	425	140	685	210	235	100	144	192	140	188	88	348	152	200	162	232	220	170
CRO:Vidova-Gora-20100713-237	lichtensteini_EAST	572	235	488	198	418	135	650	205	235	100	140	192	140	178	96	330	140	200	150	218	205	170
CRO:Vidova-Gora-20100713-237	lichtensteini_EAST	575	232	472	190	420	135	650	200	220	90	136	182	130	185	95	325	140	190	145	212	195	155
CRO:Praznica-20100711-165	lichtensteini_WEST	560	225	480	182	412	132	635	208	215	92	140	180	140	175	85	310	142	190	135	205	200	155
CRO:Praznica-20100711-165	lichtensteini_WEST	570	230	462	180	412	130	632	192	220	80	138	180	135	170	80	308	140	188	132	192	183	155
CRO:Praznica-20100711-165	lichtensteini_WEST	560	230	448	172	390	122	625	192	210	88	135	178	132	160	80	300	132	180	130	182	172	145
CRO:Vidova-Gora-20100713-232	lichtensteini_WEST	515	212	422	165	370	115	570	180	195	80	110	170	118	150	72	280	125	178	125	175	170	135
CRO:Vidova-Gora-20100713-232	lichtensteini_WEST	530	222	430	172	380	113	570	178	200	80	115	160	116	162	72	280	122	170	130	182	170	145
CRO:Krk:Baska-7NW-19970530-420	lichtensteini_EAST	587	233	493	198	419	139	663	200	232	89	121	192	142	195	84	328	144	200	156	213	205	158
CRO:Krk:Baska-7NW-19970530-420	lichtensteini_EAST	595	229	495	207	416	135	674	202	242	89	147	198	145	202	82	339	149	205	153	221	211	163
CRO:Krk:Baska-7NW-19970530-420	lichtensteini_EAST	579	235	476	195	413	132	663	200	221	79	137	189	137	179	82	326	137	195	144	211	202	147
CRO:Krk:Baska-7NW-19970530-420	lichtensteini_EAST	589	237	474	198	416	128	658	198	221	89	143	189	135	195	84	326	137	195	142	221	211	147
CRO:Krk:Baska-7NW-19970530-420	lichtensteini_EAST	598	232	479	192	419	132	647	195	232	84	126	189	135	181	76	326	137	195	145	221	211	153
CRO:Krk:Krk-2N-19970530-427	lichtensteini_EAST	574	234	461	189	417	132	642	200	232	93	142	189	137	187	89	326	145	196	137	200	195	153
CRO:Krk:Krk-2N-19970530-427	lichtensteini_EAST	579	229	463	197	418	126	632	200	221	93	137	187	137	184	87	316	145	195	134	200	195	153
CRO:Krk:Krk-2N-19970530-427	lichtensteini_EAST	563	225	463	189	414	126	642	200	226	95	128	181	139	187	86	316	142	200	136	211	205	153
CRO:Krk:Krk-2N-19970530-427	lichtensteini_EAST	545	215	444	177	385	119	605	189	216	79	126	168	128	171	74	295	135	185	135	189	179	153
CRO:Krk:Krk-2N-19970530-427	lichtensteini_EAST	563	229	451	193	395	124	632	198	221	86	135	179	137	184	86	316	147	189	147	205	195	147
CRO:KrK:Jurandvor-3NW-19970531-445	lichtensteini_EAST	605	242	489	203	436	139	668	211	229	95	145	198	147	200	97	337	153	211	158	232	221	158
CRO:KrK:Jurandvor-3NW-19970531-445	lichtensteini_EAST	595	234	472	198	425	135	663	205	223	89	139	192	142	184	84	321	143	200	142	211	200	153
CRO:KrK:Jurandvor-3NW-19970531-445	lichtensteini_EAST	589	232	465	195	420	132	658	200	226	89	137	189	132	205	84	316	147	200	145	208	192	153
CRO:Jurjevo-10SE-19970603-514	lichtensteini_EAST	581	239	474	195	428	126	653	208	221	84	137	189	143	181	84	321	139	192	139	205	198	163
CRO:Jurjevo-10SE-19970603-514	lichtensteini_EAST	606	242	516	202	447	139	684	211	232	93	142	200	147	211	95	347	149	202	149	232	221	158
CRO:Jurjevo-10SE-19970603-514	lichtensteini_EAST	592	237	495	200	431	139	663	208	226	86	139	200	141	202	84	337	142	200	147	223	216	158
CRO:Jurjevo-10SE-19970603-514	lichtensteini_EAST	589	240	486	208	432	132	674	211	232	86	137	200	147	200	86	324	147	200	146	226	211	174
CRO:Jurjevo-10SE-19970603-514	lichtensteini_EAST	547	232	453	189	391	121	600	200	200	82	118	171	126	158	72	297	132	181	135	200	189	147
	#13_CRO:Vinodol	nr.Mte-Visevica-19970604-524	lichtensteini_EAST	593	240	468	192	420	128	663	195	221	86	139	189	137	184	89	316	141	192	137	205
	#13_CRO:Vinodol	nr.Mte-Visevica-19970604-524	lichtensteini_EAST	624	251	505	211	449	137	684	214	242	95	140	211	147	200	95	345	155	216	158	221
	#13_CRO:Vinodol	nr.Mte-Visevica-19970604-524	lichtensteini_EAST	608	240	497	205	437	131	674	202	226	93	139	192	145	200	97	329	145	202	147	221
	#13_CRO:Vinodol	nr.Mte-Visevica-19970604-524	lichtensteini_EAST	611	247	495	200	429	135	674	211	247	86	149	211	153	194	89	339	153	211	158	232
	#13_CRO:Vinodol	nr.Mte-Visevica-19970604-524	lichtensteini_EAST	584	232	484	192	420	128	653	200	221	84	137	200	137	181	84	316	145	202	147	216
CRO:-Vinodol-Urgini-19970604-564	lichtensteini_EAST	611	242	484	200	419	128	684	214	237	95	153	200	156	195	93	337	149	211	166	221	211	158
CRO:-Vinodol-Urgini-19970604-564	lichtensteini_EAST	568	239	469	192	394	126	637	202	205	92	124	195	137	177	82	311	141	198	147	211	205	153
CRO:-Vinodol-Urgini-19970604-564	lichtensteini_EAST	589	242	484	194	407	128	644	200	232	86	139	187	135	179	84	324	137	198	147	202	196	147
CRO:-Vinodol-Urgini-19970604-564	lichtensteini_EAST	539	213	453	181	380	131	600	198	211	84	124	187	132	166	76	299	135	189	137	202	189	153
CRO:-Vinodol-Urgini-19970604-564	lichtensteini_EAST	574	227	467	189	389	126	611	192	205	79	126	179	126	163	79	311	137	189	142	213	202	153
CRO:-Vinodol-Urgini-19970604-564	lichtensteini_EAST	537	221	437	175	380	128	605	189	195	86	116	177	126	168	84	295	135	189	139	192	184	137
	#13_FRA:St.Hippolyte-du-Fort-1E	19940709-10	lichtensteini_WEST	593	244	493	189	431	128	695	213	240	95	147	186	135	195	87	332	137	206	147	223
	#13_FRA:St.Hippolyte-du-Fort-1E	19940709-10	lichtensteini_WEST	571	234	458	184	413	124	644	189	221	84	145	172	122	179	84	318	128	181	135	189
	#13_FRA:St.Hippolyte-du-Fort-1E	19940709-10	lichtensteini_WEST	589	238	479	187	415	126	658	192	227	86	142	179	128	189	84	328	132	189	137	208
FRA:Culoz-19960413-120	lichtensteini_WEST	579	234	463	177	421	128	642	187	221	84	137	168	124	179	84	307	128	179	142	192	181	142
FRA:Culoz-19960413-120	lichtensteini_WEST	597	240	479	184	439	135	668	200	232	95	147	189	132	195	86	326	137	200	141	211	200	168
FRA:Culoz-19960413-120	lichtensteini_WEST	524	213	426	163	380	113	589	171	195	82	116	158	118	156	79	295	118	168	124	179	163	132
	#13_FRA:St.Hippolyte-du-Fort-1E	19940709-16	lichtensteini_WEST	611	242	489	181	432	139	674	196	234	91	147	187	137	189	86	326	137	194	137	189
	#13_FRA:St.Hippolyte-du-Fort-1E	19940709-16	lichtensteini_WEST	632	247	521	200	436	143	726	219	244	97	142	200	140	189	86	358	147	211	147	213
	#13_FRA:St.Hippolyte-du-Fort-1E	19940709-16	lichtensteini_WEST	611	242	503	187	426	137	695	204	232	91	147	189	142	189	95	337	137	203	139	200
FRA:Cors.:Corte-1SSE-198203-10362	lichtensteini_WEST	632	258	522	211	447	147	726	211	253	105	163	202	139	211	100	358	147	208	168	232	221	163
FRA:Cors.:Corte-1SSE-198203-10362	lichtensteini_WEST	579	240	472	184	417	134	663	189	221	82	149	176	128	192	89	318	135	189	137	200	184	147
FRA:Cors.:Corte-1SSE-198203-10362	lichtensteini_WEST	579	234	463	179	411	126	642	187	221	79	142	171	128	179	86	316	128	179	145	195	184	147
FRA:Aix-En-Provence-10E-20090313-526	lichtensteini_WEST	600	238	495	190	430	140	670	208	240	92	135	192	125	190	95	333	150	208	160	210	200	175
FRA:Aix-En-Provence-10E-20090313-526	lichtensteini_WEST	535	215	440	178	382	118	610	182	215	85	130	170	120	160	85	295	132	195	132	185	175	150
FRA:Apt-Luberon-Mt-10S-20090314-559	lichtensteini_WEST	622	250	512	190	450	145	700	210	245	100	150	196	130	192	92	340	148	210	158	220	210	180
FRA:Apt-Luberon-Mt-10S-20090314-559	lichtensteini_WEST	572	230	470	178	410	130	655	202	220	92	140	185	130	180	85	318	142	202	148	198	188	155
FRA:Apt-Luberon-Mt-10S-20090314-559	lichtensteini_WEST	535	218	433	170	390	122	605	180	205	82	122	170	125	160	85	290	128	180	130	182	175	160
FRA:Apt-Luberon-Mt-10S-20090314-572	lichtensteini_WEST	530	215	425	165	370	122	595	170	200	75	130	160	118	162	85	280	120	165	122	155	145	145
FRA:Apt-Luberon-Mt-10S-20090314-572	lichtensteini_WEST	532	220	435	165	380	118	595	170	195	78	118	160	115	160	80	290	120	170	126	168	160	145
FRA:Apt-Luberon-Mt-10S-20090314-572	lichtensteini_WEST	555	225	450	178	405	128	610	180	210	80	132	170	120	158	82	300	130	180	132	168	160	150
FRA:Cors.:Sartene-10E-198203-10457	lichtensteini_WEST	589	232	474	189	420	126	663	192	226	86	137	179	135	179	86	324	133	181	139	195	184	147
FRA:Cors.:Sartene-10E-198203-10457	lichtensteini_WEST	602	244	486	189	434	128	668	195	232	93	147	177	135	179	84	323	139	192	137	195	184	158
FRA:Cors.:Sartene-10E-198203-10457	lichtensteini_WEST	605	240	493	192	433	133	674	200	232	89	147	181	135	174	89	326	137	189	144	200	189	153
	#13_FRA:Cors.:Olcani-NW	198203-10575	lichtensteini_WEST	566	229	461	181	406	132	632	192	232	86	137	181	126	189	87	318	134	189	139	213
	#13_FRA:Cors.:Olcani-NW	198203-10575	lichtensteini_WEST	589	229	474	193	431	135	658	195	232	86	132	179	128	189	84	326	128	189	137	229
	#13_FRA:Cors.:Olcani-NW	198203-10575	lichtensteini_WEST	558	223	453	179	404	121	637	192	232	84	126	179	132	195	84	314	128	192	137	211
FRA:S.Martin-desLondres19940710-45	lichtensteini_WEST	558	232	458	177	406	124	626	189	226	82	139	168	126	174	89	297	126	184	137	189	179	147
FRA:S.Martin-desLondres19940710-45	lichtensteini_WEST	579	234	486	179	411	128	642	189	232	82	142	181	128	195	93	313	137	189	147	192	184	158
FRA:S.Martin-desLondres19940710-45	lichtensteini_WEST	592	242	479	179	416	133	653	189	226	86	139	176	126	198	86	307	128	177	128	202	189	153
FRA:S.Martin-desLondres19940710-46	lichtensteini_WEST	621	245	500	200	454	139	695	208	242	84	153	189	142	198	89	337	137	198	137	211	200	158
FRA:S.Martin-desLondres19940710-46	lichtensteini_WEST	660	268	537	216	475	147	747	219	263	97	168	200	147	181	105	366	147	211	160	219	208	195
FRA:S.Martin-desLondres19940710-46	lichtensteini_WEST	655	261	537	213	476	145	737	219	253	100	160	203	145	198	93	368	147	211	166	234	221	174
FRA:Prov.:Cavaillon-5NW-1992-718	lichtensteini_WEST	529	221	432	166	389	108	589	179	200	74	126	166	118	158	84	289	121	171	124	177	166	142
FRA:Prov.:Cavaillon-5NW-1992-718	lichtensteini_WEST	553	232	437	171	399	118	589	177	205	74	114	160	114	168	76	293	120	177	124	179	168	137
FRA:Gr.Canyon-du-Verdon-199205-752	lichtensteini_WEST	542	219	437	174	374	116	600	179	211	76	121	179	126	168	79	300	126	195	128	174	163	147
FRA:Gr.Canyon-du-Verdon-199205-752	lichtensteini_WEST	613	242	507	195	433	137	705	213	247	93	147	200	145	200	84	339	147	198	147	219	205	184
FRA:Gr.Canyon-du-Verdon-199205-754	lichtensteini_WEST	577	232	474	184	412	128	642	195	232	84	137	187	139	179	79	316	137	200	147	211	200	147
FRA:Gr.Canyon-du-Verdon-199205-754	lichtensteini_WEST	568	229	458	181	400	126	621	184	211	79	137	174	132	156	79	305	126	189	137	189	181	142
FRA:Gr.Canyon-du-Verdon-199205-754	lichtensteini_WEST	611	242	505	192	429	139	674	213	242	95	147	195	145	189	89	337	143	216	149	211	200	163
FRA:Gr.Canyon-du-Verdon-199205-754-1	lichtensteini_WEST	592	232	486	193	413	137	653	202	232	84	139	189	135	179	89	326	137	209	139	208	200	163
FRA:Gr.Canyon-du-Verdon-199205-754-1	lichtensteini_WEST	593	235	493	192	420	135	653	198	237	82	147	181	141	179	84	335	139	208	140	211	200	153
FRA:Gr.Canyon-du-Verdon-199205-754-1	lichtensteini_WEST	553	226	447	179	395	121	611	184	211	82	137	177	121	163	87	300	126	189	135	189	179	137
FRA:Provence.Verdon-10NNE-1992-758	lichtensteini_WEST	568	221	458	182	397	126	621	187	211	82	140	174	135	177	89	311	128	179	135	192	184	142
FRA:Provence.Verdon-10NNE-1992-758	lichtensteini_WEST	574	221	465	189	405	132	647	187	216	84	132	171	126	189	84	316	137	185	134	192	179	147
FRA:Provence.Verdon-10NNE-1992-758	lichtensteini_WEST	574	226	474	189	409	135	642	187	216	84	132	179	132	200	86	316	139	200	142	211	195	147
FRA:Prov.:Brignoles-10NNE-1992-768	lichtensteini_WEST	547	223	440	171	394	116	589	175	205	72	137	168	132	160	84	274	118	168	126	181	168	137
FRA:Prov.:Brignoles-10NNE-1992-768	lichtensteini_WEST	581	234	455	179	417	124	621	184	211	82	142	179	137	177	76	303	126	181	137	189	179	132
FRA:Prades-7WNW-19940712-77	lichtensteini_WEST	574	234	455	177	405	126	647	189	211	84	137	179	137	177	84	311	128	189	142	198	187	158
FRA:Prades-7WNW-19940712-77	lichtensteini_WEST	556	232	453	179	393	118	621	185	211	84	132	168	128	163	77	300	128	179	128	187	174	153
FRA:Prades-7WNW-19940712-77	lichtensteini_WEST	516	205	411	168	362	111	574	179	184	76	118	158	116	158	79	276	119	168	118	179	168	132
FRA:Puyloubier-3W-19920505/11-776	lichtensteini_WEST	613	237	495	193	456	137	700	202	242	93	147	189	137	189	89	335	139	202	158	211	198	174
FRA:Puyloubier-3W-19920505/11-776	lichtensteini_WEST	600	235	489	195	427	137	679	192	226	89	142	179	137	179	84	326	137	200	147	195	187	153
FRA:Puyloubier-3W-19920505/11-776	lichtensteini_WEST	613	247	493	195	438	137	684	200	237	91	147	192	144	174	84	347	137	200	158	221	205	153
FRA:Villes-sur-Auzon199205-794	lichtensteini_EAST	600	242	489	194	429	131	684	211	237	89	147	189	142	200	89	326	137	202	145	223	211	158
FRA:Villes-sur-Auzon199205-794	lichtensteini_EAST	598	240	489	198	419	126	663	211	232	89	147	189	142	179	95	335	139	206	156	205	195	163
FRA:Villes-sur-Auzon199205-794	lichtensteini_EAST	584	237	472	195	416	126	647	192	232	84	135	192	139	168	82	318	147	202	147	200	189	163
FRA:Villes-sur-Auzon199205-795	lichtensteini_WEST	571	223	458	187	409	128	632	189	221	84	132	168	126	179	86	311	128	182	142	181	174	147
FRA:Villes-sur-Auzon199205-795	lichtensteini_WEST	568	232	453	182	401	128	632	181	216	76	132	174	137	184	84	305	126	179	132	181	174	142
FRA:Villes-sur-Auzon199205-795	lichtensteini_WEST	542	211	432	173	372	121	589	174	200	74	126	161	122	168	86	295	121	171	126	168	160	137
FRA:Vendres10S-19940712-83	lichtensteini_WEST	571	234	463	181	399	126	629	189	226	84	132	179	132	179	84	305	128	181	137	195	184	153
FRA:Vendres10S-19940712-83	lichtensteini_WEST	589	237	474	185	420	126	647	192	221	84	126	177	126	179	93	316	137	189	139	195	184	153
FRA:Vendres10S-19940712-83	lichtensteini_WEST	613	247	484	192	431	133	684	200	237	89	147	187	137	192	84	321	143	211	144	219	205	163
FRA:Dieulefit-20070825-2	lichtensteini_WEST	598	249	521	200	442	156	700	216	253	95	147	200	142	189	87	356	147	213	156	221	211	179
FRA:Dieulefit-20070825-2	lichtensteini_WEST	640	257	528	213	454	153	705	221	247	95	147	211	137	187	87	362	156	229	160	221	211	174
FRA:Dieulefit-20070825-2	lichtensteini_WEST	617	242	505	198	435	153	684	206	242	89	139	192	137	184	89	337	145	202	145	213	200	168
FRA:Agay-20070715-1	lichtensteini_WEST	613	242	507	198	441	137	695	211	253	86	163	195	137	189	89	347	149	208	147	211	200	179
FRA:Agay-20070715-1	lichtensteini_WEST	568	229	463	177	408	123	632	187	211	74	137	174	121	175	93	297	131	181	132	198	184	147
FRA:Agay-20070715-1	lichtensteini_WEST	589	234	465	187	413	132	637	195	211	79	142	171	126	179	79	305	132	184	128	189	179	142
	#13_FRA:Mougins	Cannes-19860329	lichtensteini_WEST	579	240	474	181	411	126	621	181	216	82	137	168	126	179	84	311	128	179	133	189
	#13_FRA:Mougins	Cannes-19860329	lichtensteini_WEST	600	237	479	193	432	137	663	202	234	86	143	189	133	174	84	326	139	200	158	219
	#13_FRA:Mougins	Cannes-19860329	lichtensteini_WEST	621	253	511	199	443	144	695	208	253	95	156	192	147	200	97	347	139	200	149	216
FRA:Narbonne-20070721-1	lichtensteini_WEST	613	244	505	200	454	135	695	211	253	86	153	192	142	200	95	342	145	192	147	211	200	189
FRA:Narbonne-20070721-1	lichtensteini_WEST	579	221	465	187	405	133	642	198	226	86	126	179	126	174	82	318	134	192	145	189	181	158
FRA:Narbonne-20070721-1	lichtensteini_WEST	632	253	535	217	447	149	726	211	247	93	149	192	139	179	87	368	145	214	156	202	189	179
FRA:Vaucl.:Beaumont-d.Ventoux-1976	lichtensteini_WEST	568	229	468	179	405	126	642	189	232	76	126	179	129	184	74	305	128	185	126	202	189	153
FRA:Vaucl.:Beaumont-d.Ventoux-1976	lichtensteini_WEST	626	253	507	200	435	134	700	211	237	95	147	195	139	211	84	335	140	206	145	219	205	153
GRE:Anemorrachi-19730502	lichtensteini_EAST	623	258	521	200	463	135	705	223	242	97	153	206	147	216	84	358	155	211	166	242	232	179
GRE:Anemorrachi-19730502	lichtensteini_EAST	563	219	468	181	416	116	632	203	200	89	132	179	132	174	74	326	133	187	142	213	200	147
GRE:Anemorrachi-19730502	lichtensteini_EAST	512	208	419	162	375	111	549	168	189	68	121	153	116	153	74	274	122	171	124	160	153	126
GRE:Anemorrachi-19730502	lichtensteini_EAST	533	214	432	166	367	114	563	179	189	76	116	158	116	158	74	305	124	177	126	187	184	132
GRE:Anemorrachi-19730502	lichtensteini_EAST	547	223	442	177	389	116	600	189	211	79	126	177	132	168	86	303	126	181	137	189	179	147
GRE:Anemorrachi-19730502	lichtensteini_EAST	568	226	474	192	408	118	621	200	229	89	132	179	132	181	84	308	139	189	153	205	198	163
GRE:Koumaria-2N-19960610-135	lichtensteini_WEST	584	238	474	189	426	132	658	211	226	89	139	192	126	179	76	339	139	205	163	206	198	179
GRE:Koumaria-2N-19960610-135	lichtensteini_WEST	542	221	437	175	387	118	595	184	200	79	121	171	128	153	68	305	122	171	126	174	163	142
GRE:Koumaria-2N-19960610-135	lichtensteini_WEST	585	237	474	192	424	135	647	205	237	89	139	196	137	179	84	337	142	200	156	206	200	179
GRE:Koumaria-2N-19960610-135	lichtensteini_WEST	595	240	479	198	429	137	663	211	237	84	140	198	132	174	84	342	139	200	145	211	205	179
GRE:Koumaria-2N-19960610-135	lichtensteini_WEST	571	229	474	189	415	132	632	200	226	86	137	194	132	171	79	318	137	200	147	211	200	168
GRE:Stena-Petras-19960512-170	lichtensteini_EAST	608	242	495	200	442	137	684	213	240	91	147	192	137	200	93	342	149	213	168	223	213	179
GRE:Stena-Petras-19960512-170	lichtensteini_EAST	526	221	432	184	377	113	579	189	195	79	118	171	118	156	82	295	134	179	141	187	179	132
GRE:Stena-Petras-19960512-170	lichtensteini_EAST	602	240	468	189	442	128	732	200	221	86	137	177	129	189	84	316	135	192	147	211	200	158
GRE:Litochoro-3-5W-19960513-197	lichtensteini_EAST	616	240	516	202	438	147	684	216	237	89	147	208	147	189	95	353	158	202	179	242	234	163
GRE:Litochoro-3-5W-19960513-197	lichtensteini_EAST	663	253	539	213	485	168	747	223	244	101	168	211	153	177	103	374	158	211	161	219	200	168
GRE:Litochoro-3-5W-19960513-197	lichtensteini_EAST	589	232	474	195	411	139	647	202	226	89	143	193	140	184	93	329	139	198	160	226	221	174
GRE:Litochoro-3-5W-19960513-197	lichtensteini_EAST	602	236	497	200	427	149	676	208	242	84	142	206	147	195	84	353	149	208	168	263	253	184
GRE:Litochoro-3-5W-19960513-197	lichtensteini_EAST	623	242	526	208	441	153	711	229	258	97	153	221	149	202	97	368	195	219	182	255	247	184
GRE:Litochoro-3-5W-19960513-200	lichtensteini_EAST	574	232	479	192	419	135	676	221	247	93	137	208	145	202	95	329	156	208	163	213	205	174
GRE:Litochoro-3-5W-19960513-200	lichtensteini_EAST	575	234	474	189	411	133	642	202	226	84	137	192	137	189	93	316	147	196	155	221	211	163
GRE:Litochoro-3-5W-19960513-200	lichtensteini_EAST	566	226	463	189	401	128	647	189	221	84	132	179	118	184	86	314	137	181	147	211	200	142
GRE:Litochoro-3-5W-19960513-200	lichtensteini_EAST	584	242	474	187	421	124	653	195	223	84	126	189	132	195	91	314	147	195	149	219	211	153
GRE:Litochoro-3-5W-19960513-200	lichtensteini_EAST	579	232	465	193	411	129	653	200	216	84	137	187	128	179	79	316	139	198	142	223	216	142
GRE:Chania-Pilion-19960514-213	lichtensteini_EAST	632	247	521	200	447	147	711	221	240	95	142	205	139	195	79	368	160	213	160	234	226	179
GRE:Chania-Pilion-19960514-213	lichtensteini_EAST	600	234	495	189	408	139	668	208	223	95	147	200	142	189	84	342	147	206	156	206	200	158
GRE:Chania-Pilion-19960514-213	lichtensteini_EAST	600	240	503	200	428	132	679	211	232	91	137	200	137	200	84	347	153	213	163	237	226	174
GRE:Chania-Pilion-19960514-215	lichtensteini_EAST	611	244	493	200	432	139	695	211	237	89	126	195	137	211	84	337	142	198	160	232	221	179
GRE:Chania-Pilion-19960514-215	lichtensteini_EAST	589	242	455	184	401	128	663	205	237	88	132	182	137	189	84	311	137	193	145	226	221	158
GRE:Chania-Pilion-19960514-215	lichtensteini_EAST	592	232	479	189	417	133	663	202	232	86	132	189	137	189	79	328	145	198	168	221	205	168
GRE:Chania-Pilion-19960514-216	lichtensteini_WEST	611	247	484	181	419	132	665	205	232	84	137	189	137	174	86	332	137	202	145	200	195	158
GRE:Chania-Pilion-19960514-216	lichtensteini_WEST	600	242	486	192	426	135	653	202	226	86	137	192	128	195	82	328	139	205	145	221	211	163
GRE:Chania-Pilion-19960514-216	lichtensteini_WEST	661	265	568	200	474	149	747	232	263	97	168	213	147	226	89	389	160	229	179	268	253	179
GRE:Kamarina-3NE-19960520-278	lichtensteini_WEST	584	239	469	192	423	128	663	189	216	86	135	181	137	189	89	319	137	192	139	205	195	137
GRE:Kamarina-3NE-19960520-278	lichtensteini_WEST	589	234	474	192	431	139	663	189	216	87	137	179	137	179	74	316	135	184	145	211	202	153
GRE:Kamarina-3NE-19960520-278	lichtensteini_WEST	579	237	458	184	411	128	632	194	221	84	126	179	129	189	84	311	128	189	137	200	189	158
GRE:Kamarina-3NE-19960520-278	lichtensteini_WEST	598	232	484	198	426	132	642	196	226	84	137	181	135	189	76	335	139	202	156	219	205	163
GRE:Kamarina-3NE-19960520-278	lichtensteini_WEST	613	240	497	192	432	135	674	202	237	86	147	192	132	189	84	341	137	200	158	229	216	174
	#13_GRE:Konitsa5N	Exohi3S-19960523-351	lichtensteini_EAST	600	237	479	189	421	132	653	200	221	84	137	189	139	200	95	328	135	189	153	229
	#13_GRE:Konitsa5N	Exohi3S-19960523-351	lichtensteini_EAST	600	237	479	192	421	137	647	202	232	89	137	189	139	205	89	326	137	200	147	232
	#13_GRE:Konitsa5N	Exohi3S-19960523-351	lichtensteini_EAST	592	240	479	189	420	132	653	200	226	89	145	187	139	205	84	326	135	192	153	221
	#13_GRE:Konitsa5N	Exohi3S-19960523-351	lichtensteini_EAST	587	232	476	192	421	128	642	200	226	89	142	195	137	200	84	316	135	204	147	213
	#13_GRE:Konitsa5N	Exohi3S-19960523-351	lichtensteini_EAST	611	242	489	200	426	135	658	200	232	95	142	200	137	200	84	332	133	189	153	223
GRE:Litochoro-19910817-552	lichtensteini_EAST	589	244	467	189	412	118	647	198	221	89	142	179	139	195	84	328	139	184	137	221	211	147
GRE:Litochoro-19910817-552	lichtensteini_EAST	608	244	486	196	429	126	684	211	242	95	147	194	137	205	86	342	153	216	149	232	219	168
GRE:Litochoro-19910817-552	lichtensteini_EAST	574	240	463	189	413	126	626	211	221	93	137	202	132	205	79	332	145	200	139	229	221	153
GRE:Litochoro-19910817-552	lichtensteini_EAST	611	251	495	193	432	128	674	213	237	89	147	192	129	200	79	342	153	206	147	232	221	174
GRE:Litochoro-19910817-552	lichtensteini_EAST	619	235	516	211	452	149	684	214	242	105	147	189	137	200	84	347	147	206	153	211	200	174
GRE:Marmaras-5S-19910826-596	lichtensteini_WEST	611	242	495	193	437	135	653	205	234	86	142	186	135	189	95	339	145	202	160	221	211	168
GRE:Marmaras-5S-19910826-596	lichtensteini_WEST	608	237	484	189	421	129	647	193	221	86	137	177	126	189	84	326	137	195	153	213	200	163
GRE:Marmaras-5S-19910826-596	lichtensteini_WEST	586	237	484	189	421	128	647	198	223	84	132	176	126	168	76	337	137	192	149	208	195	163
GRE:Marmaras-5S-19910826-596	lichtensteini_WEST	608	242	495	195	433	133	653	202	237	84	142	179	137	184	89	347	147	202	156	211	200	174
GRE:Marmaras-5S-19910826-596	lichtensteini_WEST	595	238	482	187	423	135	644	205	226	86	134	184	129	189	86	328	139	202	156	221	211	168
GRE:Elani-20090828-28	lichtensteini_EAST	610	242	500	198	440	142	690	210	230	90	155	200	148	180	90	350	150	210	160	230	215	170
GRE:Elani-20090828-28	lichtensteini_EAST	582	232	470	188	410	130	620	200	225	80	138	190	130	180	80	328	140	198	150	223	216	165
GRE:Kefalinos-19710331	lichtensteini_EAST	566	224	458	179	405	132	634	198	232	84	128	168	126	208	93	311	137	189	135	216	200	163
GRE:Kefalinos-19710331	lichtensteini_EAST	600	232	484	192	444	137	663	205	237	89	137	179	132	211	82	326	137	200	137	219	200	168
GRE:Kefalinos-19710331	lichtensteini_EAST	571	226	476	192	432	137	647	208	240	93	126	187	132	200	76	316	137	200	142	232	216	174
GRE:Kefalinos-19710331	lichtensteini_EAST	608	238	505	200	453	147	695	219	242	95	147	189	145	216	95	326	147	198	166	242	237	184
GRE:Kefalinos-19710331	lichtensteini_EAST	605	234	507	195	442	147	684	232	242	100	147	192	145	216	100	332	147	200	142	229	211	174
ITA:Partschins-5E-19980517-017	lichtensteini_EAST	626	240	516	202	439	156	716	226	237	100	163	208	142	216	103	353	156	211	163	221	211	168
ITA:Partschins-5E-19980517-017	lichtensteini_EAST	626	242	507	202	446	145	711	223	237	97	168	205	147	184	95	349	151	205	163	200	195	168
ITA:Partschins-5E-19980517-017	lichtensteini_EAST	621	242	505	200	438	147	695	221	242	100	163	202	153	205	95	337	153	208	145	208	198	184
ITA:Partschins-5E-19980517-018	lichtensteini_EAST	634	253	532	203	461	145	726	234	244	105	145	219	153	216	97	355	160	221	168	240	232	200
ITA:Partschins-5E-19980517-018	lichtensteini_EAST	611	242	500	211	442	137	700	211	240	89	149	189	137	208	103	349	151	205	160	216	211	184
ITA:Partschins-5E-19980517-018	lichtensteini_EAST	626	251	495	202	446	137	684	224	232	100	136	205	153	221	97	337	158	205	158	232	216	184
ITA:Partschins-5E-19980517-018	lichtensteini_EAST	637	251	516	211	456	156	716	221	244	100	147	211	147	200	95	347	160	211	174	232	221	174
ITA:Partschins-5E-19980517-018	lichtensteini_EAST	613	244	500	208	433	137	689	211	232	89	153	200	145	200	95	337	151	200	158	226	216	179
ITA:Mezzocorona-8N-19980519-31	lichtensteini_EAST	589	242	489	192	417	137	668	221	232	100	142	211	142	179	95	329	158	205	153	227	211	168
ITA:Mezzocorona-8N-19980519-31	lichtensteini_EAST	637	251	532	214	449	153	742	234	274	105	168	221	163	211	101	374	166	223	179	253	242	200
ITA:Mezzocorona-8N-19980519-31	lichtensteini_EAST	621	242	516	208	441	158	705	229	258	103	156	221	156	184	89	358	166	216	166	232	221	189
ITA:Mezzocorona-8N-19980519-31	lichtensteini_EAST	589	237	505	208	417	145	689	211	237	100	139	211	158	189	82	332	160	205	156	226	216	174
ITA:Mezzocorona-8N-19980519-31	lichtensteini_EAST	608	244	512	206	417	147	689	226	242	100	147	207	153	189	84	353	158	208	158	234	226	189
ITA:Mezzocorona-8N-19980519-31	lichtensteini_EAST	611	242	508	200	427	147	695	221	253	103	142	211	149	184	86	347	162	211	166	232	221	179
ITA:Montella-4S-19940513-1247	lichtensteini_WEST	584	232	468	181	419	135	642	189	226	79	142	174	126	179	74	324	134	189	134	192	184	153
ITA:Montella-4S-19940513-1247	lichtensteini_WEST	619	251	500	192	444	137	695	200	242	95	149	189	135	189	79	332	137	195	137	213	205	163
ITA:Montella-4S-19940513-1247	lichtensteini_WEST	613	247	479	189	435	137	679	198	232	86	158	172	137	179	84	321	137	184	137	200	192	147
ITA:Bova-4N-199405-1264	lichtensteini_WEST	592	229	479	189	428	137	663	198	226	84	147	181	147	171	93	328	137	198	142	195	184	142
ITA:Bova-4N-199405-1264	lichtensteini_WEST	549	219	442	179	395	121	611	181	211	79	137	171	126	168	84	295	128	184	137	189	184	132
ITA:Bova-4N-199405-1264	lichtensteini_WEST	574	221	458	179	408	126	626	189	221	76	137	177	128	174	84	311	128	189	137	196	184	142
ITA:Roghudi-19940515-1266	lichtensteini_WEST	589	234	476	189	421	123	642	200	232	89	133	187	141	181	84	326	139	194	147	200	189	153
ITA:Roghudi-19940515-1266	lichtensteini_WEST	611	240	495	195	433	135	663	202	234	95	139	192	139	184	84	326	139	198	147	200	189	153
ITA:Roghudi-19940515-1266	lichtensteini_WEST	589	234	474	192	432	126	642	200	232	89	126	189	135	189	74	326	137	195	145	211	200	153
ITA:Sambiase-2NW-19940517-1277	lichtensteini_WEST	537	214	429	164	387	120	579	174	208	74	137	166	121	160	84	400	137	192	147	208	200	158
ITA:Sambiase-2NW-19940517-1277	lichtensteini_WEST	556	221	453	179	379	132	611	195	216	91	124	187	128	176	89	307	135	200	137	181	174	163
ITA:Sambiase-2NW-19940517-1277	lichtensteini_WEST	545	211	442	175	373	126	595	179	200	84	116	165	118	174	79	303	126	177	135	184	168	137
ITA:Sambiase-2NW-19940517-1277	lichtensteini_WEST	526	211	434	171	368	116	605	198	200	84	112	177	112	174	79	286	126	184	135	184	174	137
ITA:Sambiase-2NW-19940517-1278	lichtensteini_WEST	589	234	476	187	421	137	658	195	232	84	135	184	128	189	84	326	139	189	145	216	205	153
ITA:Sambiase-2NW-19940517-1278	lichtensteini_WEST	587	232	479	189	420	137	663	202	232	86	132	189	133	192	86	324	137	189	147	213	200	153
ITA:Sambiase-2NW-19940517-1278	lichtensteini_WEST	611	240	495	198	429	137	679	202	237	86	142	200	135	189	84	342	145	216	163	234	221	163
ITA:Boca-4N-19940515	lichtensteini_WEST	589	232	472	187	418	135	644	205	226	84	145	189	135	163	86	311	137	181	137	184	174	153
ITA:Boca-4N-19940515	lichtensteini_WEST	613	237	489	189	440	137	674	203	234	89	153	193	145	181	93	326	145	192	147	200	192	163
ITA:Boca-4N-19940515	lichtensteini_WEST	563	221	440	172	400	122	611	181	219	77	126	166	131	149	79	289	128	178	126	168	163	142
ITA:Boca-4N-19940515	lichtensteini_WEST	592	234	474	184	421	132	668	195	232	84	145	179	147	184	93	316	137	189	137	205	195	168
ITA:Boca-4N-19940515	lichtensteini_WEST	558	226	453	177	395	134	621	184	219	79	126	179	126	171	74	314	132	189	137	200	193	158
ITA:Boca-4N-19940515	lichtensteini_WEST	589	229	472	181	427	132	663	198	232	84	142	189	142	174	82	324	143	192	139	200	189	153
ITA:-Sicilia-Raggalna-12051994	lichtensteini_EAST	632	242	507	198	453	145	705	221	253	97	151	213	166	211	89	353	149	221	163	232	216	179
ITA:-Sicilia-Raggalna-12051994	lichtensteini_EAST	621	240	516	200	443	139	716	223	253	95	153	213	149	202	86	353	154	219	160	245	237	179
ITA:-Sicilia-Raggalna-12051994	lichtensteini_EAST	611	237	507	207	442	139	679	219	253	97	147	211	142	200	84	356	162	223	174	232	216	174
ITA:Mezzocorona-8N-19980519-32	lichtensteini_WEST	579	232	465	187	409	128	637	189	216	93	139	177	139	184	82	305	132	189	137	200	189	158
ITA:Mezzocorona-8N-19980519-32	lichtensteini_WEST	600	232	505	192	444	137	668	211	229	93	143	192	139	200	84	337	142	192	147	232	226	158
ITA:Mezzocorona-8N-19980519-32	lichtensteini_WEST	584	227	465	189	417	126	647	200	226	91	132	181	135	179	86	318	137	189	139	215	206	163
ITA:Campomorone-10NW-19971001-587	lichtensteini_WEST	611	242	489	182	435	139	695	205	244	95	145	184	142	211	95	339	137	202	147	221	205	163
ITA:Campomorone-10NW-19971001-587	lichtensteini_WEST	558	229	457	181	408	128	651	192	221	93	147	174	126	195	84	311	128	181	137	192	179	163
ITA:Campomorone-10NW-19971001-587	lichtensteini_WEST	600	240	484	189	426	135	684	198	232	89	137	181	139	189	84	337	131	192	137	200	189	168
ITA:Campomorone-10NW-19971001-587	lichtensteini_WEST	584	237	474	177	426	132	674	200	226	95	147	179	132	202	93	321	132	200	147	211	195	174
ITA:Campomorone-10NW-19971001-587	lichtensteini_WEST	581	232	479	179	417	132	674	200	221	95	142	184	137	189	86	321	126	195	139	200	189	142
ITA:Campomorone-10NW-19971001-589	lichtensteini_WEST	647	247	516	200	459	153	711	211	240	95	147	200	147	198	89	347	147	200	147	232	221	184
ITA:Campomorone-10NW-19971001-589	lichtensteini_WEST	619	232	500	195	437	141	695	211	232	89	153	189	149	205	86	337	147	200	149	221	205	179
ITA:Campomorone-10NW-19971001-589	lichtensteini_WEST	560	219	458	179	411	126	653	184	211	89	137	171	137	184	82	303	126	174	132	181	174	158
ITA:Campomorone-10NW-19971001-589	lichtensteini_WEST	579	232	465	181	417	128	632	195	221	89	145	179	135	189	84	308	126	179	142	205	195	153
ITA:Campomorone-10NW-19971001-589	lichtensteini_WEST	568	223	463	179	412	126	642	184	219	84	128	168	128	187	84	311	126	179	144	208	195	153
ITA:Tortora-2004	lichtensteini_WEST	564	227	465	187	402	126	616	192	211	79	135	177	128	174	76	311	134	193	142	211	200	142
ITA:Tortora-2004	lichtensteini_WEST	555	221	463	186	403	121	602	189	216	89	121	168	126	174	76	302	126	183	124	197	184	147
ITA:Tortora-2004	lichtensteini_WEST	579	232	482	189	408	126	632	192	216	86	126	179	128	174	74	318	137	189	137	211	200	142
SLO:Izola-20010622-UL94	lichtensteini_EAST	560	229	458	189	400	128	632	195	226	84	142	179	128	184	74	305	139	189	126	198	181	153
SLO:Izola-20010622-UL94	lichtensteini_EAST	600	237	489	202	417	139	674	208	247	95	145	198	141	189	84	335	147	213	160	213	200	168
SLO:Izola-20010622-UL94	lichtensteini_EAST	637	253	516	213	455	139	716	213	247	97	142	202	145	208	92	353	153	208	163	242	237	174
SLO:Izola-20010622-UL94	lichtensteini_EAST	608	251	511	202	438	137	674	205	237	93	139	193	145	200	92	342	153	205	147	221	205	158
SLO:Izola-20010622-UL94	lichtensteini_EAST	598	238	484	191	422	137	647	206	226	91	142	189	137	189	86	332	147	202	147	205	198	158
SLO:Tinjan:Dekani-20070628-VL04	lichtensteini_EAST	587	232	479	195	416	137	663	211	232	100	142	189	137	174	79	337	137	202	147	213	205	163
SLO:Tinjan:Dekani-20070628-VL04	lichtensteini_EAST	589	242	484	200	431	139	679	213	232	95	142	200	142	179	89	337	139	206	149	192	184	153
SLO:Tinjan:Dekani-20070628-VL04	lichtensteini_EAST	560	225	453	181	393	116	626	195	221	89	122	187	135	179	82	314	135	194	143	200	189	147
SLO:Tinjan:Dekani-20070628-VL04	lichtensteini_EAST	574	234	463	192	414	132	632	198	226	89	139	184	137	179	82	316	143	213	142	205	198	158
SLO:Tinjan:Dekani-20070628-VL04	lichtensteini_EAST	574	232	463	189	408	128	642	200	221	91	142	184	137	179	84	328	142	200	145	219	205	147
	#13_SLO:Hrastovlje	Koper20070628-VL14	lichtensteini_EAST	562	231	465	195	402	125	615	205	210	90	130	195	140	165	80	320	140	202	140	205
	#13_SLO:Hrastovlje	Koper20070628-VL14	lichtensteini_EAST	562	228	470	195	405	128	626	198	215	85	128	195	125	180	82	320	140	197	140	205
	#13_SLO:Hrastovlje	Koper20070628-VL14	lichtensteini_EAST	573	235	482	200	414	125	640	202	220	85	132	192	132	180	82	338	145	195	145	218
	#13_SLO:Hrastovlje	Koper20070628-VL14	lichtensteini_EAST	620	250	505	203	435	145	690	220	240	98	138	200	150	200	98	350	152	202	160	238
	#13_SLO:Hrastovlje	Koper20070628-VL14	lichtensteini_EAST	590	238	485	195	416	135	650	208	230	90	130	190	145	185	85	320	145	200	145	218
	#13_SLO:Hrastovlje	Koper20070628-VL14	lichtensteini_EAST	590	240	480	193	426	130	655	207	220	95	140	185	140	180	88	322	140	200	142	212
SLO:Zorenci-Crnomelj20070825-WL14	lichtensteini_EAST	556	223	461	193	398	126	605	200	208	93	126	189	128	168	82	318	139	200	139	200	189	137
SLO:Zorenci-Crnomelj20070825-WL14	lichtensteini_EAST	558	223	468	200	404	126	621	195	211	84	128	189	132	179	82	318	139	198	142	202	195	142
SLO:Zorenci-Crnomelj20070825-WL14	lichtensteini_EAST	568	232	474	200	408	128	642	200	216	86	137	189	137	184	82	337	145	195	145	213	205	158
SLO:Zorenci-Crnomelj20070825-WL14	lichtensteini_EAST	611	242	500	204	422	139	684	213	237	97	142	195	142	198	93	347	153	198	155	232	221	174
SLO:Zorenci-Crnomelj20070825-WL14	lichtensteini_EAST	589	232	479	193	416	137	674	205	216	95	126	187	135	184	84	316	142	208	145	214	205	158
SPA:La-Seu-de-Urgell-19910518-001	lichtensteini_WEST	600	242	489	187	432	139	695	202	242	89	153	192	139	200	86	332	142	198	142	221	205	174
SPA:La-Seu-de-Urgell-19910518-001	lichtensteini_WEST	602	244	501	192	433	145	695	232	253	100	137	200	139	195	87	326	147	203	147	226	216	174
SPA:La-Seu-de-Urgell-19910518-001	lichtensteini_WEST	589	232	484	181	424	137	674	196	226	93	142	181	137	195	89	316	135	189	135	208	198	153
SPA:La-Seu-de-Urgell-199105-469	lichtensteini_WEST	595	234	486	185	432	137	684	211	237	95	142	189	132	179	89	326	144	200	147	211	202	158
SPA:La-Seu-de-Urgell-199105-469	lichtensteini_WEST	608	240	505	198	434	139	684	211	242	89	140	189	135	179	86	326	147	205	147	211	200	163
SPA:La-Seu-de-Urgell-199105-469	lichtensteini_WEST	602	240	511	198	434	149	689	213	242	105	149	193	139	200	89	342	147	208	147	232	221	163
SPA:La-Seu-de-Urgell-199105-470	lichtensteini_WEST	584	232	486	189	432	133	663	200	232	97	137	187	137	181	89	326	137	200	147	205	195	147
SPA:La-Seu-de-Urgell-199105-470	lichtensteini_WEST	611	237	500	198	438	139	684	205	237	91	156	187	135	171	89	332	137	189	139	195	187	158
SPA:La-Seu-de-Urgell-199105-470	lichtensteini_WEST	605	240	507	193	433	137	684	208	237	95	142	198	145	195	95	332	139	202	156	226	216	158
SPA:La-Seu-de-Urgell-199105-474	lichtensteini_WEST	603	245	500	188	442	142	675	202	230	92	140	188	130	195	90	330	142	202	150	210	195	150
SPA:La-Seu-de-Urgell-199105-474	lichtensteini_WEST	538	220	440	178	390	120	612	190	220	80	135	180	130	168	75	308	132	192	140	198	188	145
SPA:La-Seu-de-Urgell-199105-477	lichtensteini_WEST	629	251	505	193	446	139	700	211	242	100	158	189	147	216	89	344	140	198	147	234	216	168
SPA:La-Seu-de-Urgell-199105-477	lichtensteini_WEST	611	248	489	189	432	145	679	205	240	95	153	184	135	200	84	324	137	193	143	226	216	158
SPA:La-Seu-de-Urgell-199105-477	lichtensteini_WEST	600	229	484	189	413	135	658	198	232	86	147	179	139	200	89	326	135	189	137	200	189	158
SPA:La-Seu-de-Urgell-199105-481	lichtensteini_WEST	605	244	503	189	431	139	689	211	229	100	142	189	145	179	84	328	137	200	153	208	195	163
SPA:La-Seu-de-Urgell-199105-481	lichtensteini_WEST	613	244	514	198	436	137	684	211	237	95	147	192	126	200	84	332	142	211	147	213	205	163
SPA:La-Seu-de-Urgell-199105-481	lichtensteini_WEST	616	234	495	186	421	137	653	195	232	84	142	181	134	179	84	326	135	195	142	202	189	168
SPA:Camprodon-5SSE-19940713-94	lichtensteini_WEST	581	242	486	182	417	134	653	192	211	84	137	174	126	184	84	318	132	189	132	200	187	147
SPA:Camprodon-5SSE-19940713-94	lichtensteini_WEST	585	242	484	179	417	132	658	192	226	87	139	174	126	184	79	326	133	187	133	213	205	163
SPA:Camprodon-5SSE-19940713-94	lichtensteini_WEST	598	242	489	189	422	126	674	206	232	89	142	184	132	189	82	326	139	195	139	221	205	168
TUR:Kütahya-30km-SSE-20040410-01	lichtensteini_EAST	630	255	528	217	460	145	705	220	245	96	152	210	148	196	90	360	155	220	160	232	218	170
TUR:Kütahya-30km-SSE-20040410-01	lichtensteini_EAST	585	238	480	203	420	132	650	208	232	90	130	202	142	175	90	340	150	215	152	214	205	180
TUR:Kütahya-30km-SSE-20040410-01	lichtensteini_EAST	580	230	488	205	415	135	630	200	225	90	123	195	130	180	85	328	148	202	150	212	200	160
TUR:Bozüyük-3km-W-20040410-04	lichtensteini_EAST	632	256	518	212	450	140	695	232	240	110	138	200	140	205	95	350	155	220	168	230	218	200
TUR:Bozüyük-3km-W-20040410-04	lichtensteini_EAST	610	245	500	205	448	135	685	222	242	102	140	192	140	200	98	340	158	202	150	230	210	185
TUR:Bozüyük-3km-W-20040410-04	lichtensteini_EAST	575	230	470	188	420	128	630	208	220	92	132	183	125	182	82	310	140	185	140	200	185	160
TUR:Vic-Üsküpdere-20030520-05	lichtensteini_EAST	590	245	480	195	418	132	670	208	230	98	138	190	145	195	100	325	150	202	152	202	190	180
TUR:Vic-Üsküpdere-20030520-05	lichtensteini_EAST	585	242	462	190	410	130	670	222	232	110	135	202	142	185	95	328	152	212	152	202	190	185
TUR:Vic-Üsküpdere-20030520-05	lichtensteini_EAST	618	252	500	202	440	150	700	218	240	100	150	200	150	200	95	340	150	210	162	220	210	170
FRA:lichtensteini-type:montpellier	lichtensteini_WEST	568	230	480	192	412	128	652	198	200	85	130	175	142	190	75	310	120	188	132	190	175	130
FRA:lichtensteini-type:montpellier	lichtensteini_WEST	550	220	456	178	402	122	620	182	215	78	128	168	127	160	78	300	132	182	125	180	172	125
GRE:Levidi-8S-20000427-116	laconicus	642	251	533	200	461	128	742	200	253	84	158	181	158	242	95	366	160	213	179	263	247	174
GRE:Levidi-8S-20000427-116	laconicus	579	232	463	179	412	135	653	202	221	89	137	181	128	205	84	316	137	189	147	232	221	153
GRE:Kalamata-20kmE-19940601-1355	laconicus	579	232	474	179	409	126	653	200	221	91	142	189	128	221	84	332	137	198	147	223	211	153
GRE:Kalamata-20kmE-19940601-1355	laconicus	595	242	482	183	418	132	689	208	237	93	153	184	139	242	82	326	139	198	156	242	226	163
GRE:Kalamata-20kmE-19940601-1355	laconicus	595	232	495	183	426	135	684	202	226	95	156	177	156	216	86	326	137	189	147	226	216	153
GRE:Kalamata-20kmE-19940601-1355	laconicus	602	242	495	184	431	132	689	211	226	89	147	187	145	211	89	328	142	192	160	234	226	163
GRE:Kalamata-20kmE-19940601-1355	laconicus	589	232	484	189	432	135	658	200	221	95	137	181	142	221	76	326	137	189	145	229	211	153
GRE:Kalamata-20kmE-19940601-1355	laconicus	584	232	468	179	416	121	658	200	221	89	149	174	135	229	86	316	135	189	145	221	205	153
GRE:Kalamata-20kmE-19940601-1355	laconicus	592	234	486	179	419	128	668	202	229	95	153	179	137	221	84	326	134	189	145	227	211	153
GRE:Profitis-Ilias-19940602-1365	laconicus	558	221	461	171	395	114	616	181	211	82	137	172	126	221	82	311	128	179	137	216	200	147
GRE:Profitis-Ilias-19940602-1365	laconicus	592	232	484	175	412	128	653	195	226	89	137	179	126	226	89	321	128	189	158	234	221	158
GRE:Profitis-Ilias-19940602-1365	laconicus	566	229	463	168	402	124	642	184	221	86	137	168	126	216	86	314	126	185	147	221	205	153
GRE:Anogia-8W-19940602-1372	laconicus	566	229	461	177	400	119	632	189	221	79	128	174	124	200	84	305	128	192	145	224	216	163
GRE:Anogia-8W-19940602-1372	laconicus	606	240	495	189	429	126	663	206	242	95	139	184	126	221	74	316	137	200	144	226	216	168
GRE:Anogia-8W-19940602-1372	laconicus	592	237	484	184	427	126	642	195	226	91	128	177	128	211	84	314	133	189	139	247	232	158
GRE:Anogia-8W-19940602-1372	laconicus	595	242	474	184	425	118	621	200	242	95	128	184	132	226	89	316	128	189	128	221	211	174
GRE:Anogia-8W-19940602-1372	laconicus	595	234	476	189	434	126	637	200	226	95	137	184	135	205	84	316	128	195	137	221	211	153
GRE:Anogia-8W-19940602-1372	laconicus	611	240	495	189	438	121	647	200	227	89	137	181	133	221	82	326	133	195	135	234	226	174
GRE:Anogia-8W-19940602-1373	laconicus	611	240	500	195	432	142	684	205	242	89	154	184	147	232	86	332	142	200	153	242	232	179
GRE:Anogia-8W-19940602-1373	laconicus	592	242	476	181	432	126	663	198	232	86	135	181	137	232	84	314	135	189	142	237	232	174
GRE:Anogia-8W-19940602-1373	laconicus	579	232	479	184	417	123	653	192	226	86	124	158	116	213	82	326	142	192	147	234	221	168
GRE:Anogia-8W-19940602-1373	laconicus	613	240	505	195	437	137	665	198	232	93	158	0	142	221	84	326	137	189	145	216	200	153
GRE:Anogia-8W-19940602-1373	laconicus	619	241	503	192	437	147	700	208	247	89	156	189	141	229	86	339	147	208	158	240	221	174
GRE:Anogia-8W-19940602-1373	laconicus	647	263	521	211	463	137	721	216	258	100	158	200	153	240	93	349	154	211	168	253	237	189
GRE:Anogia-8W-19940602-1374-1	laconicus	589	232	472	179	404	121	623	200	221	89	137	177	126	205	82	311	129	189	135	211	200	147
GRE:Anogia-8W-19940602-1374-1	laconicus	581	226	459	175	401	120	626	189	232	84	139	174	132	205	80	309	128	187	137	211	200	153
GRE:Tripolis-28NW-19940603-1385	laconicus	581	232	468	179	416	123	642	187	221	82	139	173	139	221	84	316	133	184	142	226	211	163
GRE:Tripolis-28NW-19940603-1385	laconicus	579	229	463	174	400	124	647	200	221	89	142	179	132	221	84	316	128	179	147	221	200	153
GRE:Tripolis-28NW-19940603-1385	laconicus	558	223	453	177	400	120	642	200	221	95	145	171	124	221	84	312	128	189	145	223	208	153
GRE:Kórinthos-40W-19940605-1421	laconicus	571	229	458	174	411	126	642	189	211	82	132	171	126	205	76	307	126	179	137	226	216	142
GRE:Kórinthos-40W-19940605-1421	laconicus	524	211	416	164	368	114	579	179	184	79	124	158	111	195	82	284	128	184	137	184	179	126
GRE:Kórinthos-40W-19940605-1421	laconicus	537	221	442	171	387	113	600	198	200	79	126	168	116	195	65	300	149	189	137	205	195	142
GRE:Kórinthos-40W-19940605-1421	laconicus	581	229	474	181	411	126	642	208	211	95	128	174	118	226	89	321	139	184	160	205	195	142
GRE:Profitis-Ilias-20110501-336	laconicus	628	245	515	200	450	145	705	225	250	108	160	200	135	240	90	350	150	215	172	272	255	190
GRE:Profitis-Ilias-20110501-336	laconicus	625	245	510	198	450	145	710	225	250	108	165	200	145	232	85	350	155	215	168	260	250	185
GRE:Profitis-Ilias-20110501-336	laconicus	618	235	498	196	450	142	710	218	248	98	160	188	150	225	96	350	155	208	156	245	225	185
GRE:Profitis-Ilias-20110501-345	laconicus	632	250	520	200	450	145	710	222	265	100	165	210	145	245	80	350	160	220	168	280	265	190
GRE:Profitis-Ilias-20110501-345	laconicus	600	235	492	195	440	140	680	212	240	95	150	200	137	230	80	335	150	206	160	240	225	190
GRE:Profitis-Ilias-20110501-345	laconicus	610	240	490	190	430	135	685	212	245	92	155	205	134	242	80	332	148	200	156	262	250	200
GRE:Pigadia-Canyon-20110501-356	laconicus	627	250	512	192	438	135	700	215	250	92	150	192	138	235	82	342	148	202	168	248	225	170
GRE:Pigadia-Canyon-20110501-356	laconicus	600	240	482	182	425	130	655	195	230	90	135	180	132	220	80	322	140	190	150	220	205	170
GRE:Pigadia-Canyon-20110501-356	laconicus	610	248	490	185	435	132	680	205	240	98	145	190	138	220	80	330	142	192	150	230	210	175
GRE:Profitis-Ilias-20110501-342	laconicus	628	252	510	192	440	140	705	230	260	104	152	202	142	240	98	360	152	218	165	260	248	200
GRE:Profitis-Ilias-20110501-342	laconicus	635	250	515	190	448	142	715	225	262	102	160	202	142	238	88	360	152	210	160	250	232	205
GRE:Profitis-Ilias-20110501-342	laconicus	622	250	510	195	448	138	700	222	265	102	160	202	145	245	90	348	152	218	168	272	268	190
GRE:Profitis-Ilias-20110501-342-1	laconicus	652	260	535	202	460	162	735	230	270	102	162	215	155	250	92	370	155	225	180	280	265	200
GRE:Profitis-Ilias-20110501-342-1	laconicus	622	250	500	188	435	138	700	212	255	90	150	202	140	240	85	340	148	215	162	262	240	190
GRE:Profitis-Ilias-20110501-342-1	laconicus	650	255	520	192	460	148	725	230	260	105	160	210	145	246	90	360	160	218	172	258	245	200
GRE:Pigadia-Canyon-20110501-358	laconicus	685	265	580	218	490	172	810	265	310	112	170	248	158	250	95	420	185	258	220	332	320	240
GRE:Pigadia-Canyon-20110501-358	laconicus	632	252	530	198	470	146	700	228	265	100	158	202	145	242	82	355	158	215	172	270	255	200
GRE:Pigadia-Canyon-20110501-358	laconicus	612	248	500	188	430	140	680	205	250	95	146	186	125	225	80	340	140	195	160	258	245	190
GRE:Kerkyra-Spaskilos-19710331-0	laconicus	626	234	511	200	434	149	684	219	240	95	145	200	142	205	89	353	156	205	168	229	216	163
GRE:Kerkyra-Spaskilos-19710331-0	laconicus	608	237	505	189	434	147	684	216	247	100	142	205	156	232	84	347	153	208	160	253	237	189
GRE:Kerkyra-Spaskilos-19710331-0	laconicus	579	226	479	181	416	147	663	200	232	84	145	187	139	205	86	333	142	195	145	213	205	174
GRE:Kerkyra-Spaskilos-19710331-0	laconicus	605	232	486	187	439	145	674	216	251	95	145	193	137	221	93	347	147	200	149	234	221	189
GRE:Kerkyra-Spaskilos-19710331-0	laconicus	613	232	516	189	442	142	684	216	242	111	145	202	147	226	76	358	158	208	158	237	221	179
GRE:Kerkyra-Spaskilos-19710331-1	laconicus	608	240	505	200	442	139	679	211	242	101	158	193	149	226	89	342	142	200	160	244	232	174
GRE:Kerkyra-Spaskilos-19710331-1	laconicus	602	240	505	200	438	141	695	221	240	97	139	205	147	232	95	356	153	213	166	247	237	174
GRE:Kerkyra-Spaskilos-19710331-1	laconicus	518	211	419	168	387	112	589	181	189	72	111	164	118	184	74	284	120	166	123	195	184	126
AUT:Roppen-1994xxxx-01	sordidulus	621	229	505	200	444	145	716	213	240	95	149	200	158	126	102	335	156	208	139	153	145	147
AUT:Roppen-1994xxxx-01	sordidulus	596	221	474	192	420	139	684	211	211	95	137	181	139	142	95	332	137	192	139	153	142	126
AUT:Roppen-1994xxxx-01	sordidulus	579	216	463	189	407	137	653	200	216	95	135	179	137	118	93	316	139	189	137	147	142	132
AUT:Vorarlberg-1994xxxx-01	sordidulus	629	229	514	213	441	163	747	224	244	103	161	205	149	163	111	358	158	219	166	174	163	153
AUT:Vorarlberg-1994xxxx-01	sordidulus	632	240	497	205	439	156	732	219	242	105	158	200	153	154	107	342	147	200	156	168	153	153
AUT:Vorarlberg-1994xxxx-01	sordidulus	611	229	500	189	439	147	716	211	242	103	163	192	147	153	105	337	143	196	147	156	147	158
CRO:Duge-Njive-3W-20100715-077	sordidulus	688	260	575	240	500	175	802	250	262	115	165	230	160	160	112	412	178	240	178	192	182	180
CRO:Duge-Njive-3W-20100715-077	sordidulus	622	235	520	213	450	152	725	225	238	105	152	202	148	150	98	360	150	202	162	172	165	165
CRO:Duge-Njive-3W-20100715-077	sordidulus	648	242	548	228	465	162	770	238	240	108	158	208	155	152	102	382	160	217	170	195	180	170
CRO:Jurjevo-10SE-19970603-511	sordidulus	592	219	476	198	413	147	674	202	226	93	147	181	135	163	111	316	137	189	145	174	163	153
CRO:Jurjevo-10SE-19970603-511	sordidulus	667	251	547	221	474	160	789	234	242	105	163	213	160	168	108	368	158	227	174	200	184	163
CRO:Jurjevo-10SE-19970603-511	sordidulus	585	219	472	189	412	147	674	198	221	95	145	179	126	137	95	316	135	181	149	166	149	147
CRO:Jurjevo-10SE-19970603-512	sordidulus	634	242	511	208	452	147	726	223	247	103	163	200	156	160	103	347	149	213	147	181	158	153
CRO:Jurjevo-10SE-19970603-512	sordidulus	600	240	495	192	427	145	684	208	232	95	147	179	137	147	95	337	137	200	137	166	158	158
CRO:Jurjevo-10SE-19970603-512	sordidulus	626	242	489	200	432	147	716	219	247	98	154	195	156	149	103	345	147	208	156	171	158	168
CRO:Makarska-4E-20100715-09	sordidulus	626	237	516	218	445	147	716	216	232	103	156	189	156	132	100	347	145	195	153	168	160	132
CRO:Makarska-4E-20100715-09	sordidulus	653	242	526	221	463	147	742	216	253	100	163	196	155	142	103	349	147	200	158	171	163	153
CRO:Makarska-4E-20100715-09	sordidulus	632	237	514	211	446	156	737	229	247	105	168	205	153	147	95	358	147	213	147	166	160	158
CRO:Oltari-19970602-483	sordidulus	684	255	558	226	484	163	789	234	258	116	168	211	161	158	105	389	166	224	174	211	195	168
CRO:Oltari-19970602-483	sordidulus	672	253	537	221	476	156	768	234	253	114	153	202	158	142	97	368	158	213	158	189	179	168
CRO:Oltari-19970602-483	sordidulus	647	244	516	211	447	147	721	221	237	105	147	189	147	139	103	353	142	206	149	168	158	163
CRO:Oltari-2W-19970602-491	sordidulus	651	240	547	232	461	160	768	242	268	116	163	229	166	153	95	389	168	229	171	189	184	163
CRO:Oltari-2W-19970602-491	sordidulus	676	247	560	237	476	168	800	242	253	118	163	223	168	163	105	398	174	234	187	213	200	179
CRO:Oltari-2W-19970602-491	sordidulus	661	244	547	216	454	153	768	226	255	105	163	213	160	147	97	374	168	219	173	189	184	168
CRO:Praznica-20100715-162	sordidulus	680	250	553	222	505	172	795	240	270	110	160	235	155	155	100	382	172	230	180	205	190	180
CRO:Praznica-20100715-162	sordidulus	665	250	542	222	480	165	780	235	250	115	150	216	148	150	112	375	170	222	172	185	175	175
CRO:Praznica-20100715-162	sordidulus	650	235	532	220	480	170	760	238	252	115	152	228	150	148	102	361	162	220	170	180	170	185
CRO:Sibenj-19970603-505	sordidulus	587	221	463	189	415	139	663	200	232	95	147	181	139	142	84	322	139	189	137	158	149	153
CRO:Sibenj-19970603-505	sordidulus	568	215	447	182	405	129	651	195	216	95	137	176	128	143	100	307	126	181	140	158	142	132
CRO:Sibenj-19970603-505	sordidulus	589	223	455	189	413	137	653	200	221	89	147	179	128	147	100	322	137	187	142	163	153	137
CRO:Tucepi-20100713-103	sordidulus	685	260	546	225	484	161	800	248	268	122	167	225	158	162	106	380	158	220	170	207	195	190
CRO:Tucepi-20100713-103	sordidulus	690	256	555	235	487	160	805	255	265	125	170	218	168	156	105	388	156	228	170	208	198	180
CRO:Tucepi-20100713-103	sordidulus	652	238	530	216	459	155	735	230	250	113	159	200	155	163	104	355	153	205	170	197	182	170
CRO:Tucepi-20100713-103	sordidulus	657	245	532	214	471	159	762	230	252	115	150	210	158	154	100	360	150	212	165	190	180	155
CRO:Urgini-10N-19970604-551	sordidulus	695	255	545	234	498	171	800	253	274	118	179	226	174	132	95	384	174	232	181	195	187	174
CRO:Urgini-10N-19970604-551	sordidulus	679	247	539	223	497	164	768	232	255	105	158	205	168	139	105	368	158	211	166	171	160	163
CRO:Urgini-10N-19970604-551	sordidulus	651	234	526	223	462	160	753	232	253	105	168	202	160	142	95	368	163	219	168	181	174	174
CRO:Urgini-16N-19970604-520	sordidulus	605	232	477	200	422	139	695	213	237	105	147	189	153	147	100	328	139	200	142	160	153	142
CRO:Urgini-16N-19970604-520	sordidulus	598	221	482	205	425	147	689	211	237	105	145	189	145	149	100	332	139	200	142	161	153	163
CRO:Urgini-16N-19970604-520	sordidulus	598	229	493	198	417	139	674	200	232	95	147	181	143	139	103	326	139	200	137	147	142	142
CRO:Urgini-8N-19970604-570	sordidulus	642	232	521	208	448	149	753	226	247	105	149	200	158	149	107	360	155	211	156	179	158	147
CRO:Urgini-8N-19970604-570	sordidulus	579	221	447	179	405	137	668	206	216	100	147	179	142	139	95	316	133	189	137	158	147	116
CRO:Urgini-8N-19970604-570	sordidulus	589	229	474	187	422	139	665	213	221	103	149	187	147	132	89	326	137	195	141	153	147	147
AUT:Viktring-carinthiacus-TYPE	sordidulus	656	255	540	222	475	152	775	230	245	108	152	195	150	162	110	370	150	202	160	170	182	170
AUT:Viktring-carinthiacus-TYPE	sordidulus	655	258	538	230	480	155	770	232	250	110	160	195	160	152	110	366	145	210	160	165	172	160
GRE:Levidi-10S-20000427-123	angulinodis sp.n.	665	229	547	229	484	166	753	244	247	116	168	218	160	221	93	379	168	221	164	244	234	174
GRE:Levidi-10S-20000427-123	angulinodis sp.n.	718	265	589	242	526	174	811	268	279	128	179	237	166	221	97	413	179	234	189	268	253	195
GRE:Levidi-10S-20000427-123	angulinodis sp.n.	714	253	579	242	509	181	816	274	268	124	184	242	163	232	105	421	184	237	175	255	242	184
GRE:Levidi-10S-20000427-133	angulinodis sp.n.	705	253	595	247	526	181	795	263	279	116	168	232	160	226	95	408	174	232	179	268	258	205
GRE:Levidi-10S-20000427-133	angulinodis sp.n.	695	247	577	232	514	171	795	247	268	111	174	216	147	237	100	389	160	211	163	263	253	189
GRE:Levidi-10S-20000427-133	angulinodis sp.n.	632	229	505	208	465	156	695	226	232	105	158	189	145	211	93	342	145	187	145	221	208	142
GRE:Sparti-20SW-20000429-159	angulinodis sp.n.	735	274	621	255	551	177	842	274	305	126	189	253	174	226	105	432	200	274	226	286	274	232
GRE:Sparti-20SW-20000429-159	angulinodis sp.n.	682	253	589	234	518	160	771	263	274	121	168	240	156	232	105	384	181	244	184	263	253	200
GRE:Sparti-20SW-20000429-159	angulinodis sp.n.	711	261	605	251	517	177	811	263	300	126	168	253	160	237	95	411	192	261	189	274	258	216
GRE:Levidi-10S-20000427-139	angulinodis sp.n.	714	263	616	240	543	168	811	263	274	121	168	242	174	226	100	411	187	244	187	284	258	216
GRE:Levidi-10S-20000427-139	angulinodis sp.n.	705	261	600	244	527	168	816	263	279	118	177	244	166	232	105	400	192	255	211	274	263	211
GRE:Levidi-10S-20000427-139	angulinodis sp.n.	695	255	584	242	513	166	800	263	274	116	168	229	158	226	97	400	187	244	189	263	247	200
GRE:Levidion-5SW-19940603-1383	angulinodis sp.n.	642	240	533	216	468	147	737	247	253	116	168	216	147	221	95	358	160	216	168	232	216	179
GRE:Levidion-5SW-19940603-1383	angulinodis sp.n.	653	247	547	221	484	168	758	244	253	107	168	221	156	221	100	368	158	221	174	263	247	189
GRE:Levidion-5SW-19940603-1383	angulinodis sp.n.	665	253	558	221	486	163	747	242	268	118	168	216	156	221	95	371	166	223	171	251	240	195
GRE:Levidion-5SW-19940603-1378	angulinodis sp.n.	668	247	545	229	495	158	758	247	247	118	174	205	153	216	100	368	161	213	160	232	216	158
GRE:Levidion-5SW-19940603-1378	angulinodis sp.n.	684	248	566	234	512	164	763	244	253	111	171	211	147	226	103	379	168	213	177	244	232	189
GRE:Levidion-5SW-19940603-1378	angulinodis sp.n.	680	247	566	229	507	166	768	244	268	105	168	211	147	219	103	389	171	221	181	248	232	189
GRE:Levidion-5SW-19940603-1380	angulinodis sp.n.	658	244	537	232	492	158	758	240	258	116	174	221	156	200	95	368	158	232	168	237	221	184
GRE:Levidion-5SW-19940603-1380	angulinodis sp.n.	648	242	535	229	473	156	737	232	253	105	153	211	145	195	93	371	158	226	166	251	237	184
GRE:Tripolis-22NNW-20110429-256	angulinodis sp.n.	662	245	532	218	492	160	760	236	252	100	160	210	148	230	102	370	158	212	160	250	232	180
GRE:Tripolis-22NNW-20110429-256	angulinodis sp.n.	672	248	560	230	498	160	770	252	270	112	170	225	152	225	100	395	170	240	180	248	230	200
GRE:Tripolis-22NNW-20110429-256	angulinodis sp.n.	710	270	588	248	516	170	810	260	275	120	180	230	150	220	100	412	180	245	188	268	250	210
GRE:Tripolis-22NNW-20110429-256	angulinodis sp.n.	725	270	602	252	540	178	820	260	280	112	180	230	155	242	110	420	188	248	200	272	255	205
GRE:Litohoro-3W-19960513-009	crasecundus	635	252	552	225	452	144	725	222	240	100	150	210	148	168	92	365	150	215	182	222	212	190
GRE:Litohoro-3W-19960513-009	crasecundus	632	250	550	216	460	148	740	228	240	108	145	220	150	168	98	362	158	222	190	232	220	195
GRE:Litohoro-3W-19960513-009	crasecundus	645	255	570	230	478	150	755	230	248	108	155	218	152	175	98	378	155	228	190	248	230	185
GRE:Litóhoro-7W-19960513-187	crasecundus	632	240	547	213	463	168	726	211	242	95	142	198	147	168	103	368	149	202	166	211	195	158
GRE:Litóhoro-7W-19960513-187	crasecundus	611	229	514	211	443	156	695	205	226	93	145	189	145	168	95	347	145	202	156	195	184	158
GRE:Litóhoro-7W-19960513-187	crasecundus	632	242	528	213	465	160	737	213	226	89	147	198	158	171	105	368	147	202	168	211	200	147
BUL:Harsovo-1SE-20090609-1130	crasecundus	697	263	605	244	497	168	800	234	274	107	168	240	168	163	102	416	179	244	189	221	216	168
BUL:Harsovo-1SE-20090609-1130	crasecundus	676	258	579	229	485	171	781	234	265	116	174	226	160	174	100	402	175	238	189	221	205	181
BUL:Harsovo-1SE-20090609-1130	crasecundus	592	226	500	196	428	142	653	187	211	79	137	184	137	139	89	332	139	198	147	174	158	137
BUL:Harsovo-1SE-20090609-1131	crasecundus	674	258	600	234	507	158	779	226	258	105	171	242	137	153	93	411	163	240	189	211	200	174
BUL:Harsovo-1SE-20090609-1131	crasecundus	674	263	579	234	500	158	774	229	258	100	179	221	163	158	103	400	171	226	195	223	213	179
BUL:Harsovo-1SE-20090609-1131	crasecundus	616	247	505	205	452	139	679	208	226	95	147	195	142	149	95	335	149	205	158	184	174	147
GRE:Kosmas-2SW-20000426-098	crasecundus	684	274	608	244	507	158	800	232	247	103	156	216	158	184	105	400	171	226	195	232	216	179
GRE:Kosmas-2SW-20000426-098	crasecundus	695	268	616	242	513	160	811	229	242	97	158	214	158	174	105	400	168	226	189	216	200	168
GRE:Kosmas-2SW-20000426-098	crasecundus	697	268	616	253	506	158	800	232	268	105	164	223	160	200	105	423	179	229	192	242	221	174
GRE:Kosmas-2SW-20000426-098	crasecundus	684	265	600	242	505	160	784	226	268	100	161	221	149	197	107	389	158	223	198	234	216	174
ROM:Comana-Vlasca-2	crasecundus	679	268	589	242	503	166	774	232	268	107	163	223	168	195	103	411	184	242	216	247	232	179
ROM:Comana-Vlasca-2	crasecundus	653	242	579	221	492	163	742	226	247	101	160	213	160	189	105	389	161	221	179	238	229	158
ROM:Comana-Vlasca-2	crasecundus	653	251	553	226	482	149	726	221	247	103	168	208	158	184	95	371	160	219	179	206	195	174
BUL:Tsaparevo-2S-20090609-1168	crasecundus	589	229	495	202	423	137	653	189	226	82	137	184	143	153	84	335	141	200	147	181	174	158
BUL:Tsaparevo-2S-20090609-1168	crasecundus	598	229	495	213	433	135	679	200	232	95	147	189	147	160	88	345	140	205	156	192	179	153
BUL:Tsaparevo-2S-20090609-1168	crasecundus	600	242	505	211	438	137	684	202	226	95	147	189	147	153	86	337	141	200	158	200	189	153
ROM:Dobrogea-Babadag-20050602-105	crasecundus	684	265	600	254	517	160	800	242	280	110	165	237	172	185	108	420	188	252	198	240	232	210
ROM:Dobrogea-Babadag-20050602-105	crasecundus	580	222	508	208	435	145	655	198	212	85	130	192	137	153	90	330	142	200	155	190	178	138
ROM:Dobrogea-Babadag-20050602-105	crasecundus	618	242	512	212	462	142	690	208	232	95	140	190	152	170	95	356	148	202	168	210	202	165
RUS:Obilhoe-20060608-219	crasecundus	682	265	602	240	504	162	790	235	260	105	160	222	172	192	110	405	162	232	182	220	210	185
RUS:Obilhoe-20060608-219	crasecundus	656	258	570	230	489	160	765	220	250	110	162	208	170	188	100	388	160	220	178	210	200	180
RUS:Obilhoe-20060608-219	crasecundus	650	252	570	230	489	160	756	225	248	100	165	210	160	195	102	380	170	230	180	218	206	170
ROM:Dobrogea-Babadag-20050602-106	crasecundus	595	230	520	212	440	145	690	208	220	97	142	182	140	155	98	350	150	195	155	180	170	165
ROM:Dobrogea-Babadag-20050602-106	crasecundus	632	250	542	218	469	150	720	210	250	90	158	205	155	160	92	370	155	218	170	208	200	175
BUL:Plovdiv-19770527	crasecundus	625	244	535	217	472	152	690	220	248	100	140	198	145	158	95	360	152	212	162	192	180	180
BUL:Plovdiv-19770527	crasecundus	673	265	608	245	508	162	780	250	275	110	170	225	170	175	95	417	182	248	198	230	220	190
BUL:Plovdiv-19770527	crasecundus	675	275	618	240	491	172	795	250	265	118	160	228	160	165	95	410	188	248	208	232	220	190
UKR:Simferopol-19950813-826	crasecundus	625	237	525	217	460	140	720	212	242	102	160	198	145	155	100	365	150	210	168	200	190	170
UKR:Simferopol-19950813-826	crasecundus	610	232	528	217	455	150	705	215	235	90	150	198	140	160	95	362	150	210	160	195	185	150
UKR:Simferopol-19950813-826	crasecundus	620	240	525	215	458	150	710	208	240	93	150	198	148	152	95	378	150	212	168	200	190	150
BUL:Pasarel-1NW-20090606-070	crasecundus	678	262	582	240	504	148	785	235	270	110	172	230	168	190	110	392	180	246	196	230	215	195
BUL:Pasarel-1NW-20090606-070	crasecundus	654	250	570	236	480	152	755	232	260	110	152	215	155	186	102	385	170	228	188	216	205	185
BUL:Pasarel-1NW-20090606-070	crasecundus	666	260	562	242	480	152	755	232	265	112	170	215	162	180	102	382	180	235	202	230	220	175
BUL:Pasarel-1NW-20090606-078	crasecundus	670	270	572	233	485	155	750	232	260	180	150	218	155	182	98	400	173	235	198	230	220	175
BUL:Pasarel-1NW-20090606-078	crasecundus	695	282	610	245	498	160	790	240	270	110	168	225	160	195	105	410	180	232	210	242	230	185
BUL:Pasarel-1NW-20090606-078	crasecundus	712	282	632	252	512	170	802	240	270	100	175	230	160	185	100	430	185	246	200	235	230	185
BUL:Harsovo-1SE-20090609-1130-1	crasecundus	703	270	610	242	512	160	800	240	280	112	163	240	170	165	105	418	180	250	195	230	215	195
BUL:Harsovo-1SE-20090609-1130-1	crasecundus	670	260	570	230	495	158	775	240	270	105	168	232	157	168	105	405	175	238	190	228	210	185
BUL:Harsovo-1SE-20090609-1130-1	crasecundus	590	220	495	200	425	134	640	190	215	82	130	185	130	135	85	333	142	200	146	170	158	140
BUL:Bistrits-1N-20090606-1004	crasecundus	706	278	628	265	510	162	820	246	205	115	160	230	168	210	105	430	186	250	220	242	228	205
BUL:Bistrits-1N-20090606-1004	crasecundus	692	272	615	258	515	163	800	242	285	118	170	238	170	210	110	430	180	240	200	243	230	215
BUL:Bistrits-1N-20090606-1004	crasecundus	670	270	575	248	490	160	765	240	260	115	160	222	165	192	98	390	172	243	197	222	210	190
BUL:Dospat-2SW-20090610-1203	crasecundus	678	252	580	226	482	160	775	235	265	105	168	225	172	192	102	400	178	238	180	230	220	200
BUL:Dospat-2SW-20090610-1203	crasecundus	668	250	575	232	485	162	782	238	268	112	162	230	175	180	98	388	170	238	175	232	220	180
BUL:Dospat-2SW-20090610-1203	crasecundus	625	240	550	222	468	150	730	220	250	98	150	220	165	162	90	380	162	225	163	217	210	172
TUR:Ulu-Dag-19930705-1230	crasecundus	683	260	598	256	498	170	800	245	268	100	152	220	165	212	108	420	186	205	222	278	265	205
TUR:Ulu-Dag-19930705-1230	crasecundus	656	250	572	240	480	160	760	242	250	106	155	232	170	170	92	400	180	240	192	240	220	190
TUR:Ulu-Dag-19930705-1230	crasecundus	645	248	560	232	480	160	755	232	250	96	140	218	165	180	100	385	160	228	182	235	228	185
TUR:Aydogdu-5SW-19930626-1158	crasecundus	675	262	596	248	498	160	790	240	265	110	152	225	160	182	94	416	168	240	186	228	218	200
TUR:Aydogdu-5SW-19930626-1158	crasecundus	735	290	650	260	533	172	880	262	290	120	182	242	175	195	102	448	180	262	215	242	228	215
TUR:Aydogdu-5SW-19930626-1158	crasecundus	710	275	630	258	522	165	830	246	280	117	152	232	170	190	102	430	180	245	202	240	228	215
TUR:Ispir-10NW-19930701-1197	crasecundus	715	272	622	252	540	172	832	250	290	112	172	230	182	188	108	435	172	245	187	222	215	205
TUR:Ispir-10NW-19930701-1197	crasecundus	675	256	595	248	510	165	798	242	275	110	170	230	170	180	105	415	180	238	198	225	212	205
TUR:Ispir-10NW-19930701-1197	crasecundus	680	256	592	242	510	170	800	245	270	110	152	228	172	190	102	405	175	240	180	228	212	195
TUR:Aydogdu-5SW-19930626-1157	crasecundus	722	280	652	255	535	182	860	275	290	125	160	250	172	210	112	455	190	262	225	240	225	205
TUR:Aydogdu-5SW-19930626-1157	crasecundus	685	268	618	250	515	170	820	255	270	120	152	230	175	180	102	430	175	255	202	228	216	190
TUR:Aydogdu-5SW-19930626-1157	crasecundus	660	250	575	240	498	160	780	248	260	112	155	213	170	190	92	410	170	235	190	220	210	205
BUL:Novakovo-2SE-20090612-1299	crasecundus	665	258	552	225	488	158	735	222	245	100	155	210	150	175	98	380	155	210	170	208	200	185
BUL:Novakovo-2SE-20090612-1299	crasecundus	630	245	538	218	465	153	710	218	240	100	152	205	152	170	93	362	150	215	175	195	185	180
BUL:Novakovo-2SE-20090612-1299	crasecundus	658	255	575	230	475	158	732	238	258	112	168	225	152	175	100	385	165	238	190	222	212	205
TUR:Aydogdu-5SW-19930626-1147	crasecundus	640	248	550	220	445	152	720	220	230	100	138	205	150	180	98	382	160	212	178	205	190	165
TUR:Aydogdu-5SW-19930626-1147	crasecundus	640	240	566	237	470	152	725	230	245	100	140	212	145	178	98	380	162	230	190	216	208	185
RUS:Gelendzhik-5SSE-20060604-249	crasecundus	592	240	515	202	442	138	665	202	225	90	145	195	148	145	90	340	148	200	160	172	166	165
BUL:Kokalyane-3E-20090606-079	crasecundus	710	282	620	250	502	168	815	250	280	115	170	238	160	190	100	420	178	238	200	220	210	205
BUL:Kokalyane-3E-20090606-079	crasecundus	712	282	620	250	510	172	818	245	270	110	175	228	155	195	105	418	168	235	200	225	210	190
BUL:Kokalyane-3E-20090606-079	crasecundus	745	295	662	262	540	178	855	268	300	120	172	248	160	200	108	448	192	252	220	252	242	225
BUL:Dospat-2SW-20090610-1203	crasecundus	660	255	578	222	475	160	765	228	250	102	155	218	160	185	106	395	162	228	183	220	210	155
BUL:Dospat-2SW-20090610-1203	crasecundus	640	247	568	228	480	160	770	228	255	98	170	228	152	162	92	400	170	230	180	225	218	180
BUL:Dospat-2SW-20090610-1203	crasecundus	648	245	562	222	465	152	750	225	250	105	150	220	162	180	98	390	162	228	180	220	210	185
BUL:Mladezhko-20090821-366	crasecundus	610	248	518	210	460	130	685	218	240	100	135	210	150	152	95	348	160	215	170	182	178	180
BUL:Mladezhko-20090821-366	crasecundus	560	230	480	200	412	123	620	198	215	98	128	185	130	140	90	328	150	200	160	170	160	155
BUL:Mladezhko-20090821-366	crasecundus	575	228	490	202	412	128	645	212	220	100	140	200	142	150	90	330	148	210	155	178	170	165
TUR:Mahya-hill-20050530-472	crasecundus	652	255	562	222	480	152	750	228	245	105	152	213	162	170	95	383	163	222	170	202	192	180
TUR:Mahya-hill-20050530-472	crasecundus	622	240	530	212	470	144	715	215	235	98	152	202	142	168	98	370	158	215	170	200	190	170
TUR:Mahya-hill-20050530-472	crasecundus	642	250	548	220	460	142	705	220	240	100	150	202	148	163	98	372	160	230	170	198	188	180
TUR:Demirköy-20090706-474	crasecundus	640	250	550	230	480	160	740	228	260	105	150	210	155	185	95	380	170	230	195	222	210	185
TUR:Demirköy-20090706-474	crasecundus	645	255	560	232	475	150	745	230	265	108	155	220	158	180	103	390	178	230	185	208	190	200
TUR:Demirköy-20090706-474	crasecundus	650	252	555	230	475	158	750	220	255	95	152	208	150	173	100	385	170	210	170	205	195	185
BUL:Malko-Tarnovo-20090822-374	crasecundus	655	262	552	222	485	162	740	235	250	108	158	220	162	175	110	390	168	230	188	212	200	185
BUL:Malko-Tarnovo-20090822-374	crasecundus	700	278	610	242	530	165	805	238	275	110	160	230	162	200	110	402	180	235	195	230	215	200
BUL:Malko-Tarnovo-20090822-374	crasecundus	700	285	605	240	515	162	815	245	280	105	175	225	170	210	110	402	180	242	200	230	222	205
BUL:Peshtera-20080525-369	crasecundus	645	252	562	222	462	152	715	218	240	95	148	208	148	180	98	370	160	212	170	200	190	185
BUL:Peshtera-20080525-369	crasecundus	638	265	568	220	478	160	720	220	240	102	150	198	140	172	98	370	150	210	180	200	185	175
BUL:Peshtera-20080525-369	crasecundus	618	245	548	220	452	148	700	212	230	98	138	198	142	162	90	360	146	202	160	192	180	175
BUL:Malko-Tarnovo-20090726-370	crasecundus	700	270	620	252	515	168	830	242	285	110	170	235	178	180	100	420	178	245	210	225	205	215
BUL:Malko-Tarnovo-20090726-370	crasecundus	632	252	540	214	470	142	710	215	240	92	150	200	150	160	90	365	152	214	172	200	190	170
BUL:Malko-Tarnovo-20090726-370	crasecundus	598	235	498	204	455	140	665	195	220	85	140	185	128	160	88	332	140	195	150	188	175	155
TUR:Demirköy-20090706-476	crasecundus	652	252	570	230	490	155	725	218	240	98	155	208	148	152	98	380	160	212	180	198	190	175
TUR:Demirköy-20090706-476	crasecundus	590	238	512	212	440	138	685	210	225	100	130	192	144	155	90	358	150	198	153	182	175	170
TUR:Demirköy-20090706-476	crasecundus	640	250	535	222	480	140	700	215	230	100	150	190	146	160	94	360	152	205	165	190	180	170
GRE:Stagira-20110409-027	crasecundus	618	238	540	222	480	150	730	220	242	102	156	200	150	170	98	365	150	210	170	210	195	175
GRE:Stagira-20110409-027	crasecundus	565	220	490	202	440	138	650	192	220	88	140	180	138	140	80	330	140	192	152	182	175	150
GRE:Stagira-20110409-027	crasecundus	590	235	500	208	460	145	665	200	230	85	140	190	138	152	90	348	142	202	160	198	190	150
BUL:Kiten-20110429-373	crasecundus	648	258	548	232	470	150	730	238	252	102	148	215	148	172	100	370	170	232	172	208	200	175
BUL:Kiten-20110429-373	crasecundus	630	240	535	222	472	152	710	222	245	105	152	202	158	165	98	368	170	220	170	210	200	180
BUL:Kiten-20110429-373	crasecundus	702	280	600	242	518	170	802	242	275	105	165	235	172	182	100	422	188	240	200	240	230	205
GRE:Parnon-Mts-20110426-152	crasecundus	748	298	665	265	555	182	865	272	320	120	192	268	186	210	120	450	192	255	212	255	238	220
GRE:Parnon-Mts-20110426-152	crasecundus	770	305	698	265	550	195	890	280	315	125	200	270	180	205	120	480	195	270	222	250	238	220
GRE:Parnon-Mts-20110426-152	crasecundus	760	298	670	265	548	188	870	265	300	115	190	250	175	240	120	460	192	260	220	250	236	220
GRE:Taigetos-Oros-20110430-311	crasecundus	740	288	648	250	552	178	850	260	295	115	190	235	162	212	110	440	188	245	218	260	240	210
GRE:Taigetos-Oros-20110430-311	crasecundus	748	290	620	250	552	178	875	270	290	122	190	252	180	212	105	440	190	258	212	262	250	210
GRE:Taigetos-Oros-20110430-311	crasecundus	752	285	655	252	552	185	915	265	315	116	190	255	178	205	110	450	192	253	232	268	252	220
ARM:Armenia-19860611	crasecundus	670	255	590	240	490	167	790	240	270	105	152	230	162	182	93	400	180	235	205	235	225	180
ARM:Armenia-19860611	crasecundus	680	260	590	230	480	160	755	238	245	118	150	222	155	182	100	380	165	228	195	222	212	175
ARM:Armenia-19860611	crasecundus	668	252	590	237	495	165	780	240	260	110	140	220	155	180	105	400	168	235	195	222	205	180
UKR:Krasnolesje-19800912	crasecundus	650	240	560	222	480	165	740	226	250	110	160	210	158	160	88	370	160	215	175	205	196	180
UKR:Krasnolesje-19800912	crasecundus	705	275	610	242	518	170	800	265	275	115	180	255	175	180	110	410	178	240	202	228	216	200
UKR:Krasnolesje-19800912	crasecundus	625	240	538	215	450	152	700	215	255	92	150	205	145	160	98	355	155	210	168	185	178	190
UKR:Agarmis-19800929	crasecundus	675	262	582	232	485	155	750	232	255	102	160	218	155	185	100	400	160	228	180	212	202	200
UKR:Agarmis-19800929	crasecundus	665	260	590	235	495	160	750	230	245	102	150	218	155	182	100	385	160	216	178	212	200	190
UKR:Agarmis-19800929	crasecundus	650	250	550	225	480	152	725	235	250	112	155	230	148	185	100	375	170	230	175	220	212	190
UKR:Armiansk-19850504	crasecundus	630	230	558	220	465	148	720	218	225	90	135	202	140	168	90	362	158	212	170	118	172	165
UKR:Armiansk-19850504	crasecundus	655	250	568	226	488	158	750	222	232	98	140	205	150	175	98	370	155	220	180	200	180	185
UKR:Armiansk-19850504	crasecundus	668	262	585	228	485	158	760	228	245	102	150	218	142	184	90	390	162	230	190	225	212	170
TUR:Cat-2S-20120702-046	crasecundus	710	270	605	245	520	178	800	232	270	110	170	220	180	190	110	420	175	238	190	225	215	190
TUR:Cat-2S-20120702-046	crasecundus	660	262	568	225	485	168	760	218	252	100	150	200	165	172	105	380	155	222	180	208	190	180
TUR:Cat-2S-20120702-046	crasecundus	660	252	560	220	485	160	735	215	245	98	158	210	168	175	100	372	165	222	180	200	192	170
TUR:Vic-Mezraa-20120711-153	crasecundus	650	255	548	220	482	162	730	220	262	100	152	212	155	188	105	375	175	235	178	215	205	180
TUR:Vic-Mezraa-20120711-153	crasecundus	685	266	590	240	520	162	790	228	258	100	165	216	150	182	100	390	175	230	182	225	212	185
TUR:Vic-Mezraa-20120711-153	crasecundus	608	240	512	208	445	140	690	210	225	98	140	198	145	175	98	340	142	205	150	195	185	170
TUR:Vic-Pülümür-20120711-159	crasecundus	690	275	610	244	525	170	790	232	260	104	168	230	155	180	105	410	180	250	210	235	215	195
TUR:Vic-Pülümür-20120711-159	crasecundus	708	270	630	242	530	172	822	248	275	108	160	230	158	202	110	420	182	252	220	242	225	200
TUR:Vic-Pülümür-20120711-159	crasecundus	668	260	590	232	500	155	760	228	245	105	150	210	160	185	110	390	162	230	182	220	205	160
TUR:Erzincan-25ESE-20120713-179	crasecundus	642	252	552	220	480	152	720	215	250	95	145	210	152	155	100	370	168	222	185	195	185	175
TUR:Erzincan-25ESE-20120713-179	crasecundus	700	270	612	248	505	158	790	235	270	110	160	225	170	190	108	410	175	250	198	230	225	190
TUR:Erzincan-25ESE-20120713-179	crasecundus	672	260	570	232	500	160	770	228	260	98	165	220	155	170	108	390	165	225	200	212	210	185
TUR:Tortum-15E-20120713-205	crasecundus	668	260	580	236	490	155	775	238	265	105	165	225	155	200	102	398	180	242	200	225	218	190
TUR:Tortum-15E-20120713-205	crasecundus	700	275	615	250	515	160	800	240	272	115	162	235	172	200	110	412	180	245	210	240	222	195
TUR:Tortum-15E-20120713-205	crasecundus	718	285	630	260	530	166	825	260	290	110	160	250	168	200	110	440	190	265	218	250	240	210
TUR:Tortum-45NEN-20120714-217	crasecundus	620	242	535	210	460	142	720	212	235	98	140	195	140	160	100	365	158	202	165	192	180	160
TUR:Tortum-45NEN-20120714-217	crasecundus	622	248	540	222	462	148	722	215	240	102	150	198	140	168	100	370	150	216	162	202	190	165
TUR:Tortum-45NEN-20120714-217	crasecundus	620	238	532	216	460	152	710	220	232	100	150	195	145	175	98	365	152	210	172	198	180	160
TUR:Posof-3E-20120717-303	crasecundus	680	268	598	232	505	165	782	240	265	100	160	225	160	185	100	398	168	228	192	228	210	195
TUR:Posof-3E-20120717-303	crasecundus	680	265	592	235	500	172	790	238	260	105	155	220	150	190	108	400	178	230	200	230	215	180
TUR:Posof-3E-20120717-303	crasecundus	640	248	555	222	480	155	740	222	250	98	160	205	150	170	100	380	155	215	165	200	185	170
TUR:Ordu-25NW-20120721-396	crasecundus	655	252	575	225	482	165	770	230	252	108	140	220	160	185	100	385	162	228	182	232	215	180
TUR:Ordu-25NW-20120721-396	crasecundus	640	240	562	222	465	152	730	222	240	102	140	200	148	178	105	378	168	215	168	208	192	175
TUR:Ordu-25NW-20120721-396	crasecundus	682	265	592	232	512	168	795	230	260	110	150	218	162	195	115	410	172	235	198	230	212	190
TUR:Ordu-40SWS-20120721-402	crasecundus	640	255	560	220	480	160	752	230	245	102	147	212	155	188	102	380	165	228	170	222	210	180
TUR:Ordu-40SWS-20120721-402	crasecundus	678	265	575	238	495	155	760	230	248	105	155	212	150	200	102	385	168	222	172	222	208	190
TUR:Ordu-40SWS-20120721-402	crasecundus	612	238	528	210	470	142	730	220	225	102	138	205	142	185	100	370	165	222	178	198	180	170
TUR:Seydiler-7N-20120723-495	crasecundus	650	260	560	210	482	150	720	222	250	100	155	210	152	178	92	380	155	220	170	210	200	180
TUR:Seydiler-7N-20120723-495	crasecundus	630	250	560	220	475	148	720	210	240	100	148	200	140	175	102	370	148	208	165	200	190	165
TUR:Eskishir-Sögüt-20030520-162	crasecundus	682	268	585	232	500	170	785	238	275	112	168	222	168	172	102	410	175	240	192	222	208	200
TUR:Eskishir-Sögüt-20030520-162	crasecundus	645	252	550	210	485	150	740	222	248	110	158	215	160	170	100	383	160	222	172	202	192	170
TUR:Eskishir-Sögüt-20030520-162	crasecundus	640	250	538	213	480	150	730	220	245	102	158	202	160	165	98	374	152	220	168	192	188	170
ROM:Comana-Vlasca-1	crasecundus	589	234	497	203	416	137	663	200	232	93	137	189	147	142	79	332	137	202	147	189	184	163
ROM:Comana-Vlasca-1	crasecundus	611	232	516	211	444	147	689	211	232	95	156	198	149	168	84	349	153	202	166	208	195	158
ROM:Comana-Vlasca-1	crasecundus	581	226	493	200	421	137	658	202	221	89	142	189	149	163	84	339	147	200	147	189	179	142
BUL:Zheleznitsa-1N-20090606-047	crasecundus	620	248	522	216	462	132	710	218	230	96	152	198	150	172	88	358	152	205	170	215	205	180
BUL:Zheleznitsa-1N-20090606-047	crasecundus	643	260	548	225	485	148	750	222	252	102	160	210	158	190	95	385	165	225	180	232	218	185
BUL:Zheleznitsa-1N-20090606-047	crasecundus	648	252	560	240	480	150	752	228	255	108	156	210	155	193	95	390	170	220	190	230	218	190
BUL:Zheleznitsa-1N-20090606-043	crasecundus	672	268	585	242	482	160	780	230	280	100	160	213	157	195	98	392	166	228	192	240	232	205
BUL:Zheleznitsa-1N-20090606-043	crasecundus	690	262	580	240	490	162	762	230	270	100	162	218	162	195	100	385	162	230	190	232	222	185
BUL:Zheleznitsa-1N-20090606-043	crasecundus	698	272	600	245	515	162	800	238	280	110	170	230	182	205	105	410	160	238	196	240	228	200
GRE:Taigetos-Oros-20110430-302	crasecundus	685	260	600	248	522	168	790	250	280	114	160	240	168	203	100	410	180	242	190	248	238	195
GRE:Taigetos-Oros-20110430-302	crasecundus	728	288	652	262	540	178	825	258	288	120	173	238	170	220	100	428	182	245	190	242	235	200
GRE:Taigetos-Oros-20110430-302	crasecundus	750	290	680	270	566	170	855	270	290	122	172	255	168	225	112	440	188	256	202	260	245	210
GRE:Sparti-20SW-20000429-150c	crassispinus	728	291	647	251	541	168	832	258	295	121	171	242	174	232	111	426	179	244	200	261	242	211
GRE:Sparti-20SW-20000429-150c	crassispinus	703	274	616	242	526	163	789	244	284	116	184	221	168	221	103	413	165	223	177	242	232	179
GRE:Sparti-20SW-20000429-150c	crassispinus	705	265	619	251	534	164	811	253	295	124	181	234	177	221	97	419	168	232	189	263	253	189
HUN:Csilleberc-20040530-397	crassispinus	616	235	532	228	455	142	700	215	235	105	150	200	148	190	80	355	150	212	172	230	212	175
HUN:Csilleberc-20040530-397	crassispinus	665	256	585	235	482	162	745	240	260	120	160	225	165	210	95	385	170	228	195	245	225	190
HUN:Csilleberc-20040530-397	crassispinus	622	235	518	220	455	138	700	215	240	100	145	195	150	185	85	350	150	210	185	220	205	160
HUN:Verteskozma-20090430-411	crassispinus	640	255	560	232	480	152	730	230	248	102	150	220	150	195	88	368	170	230	172	233	220	165
HUN:Verteskozma-20090430-411	crassispinus	610	235	515	208	459	145	680	220	230	105	150	202	152	185	88	340	140	210	170	220	200	172
HUN:Verteskozma-20090430-411	crassispinus	612	240	512	212	457	148	680	210	230	100	150	198	150	190	80	342	150	200	170	210	195	170
GER:Hutberg-slavonicus-TYPE	crassispinus	720	285	650	250	508	175	835	265	290	140	162	240	175	215	100	430	182	250	222	265	255	200
GER:Hutberg-slavonicus-TYPE	crassispinus	696	270	628	242	500	170	815	250	270	130	180	228	166	220	96	415	178	240	218	250	230	170
GER:Hutberg-slavonicus-TYPE	crassispinus	695	255	620	250	505	180	795	245	280	110	165	230	165	220	85	415	180	242	210	282	270	195
GER:Hutberg-slavonicus-TYPE	crassispinus	698	270	630	240	512	175	810	248	280	125	175	226	180	220	105	420	180	245	220	260	240	175
HUN:Pecs-Kaufmann	crassispinus	603	240	502	200	430	140	670	200	215	95	145	180	140	170	85	350	160	215	160	212	205	155
HUN:Pecs-Kaufmann	crassispinus	650	250	595	237	485	158	710	222	235	105	155	212	160	205	92	375	180	230	200	235	222	155
HUN:Pecs-Kaufmann	crassispinus	670	265	585	230	495	160	750	230	265	105	165	222	165	200	90	390	185	235	202	233	220	170
HUN:Budapest-19090521	crassispinus	620	250	532	223	442	148	715	220	230	100	146	195	140	180	90	325	152	212	175	206	200	150
HUN:Budapest-19090521	crassispinus	625	248	532	218	460	145	710	226	230	105	145	212	158	193	83	370	160	227	180	212	200	165
HUN:Budapest-19090521	crassispinus	665	260	580	240	480	153	760	250	250	115	150	212	157	200	95	390	165	230	195	225	210	175
MOL:Vall-Dauberlad-1	crassispinus	679	258	605	244	496	158	768	234	268	105	168	223	179	216	95	411	179	232	211	274	253	189
MOL:Vall-Dauberlad-1	crassispinus	581	221	491	203	421	137	642	189	221	95	142	187	142	179	84	326	147	205	158	196	184	147
MOL:Vall-Dauberlad-1	crassispinus	644	242	560	232	454	152	726	232	253	105	158	207	147	200	95	379	171	223	179	237	221	184
MOL:Vall-Dauberlad-2	crassispinus	632	244	542	232	471	156	742	229	247	107	158	221	163	202	97	374	177	234	179	232	221	168
MOL:Vall-Dauberlad-2	crassispinus	642	242	558	215	455	156	742	229	253	103	168	211	158	189	93	379	158	211	189	211	198	158
MOL:Vall-Dauberlad-2	crassispinus	611	234	537	213	434	147	674	231	221	91	147	192	147	179	86	347	147	205	160	202	192	158
POL:Kilce-Pongrác	crassispinus	648	260	580	225	482	152	740	222	250	120	165	215	158	185	95	370	168	230	185	250	240	175
POL:Kilce-Pongrác	crassispinus	625	250	550	225	470	146	720	218	235	110	150	215	130	192	95	358	162	222	170	218	205	160
POL:Kilce-Pongrác	crassispinus	595	235	518	218	452	142	670	212	220	102	132	210	132	180	90	335	155	210	165	210	195	155
BUL:Zheleznitsa-1N-20090606-1009	crassispinus	658	262	582	240	482	152	750	245	255	115	152	223	160	200	100	402	176	248	192	235	220	180
BUL:Zheleznitsa-1N-20090606-1009	crassispinus	672	268	590	238	492	162	755	242	255	110	170	230	158	185	92	402	173	242	185	240	230	180
BUL:Zheleznitsa-1N-20090606-1009	crassispinus	692	275	620	250	500	163	802	250	270	118	162	240	170	210	104	430	175	250	195	250	235	190
GER:Quolsdorf-19920406	crassispinus	648	252	580	235	472	156	772	230	260	98	162	218	168	198	92	382	170	242	202	242	230	175
GER:Quolsdorf-19920406	crassispinus	632	243	552	220	470	150	760	228	255	118	155	218	160	210	95	368	170	238	200	236	220	170
GER:Quolsdorf-19920406	crassispinus	662	252	595	232	500	162	810	248	260	120	152	234	168	215	110	390	185	250	220	255	248	180
AUT:Wachau-19900701-2774	crassispinus	672	268	598	245	500	162	762	242	260	110	162	238	168	205	100	412	175	248	210	255	245	175
AUT:Wachau-19900701-2774	crassispinus	710	270	630	252	530	178	840	270	285	118	180	255	190	215	100	420	200	265	205	270	260	205
AUT:Wachau-19900701-2774	crassispinus	652	260	578	228	485	155	755	238	262	125	152	218	157	218	85	380	170	238	188	252	238	190
SLO:Vovo-Mesto-20070513-WL16	crassispinus	652	262	578	232	478	150	732	220	255	104	152	215	162	200	98	375	165	232	184	226	215	190
SLO:Vovo-Mesto-20070513-WL16	crassispinus	662	258	582	240	485	160	750	232	262	108	175	220	158	215	98	382	175	235	202	240	230	190
SLO:Vovo-Mesto-20070513-WL16	crassispinus	662	252	575	230	478	158	738	225	255	110	160	215	155	205	102	375	162	228	185	230	218	170
SLO:Postojna-12W-19970529-401	crassispinus	648	258	570	238	470	158	755	222	252	108	158	215	155	220	100	390	172	240	192	233	218	190
SLO:Postojna-12W-19970529-401	crassispinus	692	270	615	260	515	172	830	218	285	120	160	242	168	220	100	431	195	268	210	253	243	210
SLO:Postojna-12W-19970529-401	crassispinus	692	273	620	260	512	170	820	252	280	120	165	250	180	212	100	425	182	255	210	262	248	200
BUL:Vratsa-5S-20090607-1074	crassispinus	680	270	580	238	490	160	780	238	270	110	158	222	165	215	105	408	170	240	190	230	218	205
BUL:Vratsa-5S-20090607-1074	crassispinus	690	275	625	250	506	166	800	253	272	112	175	245	172	210	110	412	190	240	208	250	235	210
BUL:Vratsa-5S-20090607-1074	crassispinus	670	270	565	223	470	152	765	230	270	110	150	218	168	211	102	385	163	228	180	238	222	190
HUN:Hatvan-20110312-432	crassispinus	640	250	553	220	488	150	720	232	255	108	162	220	160	210	87	368	162	230	183	240	228	160
HUN:Hatvan-20110312-432	crassispinus	660	256	573	238	495	150	740	240	250	112	162	222	160	202	85	372	168	235	198	253	240	160
HUN:Hatvan-20110312-432	crassispinus	680	260	570	238	503	162	760	235	260	113	162	222	162	210	80	390	165	238	198	255	240	175
HUN:Hatvan-20110312-433	crassispinus	687	270	602	245	495	170	778	240	265	120	168	230	145	200	87	383	170	238	210	242	230	185
HUN:Hatvan-20110312-433	crassispinus	620	242	532	224	450	148	702	218	235	102	142	208	158	188	90	346	158	222	180	216	202	160
HUN:Hatvan-20110312-433	crassispinus	612	232	530	218	448	148	680	212	240	100	160	200	145	182	90	348	152	220	185	208	190	155
GRE:Sitenia-3W-20000425-071	crassispinus	725	280	628	246	538	175	830	255	290	120	180	230	175	225	110	425	180	240	202	260	250	190
GRE:Sitenia-3W-20000425-071	crassispinus	750	295	665	255	545	182	880	272	305	132	180	262	182	222	120	465	202	270	232	282	270	200
GRE:Sitenia-3W-20000425-071	crassispinus	715	270	630	245	522	172	830	260	290	128	165	230	158	220	103	425	180	240	220	260	245	180
GRE:Sitenia-3W-20000425-079	crassispinus	655	255	580	230	485	160	740	230	270	100	160	210	156	206	96	405	153	228	190	248	232	185
GRE:Sitenia-3W-20000425-079	crassispinus	670	252	595	234	505	165	770	238	270	105	168	230	160	205	100	415	168	232	208	262	255	190
GRE:Sitenia-3W-20000425-079	crassispinus	672	268	602	240	506	165	780	252	280	115	165	240	170	212	90	430	178	255	206	280	262	202
GRE:Konitsa-5N-19960523-355	crassispinus	610	250	535	208	450	150	690	207	235	98	155	198	145	190	90	350	143	215	178	212	193	170
GRE:Konitsa-5N-19960523-355	crassispinus	595	235	508	208	440	140	675	202	228	90	140	195	140	185	93	330	143	215	165	208	198	160
GRE:Konitsa-5N-19960523-355	crassispinus	610	245	533	217	462	142	683	208	230	100	145	200	142	190	83	350	150	216	170	210	190	160
GRE:Chelmos-19940604-1394	crassispinus	715	282	635	250	522	172	832	256	280	122	185	238	178	210	104	425	180	252	202	250	230	205
GRE:Chelmos-19940604-1394	crassispinus	690	275	622	248	495	168	805	240	270	120	178	222	170	208	102	410	180	232	190	230	215	195
GRE:Chelmos-19940604-1394	crassispinus	660	262	588	230	498	160	770	235	265	110	160	222	166	198	96	390	168	230	192	232	222	185
GRE:Vic-Meliana:-19960521-024	crassispinus	582	230	505	195	440	136	640	200	220	96	140	180	145	192	95	320	132	192	148	205	200	155
GRE:Vic-Meliana:-19960521-024	crassispinus	585	235	505	195	440	142	642	208	230	98	142	188	148	182	85	322	142	198	168	220	215	170
GRE:Vic-Meliana:-19960521-024	crassispinus	638	262	540	218	480	157	720	240	252	120	155	217	160	225	95	348	172	228	180	240	228	200
HUN:Isaszeg-20110402-437	crassispinus	625	242	534	220	450	148	695	210	235	100	145	200	152	178	85	357	155	215	185	220	202	160
HUN:Isaszeg-20110402-437	crassispinus	600	240	522	213	440	140	665	206	225	102	135	192	142	162	88	330	150	212	172	210	200	155
HUN:Isaszeg-20110402-437	crassispinus	670	265	605	250	482	162	760	240	260	112	160	228	162	190	92	390	175	240	210	248	235	190
BUL:Kokalyane-3E-20090606-1033	crassispinus	702	272	640	252	515	175	830	255	275	110	160	245	160	225	120	440	190	262	225	270	250	190
BUL:Kokalyane-3E-20090606-1033	crassispinus	700	265	630	255	515	172	820	245	275	110	165	235	165	225	105	432	185	260	202	262	250	215
BUL:Kokalyane-3E-20090606-1033	crassispinus	710	280	650	262	522	170	840	250	300	110	162	245	160	225	122	445	190	270	230	280	265	205
MAC:Konopishte-20090616-003	crassispinus	692	278	618	240	515	160	780	238	265	118	158	220	170	212	100	400	170	235	195	252	240	195
MAC:Konopishte-20090616-003	crassispinus	688	270	590	230	498	170	780	232	265	110	155	218	160	210	102	382	178	238	200	240	215	195
MAC:Konopishte-20090616-003	crassispinus	700	272	608	240	518	172	800	242	260	112	170	228	165	210	100	390	175	240	210	246	230	200
MAC:Jacupitsa-20090619-001	crassispinus	590	232	500	212	430	140	680	205	230	105	138	190	142	180	90	338	150	218	180	212	195	165
MAC:Jacupitsa-20090619-001	crassispinus	620	240	550	225	462	150	732	205	245	110	145	200	150	195	88	365	172	235	178	235	215	180
MAC:Jacupitsa-20090619-001	crassispinus	672	255	590	232	500	162	760	232	250	110	160	216	165	218	98	390	170	240	192	250	232	190
MAC:Lukovo-20090617-004	crassispinus	625	255	548	210	462	148	710	212	240	98	148	202	152	190	90	360	150	210	178	215	195	170
MAC:Lukovo-20090617-004	crassispinus	688	270	620	238	505	168	815	240	280	110	170	230	165	230	102	410	180	240	200	248	230	200
MAC:Lukovo-20090617-004	crassispinus	660	260	562	238	482	153	730	220	250	108	158	210	162	200	90	370	155	220	188	230	210	175
GRE:Parnon-Mts-20110426-117	crassispinus	720	280	645	255	530	178	855	255	290	120	185	240	168	220	112	445	192	262	208	262	242	200
GRE:Parnon-Mts-20110426-117	crassispinus	735	280	650	250	535	168	855	252	290	112	186	235	172	228	105	440	188	255	220	280	265	205
GRE:Tripolis-15NNW-20110429-214	crassispinus	680	260	618	250	520	172	820	242	285	110	172	240	162	210	98	420	180	245	210	260	245	200
GRE:Tripolis-15NNW-20110429-214	crassispinus	662	262	570	232	498	162	765	230	265	100	170	220	156	192	100	388	165	228	195	230	218	185
GRE:Tripolis-15NNW-20110429-214	crassispinus	730	290	672	260	540	190	862	260	315	118	200	260	172	245	110	455	200	265	235	275	255	215
GRE:Tripolis-22NNW-20110429-238	crassispinus	702	278	630	245	538	180	810	255	300	120	170	240	168	245	118	418	195	250	228	290	275	195
GRE:Tripolis-22NNW-20110429-238	crassispinus	700	275	620	248	512	178	805	260	285	122	170	240	172	215	100	415	195	260	205	270	252	190
GRE:Tripolis-22NNW-20110429-238	crassispinus	710	280	632	250	535	170	820	260	300	125	172	240	168	240	112	415	188	252	225	282	265	205
GRE:Taigetos-Oros-20110430-305	crassispinus	675	258	595	248	510	162	805	250	275	120	155	238	155	215	92	405	180	250	202	232	210	200
GRE:Taigetos-Oros-20110430-305	crassispinus	702	270	625	258	515	170	810	250	280	115	165	246	162	205	100	420	188	265	220	262	245	210
GRE:Taigetos-Oros-20110430-305	crassispinus	720	278	620	265	525	172	825	262	300	120	160	250	180	215	105	440	198	258	220	260	242	215
GRE:Vamvakou-3SE-20110426-162	crassispinus	692	272	600	238	500	170	800	250	265	118	165	230	158	215	98	420	180	230	190	240	225	190
GRE:Vamvakou-3SE-20110426-162	crassispinus	616	240	525	210	455	142	725	216	250	102	148	200	148	180	90	352	160	210	160	210	202	175
GRE:Vamvakou-3SE-20110426-162	crassispinus	685	268	595	228	488	162	790	240	270	112	162	222	158	210	100	400	175	232	192	232	222	185
GRE:Tripolis-15NNW-20110429-221	crassispinus	702	275	625	260	505	174	825	260	300	118	182	260	180	238	115	430	210	272	230	275	260	220
GRE:Tripolis-15NNW-20110429-221	crassispinus	698	262	610	252	490	162	820	255	290	112	180	245	170	225	120	408	208	260	212	260	240	215
GRE:Tripolis-15NNW-20110429-221	crassispinus	712	265	612	260	502	175	840	260	295	120	173	255	165	220	112	420	210	270	218	272	260	225
GRE:Vitina-5NE-20110429-261	crassispinus	685	268	610	240	500	162	810	242	270	112	152	228	162	220	100	430	175	248	195	255	238	200
GRE:Vitina-5NE-20110429-261	crassispinus	578	268	598	238	490	160	810	250	290	115	180	230	158	220	110	420	182	246	212	242	230	220
GRE:Vitina-5NE-20110429-261	crassispinus	700	262	605	242	512	166	835	262	295	116	170	258	172	220	106	428	205	270	218	258	238	220
GRE:Parnon-Mts-20110426-145	crassispinus	715	240	650	252	535	180	842	252	290	110	183	240	180	230	105	428	188	256	216	295	275	190
GRE:Parnon-Mts-20110426-145	crassispinus	710	280	632	250	532	170	830	250	290	120	172	242	172	212	110	442	190	260	218	268	250	210
GRE:Parnon-Mts-20110426-145	crassispinus	698	265	612	253	530	162	810	248	280	110	180	238	160	232	100	425	188	250	232	280	260	200
GRE:Tripolis-22NNW-20110429-234	crassispinus	625	242	562	235	450	160	725	222	255	102	155	212	150	192	90	380	160	212	182	234	215	210
GRE:Tripolis-22NNW-20110429-234	crassispinus	630	240	558	240	480	155	712	220	250	100	158	210	152	188	90	380	160	220	168	240	230	185
GRE:Tripolis-22NNW-20110429-234	crassispinus	665	255	590	250	490	162	760	232	255	102	152	220	155	220	98	398	166	220	188	240	228	200
UKR:Golossev-crassispnus-TYPE	crassispinus	672	260	580	237	500	166	772	238	260	112	170	222	162	220	100	400	170	235	200	248	225	175
UKR:Golossev-crassispnus-TYPE	crassispinus	570	222	488	193	422	140	640	195	212	92	138	178	132	160	88	332	138	198	162	195	180	135
UKR:Golossev-crassispnus-TYPE	crassispinus	660	250	575	228	475	168	745	230	252	115	165	212	160	212	98	390	170	230	198	242	228	190
UKR:Golossev-crassispnus-TYPE	crassispinus	615	240	528	212	440	145	710	208	240	97	148	192	140	185	98	352	150	208	170	202	192	165
UKR:Golossev-crassispnus-TYPE	crassispinus	632	252	552	222	465	155	740	225	250	105	152	210	152	210	100	370	155	225	182	225	210	175
UKR:Golossev-crassispnus-TYPE	crassispinus	680	275	595	238	498	160	780	225	255	105	152	216	162	210	98	395	178	242	202	256	242	175
UKR:Golossev-crassispnus-TYPE	crassispinus	690	280	630	250	508	165	790	255	272	122	162	245	165	215	96	432	190	252	212	278	256	200
UKR:Pervomaisk-19980610	crassispinus	595	226	510	203	442	150	680	206	220	100	150	190	148	172	82	338	145	200	165	200	196	145
UKR:Pervomaisk-19980610	crassispinus	555	218	470	192	415	140	625	195	215	90	140	180	138	155	78	315	140	198	162	200	188	150
UKR:Pervomaisk-19980610	crassispinus	605	230	530	210	448	148	690	210	230	98	140	190	145	180	88	350	155	205	182	210	198	150
UKR:Pischa-20040610	crassispinus	730	286	655	252	535	180	850	270	270	135	180	255	180	240	110	442	200	270	222	285	265	190
UKR:Pischa-20040610	crassispinus	706	270	632	250	535	170	815	260	265	120	170	252	180	240	90	430	190	260	212	275	255	190
UKR:Pischa-20040610	crassispinus	680	262	605	240	515	162	740	235	252	112	170	230	116	200	90	410	172	240	190	250	225	175
RUS:Cherkassy	crassispinus	655	258	580	235	470	155	740	228	252	110	160	222	165	218	102	382	170	235	198	240	228	195
RUS:Cherkassy	crassispinus	690	250	610	250	490	162	785	260	270	130	160	250	175	220	110	410	190	260	210	280	260	200
RUS:Cherkassy	crassispinus	650	248	565	230	472	155	730	240	250	105	160	222	170	210	100	380	180	228	195	252	240	175
SER:Sremska-Kamenica-19710502	crassispinus	610	232	510	210	450	148	680	210	230	98	148	190	148	190	100	350	152	202	172	223	210	150
SER:Sremska-Kamenica-19710502	crassispinus	700	270	592	240	500	163	785	240	255	115	160	230	178	220	100	400	172	250	200	252	230	200
SER:Sremska-Kamenica-19710502	crassispinus	610	246	525	216	443	142	690	215	230	108	140	198	148	190	85	340	152	210	178	218	195	145
BUL:Kokalyane-3E-20090606-080	crassispinus	675	262	580	240	490	165	778	235	270	110	145	216	160	212	108	400	168	238	190	220	210	185
BUL:Kokalyane-3E-20090606-080	crassispinus	678	265	580	230	492	160	755	233	260	110	150	216	148	200	102	400	168	232	185	230	220	190
BUL:Kokalyane-3E-20090606-080	crassispinus	690	265	590	235	492	166	790	238	265	100	155	218	146	210	103	408	165	240	195	238	230	190
BUL:Kokalyane-3E-20090606-1035	crassispinus	620	245	530	220	460	142	685	215	235	102	142	202	148	185	98	358	160	220	168	205	190	165
BUL:Kokalyane-3E-20090606-1035	crassispinus	632	250	538	223	462	150	700	220	240	95	150	202	148	180	100	368	155	212	180	205	195	160
BUL:Kokalyane-3E-20090606-1035	crassispinus	660	260	568	230	480	152	745	228	260	100	160	212	158	200	95	385	168	216	180	220	205	185
GRE:Kalamata-20kmE-19940601-1349	crassispinus	690	262	612	240	512	162	805	250	275	110	170	240	162	190	110	405	180	238	202	255	240	205
GRE:Kalamata-20kmE-19940601-1349	crassispinus	752	295	662	270	548	180	880	265	310	115	185	260	175	260	118	440	198	276	222	280	265	230
GRE:Kalamata-20kmE-19940601-1349	crassispinus	700	270	600	240	502	168	800	250	280	115	175	232	165	200	103	400	180	240	202	248	226	200
GER:Aachen-5SE-19990621-1	nylanderi	665	250	582	235	485	165	790	260	265	120	150	245	168	175	90	405	180	255	170	210	195	195
GER:Aachen-5SE-19990621-1	nylanderi	670	252	590	240	500	158	770	250	270	110	152	238	168	170	95	403	170	240	180	242	230	200
GER:Aachen-5SE-19990621-1	nylanderi	640	252	565	230	485	155	750	245	265	110	150	240	165	152	90	375	170	240	170	220	205	185
SPA:Camprodon-5NW-19940714-114	nylanderi	678	278	598	230	490	158	755	238	265	112	165	220	175	180	110	382	162	240	178	202	186	190
SPA:Camprodon-5NW-19940714-114	nylanderi	660	255	578	235	492	160	750	238	260	102	160	220	168	185	100	380	160	240	176	212	198	200
SPA:Camprodon-5NW-19940714-114	nylanderi	638	262	562	230	475	148	720	230	240	108	150	210	148	180	110	372	158	230	170	208	200	175
FRA:Esparron-19940716-127	nylanderi	656	268	578	235	488	156	740	228	265	100	170	220	158	182	100	390	172	240	178	208	192	210
FRA:Esparron-19940716-127	nylanderi	640	250	562	230	475	153	725	228	262	105	160	218	155	180	92	378	175	230	168	216	200	200
FRA:Esparron-19940716-127	nylanderi	645	255	548	222	475	155	725	235	260	110	150	222	160	165	85	380	165	240	170	205	185	195
GER:Dormagen-19990622	nylanderi	698	270	622	248	505	178	795	250	280	115	160	235	165	180	108	405	180	250	185	238	225	215
GER:Dormagen-19990622	nylanderi	690	280	613	250	510	162	790	250	270	112	152	238	160	185	100	412	180	260	188	235	220	200
GER:Dormagen-19990622	nylanderi	635	248	560	225	472	148	742	231	245	112	150	220	155	165	95	380	170	232	158	206	190	185
FRA:Gr-Canyon-du-Verdon-19920511-751	nylanderi	720	280	632	238	520	170	810	246	280	120	170	232	166	180	106	418	178	256	198	222	210	200
FRA:Gr-Canyon-du-Verdon-19920511-751	nylanderi	710	272	640	242	535	178	810	250	278	112	165	240	178	190	92	415	180	267	182	230	215	205
FRA:Gr-Canyon-du-Verdon-19920511-751	nylanderi	680	270	600	225	500	160	770	232	265	105	160	220	172	170	92	400	170	250	178	212	205	180
FRA:Andre-les-Alpes-19920511-728	nylanderi	655	252	568	225	475	150	740	225	245	100	155	210	150	165	95	380	152	228	170	192	180	165
FRA:Andre-les-Alpes-19920511-728	nylanderi	680	260	595	245	485	162	765	240	258	108	158	210	160	185	98	395	152	230	172	252	200	190
FRA:Andre-les-Alpes-19920511-728	nylanderi	588	232	502	202	436	140	652	208	220	104	140	188	135	140	85	330	146	206	155	172	165	170
SPA:Segovia-20SE-19910519-453	nylanderi	678	265	598	230	498	165	765	240	260	110	160	210	150	175	100	404	162	232	182	212	195	185
SPA:Segovia-20SE-19910519-453	nylanderi	675	262	580	226	490	162	762	240	270	115	165	228	160	172	95	398	156	232	158	202	190	190
SPA:Segovia-20SE-19910519-453	nylanderi	670	260	582	225	480	160	760	236	260	115	150	218	170	174	92	388	158	230	158	208	195	180
SPA:Camprodon-5NW-19940714-112	nylanderi	640	255	542	220	462	148	720	220	250	100	155	210	150	182	98	360	155	218	162	200	185	180
SPA:Camprodon-5NW-19940714-112	nylanderi	615	242	532	215	442	150	702	215	240	97	142	202	152	163	92	360	155	218	162	198	180	175
SPA:Camprodon-5NW-19940714-112	nylanderi	640	255	565	228	462	150	730	225	241	102	160	210	158	180	90	370	162	230	170	213	200	175
ITA:Gargano-19940523	nylanderi	712	280	642	252	518	178	810	255	290	118	178	242	170	205	102	430	180	265	190	242	228	215
ITA:Gargano-19940523	nylanderi	672	262	582	240	488	162	750	240	260	110	158	222	170	170	90	390	168	230	180	220	210	210
ITA:Gargano-19940523	nylanderi	685	270	605	246	502	168	790	248	280	110	160	242	170	195	100	425	185	260	190	230	212	200
ITA:Frascineto-1NW-19940521-1335	nylanderi	635	250	555	220	462	152	705	225	245	105	160	215	148	190	105	368	158	235	170	202	190	165
ITA:Frascineto-1NW-19940521-1335	nylanderi	660	265	578	235	468	155	735	230	250	110	145	220	150	180	88	380	168	255	185	230	215	175
ITA:Frascineto-1NW-19940521-1335	nylanderi	670	262	585	235	482	156	710	232	255	105	150	220	160	170	100	382	157	240	178	222	210	170
ITA:Gambarie-5N-19940516-1275	nylanderi	682	275	600	232	485	165	750	245	265	120	165	220	170	170	102	400	160	250	180	210	200	165
ITA:Gambarie-5N-19940516-1275	nylanderi	700	275	615	238	510	170	785	248	285	115	170	225	170	195	110	405	162	240	200	238	220	215
ITA:Gambarie-5N-19940516-1275	nylanderi	710	288	645	250	510	170	820	252	280	122	165	240	170	190	102	430	172	242	202	238	220	200
GER:Aachen-5SE-19990621-2	nylanderi	690	272	622	252	495	160	805	258	275	120	150	245	165	185	80	415	175	265	192	250	235	215
GER:Aachen-5SE-19990621-2	nylanderi	652	240	570	232	480	158	760	242	260	120	150	232	160	172	85	390	175	245	172	210	190	200
GER:Aachen-5SE-19990621-2	nylanderi	670	252	592	242	498	160	775	265	268	130	155	262	168	160	90	395	182	260	180	215	200	205
FRA:Gr-Canyon-du-Verdon-19920511	nylanderi	708	270	625	242	520	170	780	248	260	112	175	230	170	168	108	440	178	256	190	220	200	185
FRA:Gr-Canyon-du-Verdon-19920511	nylanderi	702	268	625	238	505	170	782	240	265	118	170	228	160	180	92	405	170	250	188	230	218	195
FRA:Gr-Canyon-du-Verdon-19920511	nylanderi	670	262	585	226	495	162	760	240	265	110	160	212	155	185	95	388	162	240	172	210	197	185
FRA:Cucuron-6NNE-20090315-592	nylanderi	678	262	602	240	485	160	750	240	270	112	168	225	175	180	90	385	162	248	170	220	205	195
FRA:Cucuron-6NNE-20090315-592	nylanderi	648	248	555	223	468	150	730	228	255	108	160	210	152	172	98	370	150	230	160	202	190	185
FRA:Cucuron-6NNE-20090315-592	nylanderi	645	250	562	220	470	145	720	222	255	100	155	207	160	170	95	370	150	225	160	202	188	180
NL:Venray-20090402-002	nylanderi	663	260	578	240	403	153	770	242	260	115	168	222	166	185	100	390	158	235	170	222	210	170
NL:Venray-20090402-002	nylanderi	625	240	550	220	470	148	735	228	250	108	150	212	160	155	82	360	150	226	160	192	180	170
NL:Venray-20090402-002	nylanderi	622	248	548	225	468	146	710	220	258	102	150	205	150	170	90	370	152	222	170	215	205	165
POR:Sierra-de-Montemuro-20000626-265	nylanderi	710	278	640	255	510	170	810	258	285	115	178	242	170	185	102	430	170	275	190	240	228	200
POR:Sierra-de-Montemuro-20000626-265	nylanderi	708	280	620	240	510	170	780	250	290	112	175	238	170	180	100	420	178	262	188	220	203	210
POR:Sierra-de-Montemuro-20000626-265	nylanderi	732	280	658	262	532	173	855	275	310	130	180	270	198	190	107	465	178	282	200	236	225	230
SPA:Paüls-20091021-617	nylanderi	630	240	550	216	468	158	710	228	252	102	142	218	162	165	98	370	160	238	170	198	185	190
SPA:Paüls-20091021-617	nylanderi	640	250	550	218	465	153	720	220	260	102	160	204	152	170	95	370	160	222	170	202	192	200
SPA:Paüls-20091021-617	nylanderi	620	242	530	212	460	144	690	210	248	95	152	200	150	150	90	352	142	220	165	190	180	180
GER:Nassau-3W-20110605-375	nylanderi	722	282	640	258	520	185	860	270	290	130	170	260	170	180	108	430	190	275	192	252	235	215
GER:Nassau-3W-20110605-375	nylanderi	660	260	570	230	475	158	755	232	255	110	145	220	158	185	95	375	160	232	168	210	198	195
GER:Nassau-3W-20110605-375	nylanderi	628	246	540	222	450	160	730	228	245	108	145	210	150	170	90	365	155	222	165	200	190	180
GER:Nassau-3W-20110605-376	nylanderi	648	250	572	235	472	152	738	232	255	102	150	225	148	170	90	380	160	242	170	202	188	190
GER:Nassau-3W-20110605-376	nylanderi	642	255	570	230	468	146	730	225	250	102	152	212	165	150	98	378	162	235	172	190	180	190
GER:Nassau-3W-20110605-376	nylanderi	645	260	560	223	462	148	728	220	260	98	150	215	155	162	92	372	162	240	178	200	188	200
ITA:S-Marco-Lamis-19941230	nylanderi	690	265	596	238	490	160	800	240	255	110	160	220	155	170	100	400	160	230	160	200	185	170
ITA:S-Marco-Lamis-19941230	nylanderi	650	260	568	222	450	148	722	222	240	98	150	210	150	168	83	370	160	220	162	190	178	180
ITA:S-Marco-Lamis-19941230	nylanderi	648	260	572	220	470	150	720	225	235	100	155	210	152	170	85	372	160	220	170	208	192	175
BUL:Novakovo-10SE-20090611-275	flavicornis	558	211	453	187	411	138	621	189	232	79	137	177	135	205	84	326	160	206	179	255	242	168
BUL:Novakovo-10SE-20090611-275	flavicornis	611	253	479	200	439	147	700	211	253	86	147	198	143	237	103	366	179	232	202	284	274	179
BUL:Novakovo-10SE-20090611-275	flavicornis	589	219	474	191	423	142	663	195	237	82	139	192	137	211	100	351	177	219	187	263	258	153
BUL:Novakovo-10SE-20090611-275	flavicornis	575	211	447	187	417	135	637	189	237	78	139	179	126	221	100	331	163	202	189	251	237	174
BUL:Novakovo-10SE-20090611-275	flavicornis	558	205	447	179	414	139	626	195	232	74	141	181	126	221	100	321	158	208	172	263	247	163
BUL:Novakovo-10SE-20090611-275	flavicornis	558	211	447	179	413	137	616	189	226	74	139	179	126	205	95	324	156	205	179	253	237	147
ITA:Domodosola-20N-19910725-526	flavicornis	595	228	475	200	438	140	650	205	245	90	160	190	140	180	80	350	165	230	185	235	220	150
ITA:Domodosola-20N-19910725-526	flavicornis	600	208	440	180	408	125	600	185	220	80	140	180	130	175	80	315	145	200	155	215	205	150
ITA:Domodosola-20N-19910725-526	flavicornis	510	190	400	160	378	115	545	155	160	75	110	180	115	143	75	295	155	200	145	190	175	140
ITA:Domodosola-20N-19910725-526	flavicornis	589	213	468	200	433	142	674	205	253	93	147	200	147	184	82	347	164	232	179	232	221	163
ITA:Domodosola-20N-19910725-526	flavicornis	553	205	432	178	400	128	589	186	219	79	132	179	126	174	79	311	142	195	158	213	200	147
ITA:Domodosola-20N-19910725-526	flavicornis	495	192	395	160	373	116	537	163	189	63	111	168	116	145	72	295	149	200	147	189	179	121
ITA:Vic-Pai-20010421-0286	flavicornis	553	214	432	175	393	126	600	189	226	82	137	179	128	171	84	311	153	202	168	214	202	147
ITA:Vic-Pai-20010421-0286	flavicornis	500	202	400	152	366	111	532	163	189	63	116	158	116	156	84	284	126	179	153	179	174	132
ITA:Vic-Pai-20010421-0286	flavicornis	579	221	442	179	414	132	611	179	216	74	137	179	132	163	89	324	149	211	177	221	200	137
ITA:Vic-Pai-20010421-0286	flavicornis	553	211	432	172	394	121	605	179	221	74	126	184	124	168	84	316	143	205	168	214	200	153
ITA:Vic-Pai-20010421-0286	flavicornis	563	221	440	177	404	132	616	184	223	79	137	182	128	174	84	316	149	213	166	211	195	142
ITA:Vic-Pai-20010421-0286	flavicornis	542	211	413	173	382	126	568	179	211	74	126	168	128	158	76	299	137	184	161	211	200	132
ITA:Vic-Pai-20010421-0279	flavicornis	524	200	406	160	376	114	553	177	200	74	118	171	121	142	79	281	128	181	145	200	189	126
ITA:Vic-Pai-20010421-0279	flavicornis	611	232	484	196	439	145	668	213	242	93	147	208	147	184	95	349	177	234	200	244	232	184
ITA:Vic-Pai-20010421-0279	flavicornis	547	208	427	177	404	124	589	179	221	79	132	187	126	168	84	303	147	200	163	213	202	137
ITA:Mezzocorona-8N-19980519-32	flavicornis	600	221	484	200	434	139	663	206	242	95	145	202	145	179	93	349	168	221	179	232	216	179
ITA:Mezzocorona-8N-19980519-32	flavicornis	526	211	411	168	372	121	558	171	195	72	124	168	126	132	74	289	137	189	158	179	163	142
ITA:Mezzocorona-8N-19980519-32	flavicornis	526	200	432	177	379	126	579	181	211	74	121	174	126	142	79	295	147	189	156	189	179	153
GRE:Levidi-10S-20000427-137	flavicornis	547	211	419	177	392	126	589	184	211	84	126	179	124	195	89	305	156	196	156	213	200	147
GRE:Levidi-10S-20000427-137	flavicornis	558	213	427	184	402	133	621	192	211	89	132	184	135	195	93	316	153	208	163	242	226	153
GRE:Levidi-10S-20000427-137	flavicornis	560	216	436	189	408	139	637	192	205	86	139	184	128	174	89	342	166	213	184	249	237	147
CRO:Aerodrom-1N-19970531-440	flavicornis	532	211	421	168	383	116	579	177	211	74	126	174	122	179	84	305	147	200	160	226	216	153
CRO:Aerodrom-1N-19970531-440	flavicornis	497	189	402	168	359	114	547	160	189	76	124	160	118	153	76	284	137	192	156	216	205	132
CRO:Aerodrom-1N-19970531-440	flavicornis	526	208	411	171	369	111	568	174	205	72	124	160	126	179	84	289	142	198	158	232	216	153
GRE:Profiti-Ilias-20110501-338	flavicornis	590	228	470	200	432	142	660	202	250	90	130	208	135	210	100	350	175	240	190	262	245	190
GRE:Profiti-Ilias-20110501-338	flavicornis	560	210	440	188	400	132	615	190	230	82	128	190	122	200	85	318	160	222	172	240	218	170
GRE:Profiti-Ilias-20110501-338	flavicornis	552	210	440	182	400	135	615	190	230	75	135	190	122	192	92	320	160	220	170	250	235	180
CRO:Bol-3E-20100715-198	flavicornis	566	218	458	183	412	138	610	192	230	80	138	185	132	185	92	322	150	220	172	250	238	165
CRO:Bol-3E-20100715-198	flavicornis	540	206	430	178	390	130	570	178	215	78	128	162	125	182	92	300	140	200	152	225	212	160
CRO:Bol-3E-20100715-198	flavicornis	540	205	420	175	385	130	570	180	212	74	135	170	122	172	88	300	138	192	152	210	200	155
CRO:Bol-3E-20100715-211	flavicornis	565	220	460	192	402	138	620	190	225	80	132	190	140	178	92	328	156	218	170	230	220	170
CRO:Bol-3E-20100715-211	flavicornis	548	218	448	182	390	132	590	182	220	85	136	180	126	178	82	320	155	205	170	240	226	160
CRO:Makarska-4SE-20100715-111	flavicornis	558	210	434	182	388	132	600	188	225	80	138	180	122	170	82	310	148	210	168	228	215	175
CRO:Makarska-4SE-20100715-111	flavicornis	572	220	442	187	402	130	615	188	225	80	130	182	125	170	82	322	158	205	170	238	224	175
CRO:Makarska-4SE-20100715-111	flavicornis	582	230	452	192	420	140	635	198	235	88	140	190	138	178	88	338	158	230	182	240	225	180
CRO:Makarska-4SE-20100715-109	flavicornis	552	218	445	182	390	132	600	188	225	80	138	185	128	180	92	322	150	218	172	232	225	180
CRO:Makarska-4SE-20100715-109	flavicornis	538	210	430	175	388	124	575	180	230	78	130	172	128	180	85	305	140	202	162	220	205	180
CRO:Makarska-4SE-20100715-109	flavicornis	535	212	422	175	380	130	575	178	215	75	122	170	118	178	85	300	140	198	152	210	200	165
