# Supplementary material for: Taxonomic Synopsis of the Ponto-Mediterranean Ants of Temnothorax nylanderi Species-Group
Source: PLoS One. 2015 Nov 4;10(11):e0140000. doi: 10.1371/journal.pone.0140000 (PMC4633182; doi:10.1371/journal.pone.0140000)
Supplement: S4 Table — Nest sample means of continuous morphometric data are calculated for the eighteen species of Temnothorax nylanderi species-complex treated in this revision. Mean of indices, ±SD are provided in the upper row, minimum and maximum values are given in parentheses in the lower row. (XLSX) [file pone.0140000.s004.xlsx]

## Sheet: Munka1
				subtilis						angustifrons						lucidus						similis						parvulus						ariadnae						helenae						artvinensis
				Valid N	55					Valid N	19					Valid N	24					Valid N	13					Valid N	29					Valid N	5					Valid N	53					Valid N	15
				Mean		Std.Dev.				Mean		Std.Dev.				Mean		Std.Dev.				Mean		Std.Dev.				Mean		Std.Dev.				Mean		Std.Dev.				Mean		Std.Dev.				Mean		Std.Dev.
	CS	&		557.332	±	29.7512		&		544.839	±	25.4689		&		617.548	±	32.3586		&		571.411	±	38.213		&		549.92	±	22.4242		&		542.9	±	8.61088		&		565.568	±	28.1999		&		582.032	±	22.247
		&	[	498.772	$	627.631	]	&	[	497.719	$	610.737	]	&	[	560.333	$	670.167	]	&	[	504.737	$	635	]	&	[	488.421	$	585.5	]	&	[	533	$	556.5	]	&	[	510	$	626.833	]	&	[	540.351	$	634.167	]
	CL/CWb	&		1.18878	±	0.0199906		&		1.22415	±	0.0182031		&		1.17292	±	0.0228369		&		1.18275	±	0.0288916		&		1.18438	±	0.0168208		&		1.22343	±	0.0173567		&		1.19738	±	0.0184566		&		1.23967	±	0.0179661
		&	[	1.13533	$	1.23767	]	&	[	1.1928	$	1.25367	]	&	[	1.1392	$	1.22072	]	&	[	1.1446	$	1.23315	]	&	[	1.14683	$	1.21367	]	&	[	1.19582	$	1.23915	]	&	[	1.152	$	1.24167	]	&	[	1.20594	$	1.26327	]
	PoOC/CL	&		0.388136	±	0.00804743		&		0.388584	±	0.00671465		&		0.379789	±	0.00786375		&		0.38558	±	0.00880935		&		0.405334	±	0.00469079		&		0.38636	±	0.00836805		&		0.400171	±	0.00806669		&		0.383791	±	0.00457957
		&	[	0.374	$	0.408	]	&	[	0.376667	$	0.401	]	&	[	0.367968	$	0.399926	]	&	[	0.370793	$	0.398237	]	&	[	0.392	$	0.413	]	&	[	0.372913	$	0.393053	]	&	[	0.38425	$	0.424	]	&	[	0.374838	$	0.389339	]
	FRS/CS	&		0.359502	±	0.00913927		&		0.327518	±	0.00702989		&		0.37004	±	0.00877696		&		0.361303	±	0.00499578		&		0.361279	±	0.00503924		&		0.355515	±	0.00951629		&		0.357195	±	0.00847612		&		0.366768	±	0.00481609
		&	[	0.335	$	0.375	]	&	[	0.32	$	0.349	]	&	[	0.35614	$	0.389351	]	&	[	0.352339	$	0.368863	]	&	[	0.3525	$	0.375833	]	&	[	0.345843	$	0.368719	]	&	[	0.335	$	0.373	]	&	[	0.356658	$	0.375359	]
	SL/CS	&		0.78223	±	0.0156547		&		0.820553	±	0.00753346		&		0.796463	±	0.0139546		&		0.801966	±	0.0171973		&		0.778401	±	0.00975744		&		0.774724	±	0.0141803		&		0.783101	±	0.0107589		&		0.794241	±	0.0120472
		&	[	0.735	$	0.81	]	&	[	0.806667	$	0.832167	]	&	[	0.767431	$	0.832298	]	&	[	0.774629	$	0.829626	]	&	[	0.763	$	0.796	]	&	[	0.758152	$	0.794614	]	&	[	0.757667	$	0.808	]	&	[	0.776168	$	0.813189	]
	EL/CS	&		0.248768	±	0.00800268		&		0.254182	±	0.00449615		&		0.262065	±	0.00707822		&		0.262718	±	0.00715503		&		0.250157	±	0.00592588		&		0.262796	±	0.00269213		&		0.251051	±	0.00699712		&		0.246874	±	0.00606004
		&	[	0.228333	$	0.268333	]	&	[	0.2472	$	0.263333	]	&	[	0.246991	$	0.276334	]	&	[	0.24543	$	0.270387	]	&	[	0.23675	$	0.262	]	&	[	0.259796	$	0.265996	]	&	[	0.238	$	0.27	]	&	[	0.238992	$	0.259615	]
	ML/CS	&		1.20752	±	0.0227597		&		1.20802	±	0.0142351		&		1.20446	±	0.0166673		&		1.24957	±	0.0125097		&		1.21064	±	0.0195329		&		1.21797	±	0.00846165		&		1.18737	±	0.016429		&		1.27155	±	0.0162504
		&	[	1.141	$	1.25533	]	&	[	1.18167	$	1.2374	]	&	[	1.16859	$	1.23833	]	&	[	1.22697	$	1.27193	]	&	[	1.15633	$	1.261	]	&	[	1.20532	$	1.22859	]	&	[	1.155	$	1.22867	]	&	[	1.24603	$	1.29421	]
	PEH/CS	&		0.35963	±	0.0107457		&		0.358133	±	0.00579336		&		0.371159	±	0.00616747		&		0.351072	±	0.00897987		&		0.375332	±	0.00803111		&		0.369162	±	0.0053351		&		0.368457	±	0.00706238		&		0.391724	±	0.0104129
		&	[	0.325	$	0.386667	]	&	[	0.349	$	0.368	]	&	[	0.360571	$	0.381772	]	&	[	0.337371	$	0.364284	]	&	[	0.354667	$	0.389	]	&	[	0.361836	$	0.375712	]	&	[	0.353333	$	0.380333	]	&	[	0.375337	$	0.411199	]
	PL/CS	&		0.414867	±	0.0131905		&		0.407942	±	0.00814638		&		0.409202	±	0.0111252		&		0.432997	±	0.0107771		&		0.420924	±	0.0109849		&		0.429606	±	0.0109626		&		0.407382	±	0.010881		&		0.425116	±	0.0132754
		&	[	0.383333	$	0.448	]	&	[	0.389667	$	0.419333	]	&	[	0.391694	$	0.440245	]	&	[	0.408413	$	0.445423	]	&	[	0.405	$	0.437	]	&	[	0.418831	$	0.446	]	&	[	0.388	$	0.435667	]	&	[	0.401236	$	0.451941	]
	NOH/CS	&		0.149932	±	0.00817748		&		0.150304	±	0.00500497		&		0.166258	±	0.00480057		&		0.149006	±	0.00821365		&		0.157444	±	0.00566851		&		0.161895	±	0.00668718		&		0.154733	±	0.00609994		&		0.171754	±	0.00839076
		&	[	0.1285	$	0.171333	]	&	[	0.140333	$	0.161	]	&	[	0.159192	$	0.180805	]	&	[	0.135538	$	0.163692	]	&	[	0.144667	$	0.16875	]	&	[	0.151515	$	0.168242	]	&	[	0.138	$	0.167	]	&	[	0.155781	$	0.18914	]
	NOL/CS	&		0.247142	±	0.00804897		&		0.239726	±	0.00712929		&		0.25638	±	0.0092344		&		0.265236	±	0.00749447		&		0.250697	±	0.00755058		&		0.239491	±	0.00846679		&		0.243872	±	0.00796921		&		0.269831	±	0.0102687
		&	[	0.225667	$	0.261333	]	&	[	0.2225	$	0.250333	]	&	[	0.242275	$	0.273266	]	&	[	0.254236	$	0.283969	]	&	[	0.236	$	0.271333	]	&	[	0.227692	$	0.248174	]	&	[	0.220667	$	0.26	]	&	[	0.250216	$	0.288234	]
	PPH/CS	&		0.345358	±	0.00969769		&		0.325774	±	0.00698705		&		0.341583	±	0.00789919		&		0.338531	±	0.00804551		&		0.36089	±	0.00934275		&		0.355251	±	0.0106029		&		0.346144	±	0.00836652		&		0.371499	±	0.0118566
		&	[	0.325	$	0.374667	]	&	[	0.313667	$	0.339667	]	&	[	0.326689	$	0.358248	]	&	[	0.324265	$	0.350875	]	&	[	0.338333	$	0.380833	]	&	[	0.342618	$	0.369	]	&	[	0.325	$	0.361667	]	&	[	0.349842	$	0.39395	]
	PPL/CS	&		0.247168	±	0.0109209		&		0.238877	±	0.00808205		&		0.241731	±	0.00952891		&		0.245138	±	0.00567667		&		0.261836	±	0.0088696		&		0.237532	±	0.00914089		&		0.247484	±	0.00940285		&		0.268746	±	0.0107262
		&	[	0.214333	$	0.267667	]	&	[	0.2225	$	0.251667	]	&	[	0.22325	$	0.261484	]	&	[	0.237224	$	0.258938	]	&	[	0.242	$	0.28025	]	&	[	0.230129	$	0.252444	]	&	[	0.228	$	0.270333	]	&	[	0.243373	$	0.279762	]
	SPST/CS	&		0.191976	±	0.0157267		&		0.230688	±	0.0148852		&		0.235804	±	0.0163658		&		0.245311	±	0.0150518		&		0.305968	±	0.0141613		&		0.237204	±	0.0110118		&		0.254697	±	0.0181703		&		0.265088	±	0.0169916
		&	[	0.1585	$	0.23	]	&	[	0.2	$	0.264333	]	&	[	0.190041	$	0.259429	]	&	[	0.220476	$	0.267324	]	&	[	0.277667	$	0.331	]	&	[	0.219541	$	0.249366	]	&	[	0.205333	$	0.2986	]	&	[	0.226939	$	0.287861	]
	SPL/CS	&		0.155992	±	0.00965382		&		0.162384	±	0.00812635		&		0.163886	±	0.00716808		&		0.166596	±	0.00813816		&		0.16084	±	0.00684282		&		0.165765	±	0.00375946		&		0.158958	±	0.0082962		&		0.171102	±	0.00502146
		&	[	0.130333	$	0.175	]	&	[	0.144667	$	0.175333	]	&	[	0.151332	$	0.174587	]	&	[	0.151659	$	0.180089	]	&	[	0.153	$	0.1775	]	&	[	0.160402	$	0.170653	]	&	[	0.138	$	0.18	]	&	[	0.162525	$	0.178969	]
	MW/CS	&		0.622517	±	0.0126391		&		0.600726	±	0.00954011		&		0.620808	±	0.0105949		&		0.623902	±	0.012105		&		0.617813	±	0.0105258		&		0.610632	±	0.00651378		&		0.611311	±	0.0116799		&		0.61248	±	0.00769075
		&	[	0.591667	$	0.648	]	&	[	0.588	$	0.6204	]	&	[	0.599428	$	0.636309	]	&	[	0.605859	$	0.641287	]	&	[	0.5985	$	0.6355	]	&	[	0.602274	$	0.617633	]	&	[	0.57975	$	0.634333	]	&	[	0.59777	$	0.625709	]
	PEW/CS	&		0.26113	±	0.00853243		&		0.250642	±	0.00584072		&		0.263705	±	0.00817123		&		0.266125	±	0.00868783		&		0.268657	±	0.00526303		&		0.266843	±	0.00968098		&		0.267893	±	0.00812398		&		0.287561	±	0.0105686
		&	[	0.241333	$	0.281667	]	&	[	0.241667	$	0.260667	]	&	[	0.245423	$	0.277949	]	&	[	0.253747	$	0.278682	]	&	[	0.258333	$	0.2795	]	&	[	0.255742	$	0.277238	]	&	[	0.252	$	0.283667	]	&	[	0.275655	$	0.315309	]
	PPW/CS	&		0.366598	±	0.0125316		&		0.341005	±	0.00919638		&		0.364856	±	0.00835132		&		0.36767	±	0.0110273		&		0.379366	±	0.00785914		&		0.377558	±	0.0180018		&		0.36684	±	0.0107278		&		0.380466	±	0.0137608
		&	[	0.339333	$	0.397667	]	&	[	0.3246	$	0.355	]	&	[	0.349318	$	0.383722	]	&	[	0.347128	$	0.380298	]	&	[	0.364833	$	0.3935	]	&	[	0.361443	$	0.405403	]	&	[	0.342	$	0.393667	]	&	[	0.357013	$	0.405504	]
	SPBA/CS	&		0.272165	±	0.0119276		&		0.259133	±	0.00971693		&		0.257579	±	0.0107271		&		0.276878	±	0.00911533		&		0.292318	±	0.0088882		&		0.277665	±	0.0168886		&		0.2809	±	0.0122929		&		0.27815	±	0.00980277
		&	[	0.247333	$	0.299667	]	&	[	0.242333	$	0.275333	]	&	[	0.241207	$	0.280493	]	&	[	0.26134	$	0.290322	]	&	[	0.2725	$	0.3115	]	&	[	0.247564	$	0.286757	]	&	[	0.255	$	0.319	]	&	[	0.265208	$	0.30134	]
	SPWI/CS	&		0.29256	±	0.015498		&		0.298019	±	0.00821807		&		0.303508	±	0.0159881		&		0.321178	±	0.0122279		&		0.383954	±	0.0152549		&		0.314167	±	0.0140064		&		0.334384	±	0.0190733		&		0.331408	±	0.0134464
		&	[	0.265667	$	0.335667	]	&	[	0.282	$	0.3186	]	&	[	0.27196	$	0.338771	]	&	[	0.298951	$	0.347127	]	&	[	0.352667	$	0.41525	]	&	[	0.302768	$	0.336371	]	&	[	0.289667	$	0.387	]	&	[	0.29646	$	0.350003	]
	SPTI/CS	&		0.281728	±	0.0152152		&		0.283684	±	0.00741689		&		0.290053	±	0.0137613		&		0.307273	±	0.0102326		&		0.364302	±	0.0154533		&		0.300255	±	0.0128272		&		0.31989	±	0.0178334		&		0.312924	±	0.0141889
		&	[	0.255667	$	0.322	]	&	[	0.265333	$	0.298	]	&	[	0.260821	$	0.31848	]	&	[	0.290683	$	0.326187	]	&	[	0.332333	$	0.3945	]	&	[	0.28872	$	0.321557	]	&	[	0.277	$	0.370333	]	&	[	0.280154	$	0.336762	]
	NodL/CS	&		0.289534	±	0.0159557		&		0.279939	±	0.00762023		&		0.282488	±	0.0112516		&		0.305318	±	0.0182026		&		0.309991	±	0.01726		&		0.317803	±	0.0099531		&		0.291946	±	0.0176676		&		0.286263	±	0.0152743
		&	[	0.258	$	0.323667	]	&	[	0.267	$	0.292	]	&	[	0.261173	$	0.303832	]	&	[	0.270142	$	0.330807	]	&	[	0.2835	$	0.338667	]	&	[	0.311608	$	0.335394	]	&	[	0.25225	$	0.326	]	&	[	0.256234	$	0.312381	]
	FRS			0.427326	±	0.0115222				0.400924	±	0.0101197				0.43399	±	0.0119718				0.427276	±	0.00957563				0.427863	±	0.00671909				0.435047	±	0.0168244				0.427702	±	0.0122944				0.454652	±	0.00766503
			[	0.403675	$	0.455874	]		[	0.387183	$	0.422656	]		[	0.406115	$	0.45463	]		[	0.410771	$	0.442537	]		[	0.414892	$	0.442179	]		[	0.416358	$	0.456169	]		[	0.403843	$	0.455184	]		[	0.441921	$	0.467116	]
	SL			0.929988	±	0.0272724				1.00453	±	0.0200756				0.934379	±	0.0314607				0.948823	±	0.0394202				0.921983	±	0.0203598				0.94769	±	0.0133902				0.93772	±	0.0217773				0.984612	±	0.0213298
			[	0.83447	$	0.978075	]		[	0.964773	$	1.0418	]		[	0.884604	$	1.01169	]		[	0.888517	$	1.00944	]		[	0.882488	$	0.956369	]		[	0.928049	$	0.965699	]		[	0.891358	$	0.994989	]		[	0.946153	$	1.01788	]
	EL			0.295757	±	0.0114249				0.311128	±	0.00562168				0.307411	±	0.011117				0.310845	±	0.0142806				0.296263	±	0.00743646				0.32149	±	0.00384144				0.300556	±	0.00793081				0.306001	±	0.00691697
			[	0.271108	$	0.322805	]		[	0.300149	$	0.32032	]		[	0.283354	$	0.32836	]		[	0.281514	$	0.332612	]		[	0.281318	$	0.310991	]		[	0.318083	$	0.327825	]		[	0.281074	$	0.3213	]		[	0.290162	$	0.316697	]
	ML			1.43564	±	0.0421979				1.47876	±	0.0254925				1.41282	±	0.0371977				1.47782	±	0.0340722				1.43398	±	0.0361105				1.4901	±	0.0236197				1.42169	±	0.0269645				1.57629	±	0.029397
			[	1.29542	$	1.52068	]		[	1.43518	$	1.53546	]		[	1.34063	$	1.49072	]		[	1.4409	$	1.56172	]		[	1.34289	$	1.505	]		[	1.45567	$	1.5224	]		[	1.3733	$	1.49952	]		[	1.51245	$	1.62114	]
	PEH			0.427599	±	0.0167346				0.438421	±	0.0101704				0.435328	±	0.0107556				0.415019	±	0.00505297				0.444575	±	0.0128502				0.451605	±	0.00646914				0.441143	±	0.00910664				0.485601	±	0.0143226
			[	0.383175	$	0.4666	]		[	0.422188	$	0.459264	]		[	0.421383	$	0.464057	]		[	0.405711	$	0.42427	]		[	0.411886	$	0.468356	]		[	0.442921	$	0.460569	]		[	0.42011	$	0.470178	]		[	0.456163	$	0.513551	]
	PL			0.493261	±	0.0196298				0.499422	±	0.0139377				0.4799	±	0.0140838				0.51213	±	0.0179648				0.498543	±	0.0150513				0.525501	±	0.0107199				0.487733	±	0.0130366				0.52708	±	0.0203488
			[	0.440509	$	0.54096	]		[	0.471886	$	0.523328	]		[	0.456507	$	0.516907	]		[	0.482661	$	0.541962	]		[	0.470727	$	0.52374	]		[	0.512688	$	0.539213	]		[	0.459034	$	0.519111	]		[	0.49128	$	0.566102	]
	NOH			0.1783	±	0.01122				0.183991	±	0.00661447				0.195014	±	0.0070837				0.176063	±	0.00679442				0.186448	±	0.0064786				0.198038	±	0.00780396				0.185237	±	0.00690073				0.212932	±	0.0111637
			[	0.151502	$	0.2056	]		[	0.170224	$	0.200928	]		[	0.183479	$	0.219774	]		[	0.164914	$	0.187758	]		[	0.174179	$	0.201068	]		[	0.185468	$	0.205407	]		[	0.1679	$	0.197928	]		[	0.193904	$	0.238935	]
	NOL			0.293797	±	0.0107109				0.293433	±	0.00875224				0.300678	±	0.0114067				0.313723	±	0.0120367				0.296958	±	0.0109453				0.293068	±	0.0132128				0.291998	±	0.0103112				0.334525	±	0.0141768
			[	0.263657	$	0.314554	]		[	0.267668	$	0.30816	]		[	0.282927	$	0.325119	]		[	0.291615	$	0.331322	]		[	0.274075	$	0.321349	]		[	0.27799	$	0.307034	]		[	0.26274	$	0.316333	]		[	0.305423	$	0.355047	]
	PPH			0.41058	±	0.0141395				0.398776	±	0.00956613				0.400594	±	0.0100718				0.400232	±	0.00657211				0.427488	±	0.0144577				0.434556	±	0.0114863				0.414435	±	0.0107539				0.460495	±	0.0147098
			[	0.377474	$	0.440608	]		[	0.382849	$	0.423904	]		[	0.384517	$	0.419228	]		[	0.392402	$	0.411916	]		[	0.395624	$	0.459222	]		[	0.418302	$	0.448916	]		[	0.385775	$	0.446172	]		[	0.435408	$	0.47555	]
	PPL			0.293846	±	0.014227				0.2924	±	0.0101277				0.283561	±	0.0131212				0.290019	±	0.0121158				0.310157	±	0.012525				0.290524	±	0.00903737				0.296316	±	0.0117002				0.333258	±	0.016357
			[	0.260844	$	0.318702	]		[	0.267668	$	0.307788	]		[	0.259111	$	0.306584	]		[	0.274339	$	0.313492	]		[	0.285642	$	0.331196	]		[	0.280965	$	0.301878	]		[	0.268432	$	0.32374	]		[	0.297991	$	0.353415	]
	SPST			0.228331	±	0.0203458				0.2824	±	0.0187069				0.276629	±	0.0206685				0.290077	±	0.0179929				0.36242	±	0.0182927				0.290131	±	0.0122536				0.304864	±	0.0207606				0.328587	±	0.0211396
			[	0.185683	$	0.26933	]		[	0.2406	$	0.325394	]		[	0.218019	$	0.31321	]		[	0.252891	$	0.314627	]		[	0.320242	$	0.398524	]		[	0.27161	$	0.305247	]		[	0.244415	$	0.35832	]		[	0.286638	$	0.363647	]
	SPL			0.185515	±	0.0129643				0.198758	±	0.0098872				0.19221	±	0.00884958				0.197072	±	0.0112087				0.190533	±	0.00935583				0.20278	±	0.00426962				0.190317	±	0.0100776				0.212111	±	0.00694139
			[	0.154027	$	0.210467	]		[	0.178229	$	0.213373	]		[	0.175285	$	0.204197	]		[	0.173956	$	0.211956	]		[	0.177684	$	0.213266	]		[	0.196347	$	0.20686	]		[	0.164082	$	0.219	]		[	0.199206	$	0.221765	]
	MW			0.740033	±	0.0194323				0.73534	±	0.0138445				0.728146	±	0.0184192				0.737717	±	0.0142118				0.731721	±	0.0158854				0.747066	±	0.0134616				0.731932	±	0.0163762				0.75922	±	0.0112119
			[	0.691796	$	0.797057	]		[	0.712472	$	0.763019	]		[	0.686755	$	0.764855	]		[	0.711648	$	0.754745	]		[	0.696413	$	0.757279	]		[	0.731423	$	0.763055	]		[	0.704964	$	0.780594	]		[	0.744271	$	0.790439	]
	PEW			0.310472	±	0.0125881				0.306803	±	0.00768542				0.309283	±	0.0106946				0.314806	±	0.0140029				0.318192	±	0.007643				0.326436	±	0.0118583				0.320729	±	0.00965244				0.356421	±	0.0121758
			[	0.277453	$	0.348609	]		[	0.294833	$	0.325312	]		[	0.290172	$	0.329575	]		[	0.293551	$	0.337396	]		[	0.305249	$	0.333583	]		[	0.313052	$	0.33892	]		[	0.301576	$	0.351806	]		[	0.338849	$	0.380243	]
	PPW			0.435806	±	0.0166121				0.417413	±	0.011793				0.42791	±	0.0115215				0.434799	±	0.0148441				0.44934	±	0.0122551				0.461755	±	0.0183321				0.439181	±	0.0123725				0.471594	±	0.0166727
			[	0.39012	$	0.472376	]		[	0.395298	$	0.437632	]		[	0.406977	$	0.448027	]		[	0.405014	$	0.455414	]		[	0.418403	$	0.469642	]		[	0.44244	$	0.484789	]		[	0.408049	$	0.476386	]		[	0.443739	$	0.51226	]
	SPBA			0.323498	±	0.0141777				0.317192	±	0.0121066				0.302116	±	0.0137823				0.327457	±	0.012871				0.346238	±	0.0122502				0.339695	±	0.0210957				0.336249	±	0.0133002				0.344793	±	0.0126165
			[	0.293585	$	0.365112	]		[	0.295412	$	0.336733	]		[	0.279426	$	0.329623	]		[	0.302228	$	0.351051	]		[	0.320733	$	0.369751	]		[	0.303042	$	0.355334	]		[	0.307951	$	0.369867	]		[	0.326684	$	0.380674	]
	SPWI			0.347746	±	0.0184857				0.364772	±	0.00961732				0.355941	±	0.0191118				0.379824	±	0.0160506				0.454761	±	0.0194746				0.384221	±	0.0136088				0.40024	±	0.0209593				0.410773	±	0.0161781
			[	0.312485	$	0.395303	]		[	0.350996	$	0.380026	]		[	0.318263	$	0.394465	]		[	0.359645	$	0.41502	]		[	0.420967	$	0.490028	]		[	0.370616	$	0.402239	]		[	0.3448	$	0.448017	]		[	0.374447	$	0.436412	]
	SPTI			0.334883	±	0.0183823				0.347224	±	0.00858628				0.34019	±	0.0171834				0.363385	±	0.013889				0.431475	±	0.0193273				0.367195	±	0.0116607				0.382902	±	0.0197159				0.387855	±	0.0170213
			[	0.299731	$	0.379209	]		[	0.330252	$	0.359689	]		[	0.312645	$	0.378099	]		[	0.341969	$	0.389984	]		[	0.397581	$	0.468356	]		[	0.357196	$	0.384524	]		[	0.329722	$	0.428723	]		[	0.353852	$	0.419676	]
	NodL			0.344275	±	0.0213065				0.342702	±	0.011107				0.331187	±	0.0106383				0.360735	±	0.0158418				0.367124	±	0.0206981				0.388679	±	0.00703484				0.349461	±	0.0199946				0.354798	±	0.0181682
			[	0.305428	$	0.400591	]		[	0.323337	$	0.360942	]		[	0.310329	$	0.352212	]		[	0.333126	$	0.388828	]		[	0.335317	$	0.4018	]		[	0.383915	$	0.401071	]		[	0.305601	$	0.396228	]		[	0.323639	$	0.383519	]
[truncated: 61 more columns]

## Sheet: Munka3
	CS	557 ±29.8	545 ±25.5	618 ±32.4	571 ±38.2	550 ±22.4	543 ±8.6	566 ±28.2	582 ±22.2	652 ±31.1	573 ±30.9	592 ±32.8	535 ±20.8	546 ±24.4	496 ±13.3	626 ±22.6	614 ±35.8	623 ±36.7	625 ±25.5
		[499, 628]	[498, 611]	[560, 670]	[505, 635]	[488, 586]	[533, 557]	[510, 627]	[540, 634]	[572, 696]	[518, 607]	[523, 665]	[474, 585]	[500, 590]	[465, 516]	[594, 657]	[539, 719]	[544, 688]	[587, 678]
	CL/CWb	1.189 ±0.020	1.224 ±0.018	1.173 ±0.023	1.183 ±0.029	1.184 ±0.017	1.223 ±0.017	1.197 ±0.018	1.240 ±0.018	1.172 ±0.015	1.238 ±0.022	1.206 ±0.021	1.225 ±0.017	1.228 ±0.014	1.266 ±0.021	1.203 ±0.020	1.155 ±0.017	1.140 ±0.018	1.140 ±0.011
		[1.135, 1.238]	[1.193, 1.254]	[1.139, 1.221]	[1.145, 1.233]	[1.147, 1.214]	[1.196, 1.239]	[1.152, 1.242]	[1.206, 1.263]	[1.143, 1.196]	[1.192, 1.278]	[1.169, 1.253]	[1.181, 1.261]	[1.199, 1.258]	[1.226, 1.299]	[1.171, 1.222]	[1.121, 1.196]	[1.100, 1.180]	[1.121, 1.160]
	PoOC/CL	0.388 ±0.008	0.389 ±0.007	0.380 ±0.008	0.386 ±0.009	0.405 ±0.005	0.386 ±0.008	0.400 ±0.008	0.384 ±0.005	0.368 ±0.007	0.374 ±0.006	0.384 ±0.006	0.401 ±0.007	0.396 ±0.005	0.384 ±0.007	0.368 ±0.007	0.390 ±0.007	0.390 ±0.006	0.391 ±0.006
		[0.374, 0.408]	[0.377, 0.401]	[0.368, 0.400]	[0.371, 0.398]	[0.392, 0.413]	[0.373, 0.393]	[0.384, 0.424]	[0.375, 0.389]	[0.360, 0.385]	[0.363, 0.390]	[0.373, 0.400]	[0.386, 0.418]	[0.383, 0.403]	[0.370, 0.394]	[0.356, 0.378]	[0.378, 0.405]	[0.379, 0.403]	[0.379, 0.402]
	FRS/CS	0.360 ±0.009	0.328 ±0.007	0.370 ±0.009	0.361 ±0.005	0.361 ±0.005	0.356 ±0.010	0.357 ±0.008	0.367 ±0.005	0.372 ±0.005	0.366 ±0.008	0.361 ±0.008	0.356 ±0.009	0.342 ±0.007	0.364 ±0.007	0.374 ±0.006	0.374 ±0.008	0.377 ±0.008	0.373 ±0.008
		[0.335, 0.375]	[0.320, 0.349]	[0.356, 0.389]	[0.352, 0.369]	[0.353, 0.376]	[0.346, 0.369]	[0.335, 0.373]	[0.357, 0.375]	[0.363, 0.379]	[0.353, 0.378]	[0.347, 0.380]	[0.336, 0.380]	[0.329, 0.360]	[0.351, 0.373]	[0.366, 0.388]	[0.359, 0.397]	[0.362, 0.399]	[0.354, 0.383]
	SL/CS	0.782 ±0.016	0.821 ±0.008	0.796 ±0.014	0.802 ±0.017	0.778 ±0.010	0.775 ±0.014	0.783 ±0.011	0.794 ±0.012	0.784 ±0.014	0.785 ±0.011	0.799 ±0.010	0.787 ±0.010	0.785 ±0.009	0.803 ±0.010	0.808 ±0.006	0.791 ±0.013	0.784 ±0.013	0.777 ±0.011
		[0.735, 0.810]	[0.807, 0.832]	[0.767, 0.832]	[0.775, 0.830]	[0.763, 0.796]	[0.758, 0.795]	[0.758, 0.808]	[0.776, 0.813]	[0.764, 0.805]	[0.763, 0.809]	[0.781, 0.824]	[0.763, 0.809]	[0.766, 0.804]	[0.784, 0.817]	[0.797, 0.816]	[0.763, 0.836]	[0.756, 0.811]	[0.757, 0.798]
	EL/CS	0.249 ±0.008	0.254 ±0.004	0.262 ±0.007	0.263 ±0.007	0.250 ±0.006	0.263 ±0.003	0.251 ±0.007	0.247 ±0.006	0.268 ±0.006	0.266 ±0.007	0.258 ±0.009	0.248 ±0.007	0.244 ±0.011	0.262 ±0.008	0.265 ±0.006	0.255 ±0.007	0.256 ±0.005	0.254 ±0.005
		[0.228, 0.268]	[0.247, 0.263]	[0.247, 0.276]	[0.245, 0.270]	[0.237, 0.262]	[0.260, 0.266]	[0.238, 0.270]	[0.239, 0.260]	[0.255, 0.282]	[0.258, 0.280]	[0.237, 0.280]	[0.232, 0.270]	[0.229, 0.265]	[0.244, 0.271]	[0.257, 0.274]	[0.236, 0.280]	[0.247, 0.268]	[0.245, 0.268]
	ML/CS	1.208 ±0.023	1.208 ±0.014	1.204 ±0.017	1.250 ±0.013	1.211 ±0.020	1.218 ±0.008	1.187 ±0.016	1.272 ±0.016	1.250 ±0.017	1.276 ±0.011	1.252 ±0.019	1.230 ±0.017	1.233 ±0.019	1.215 ±0.021	1.242 ±0.010	1.227 ±0.017	1.222 ±0.021	1.209 ±0.020
		[1.141, 1.255]	[1.182, 1.237]	[1.169, 1.238]	[1.227, 1.272]	[1.156, 1.261]	[1.205, 1.229]	[1.155, 1.229]	[1.246, 1.294]	[1.228, 1.282]	[1.261, 1.298]	[1.209, 1.290]	[1.190, 1.270]	[1.190, 1.258]	[1.185, 1.253]	[1.229, 1.257]	[1.193, 1.268]	[1.183, 1.277]	[1.168, 1.247]
	PEH/CS	0.360 ±0.011	0.358 ±0.006	0.371 ±0.006	0.351 ±0.009	0.375 ±0.008	0.369 ±0.005	0.368 ±0.007	0.392 ±0.010	0.383 ±0.008	0.388 ±0.006	0.384 ±0.012	0.377 ±0.012	0.380 ±0.012	0.374 ±0.006	0.402 ±0.006	0.372 ±0.009	0.377 ±0.009	0.380 ±0.010
		[0.325, 0.387]	[0.349, 0.368]	[0.361, 0.382]	[0.337, 0.364]	[0.355, 0.389]	[0.362, 0.376]	[0.353, 0.380]	[0.375, 0.411]	[0.370, 0.399]	[0.380, 0.397]	[0.353, 0.410]	[0.355, 0.416]	[0.358, 0.396]	[0.366, 0.385]	[0.397, 0.412]	[0.353, 0.398]	[0.361, 0.392]	[0.366, 0.407]
	PL/CS	0.415 ±0.013	0.408 ±0.008	0.409 ±0.011	0.433 ±0.011	0.421 ±0.011	0.430 ±0.011	0.407 ±0.011	0.425 ±0.013	0.424 ±0.011	0.423 ±0.008	0.408 ±0.008	0.426 ±0.010	0.435 ±0.016	0.443 ±0.012	0.426 ±0.010	0.413 ±0.011	0.418 ±0.013	0.419 ±0.011
		[0.383, 0.448]	[0.390, 0.419]	[0.392, 0.440]	[0.408, 0.445]	[0.405, 0.437]	[0.419, 0.446]	[0.388, 0.436]	[0.401, 0.452]	[0.406, 0.440]	[0.411, 0.434]	[0.390, 0.422]	[0.405, 0.450]	[0.402, 0.465]	[0.425, 0.465]	[0.414, 0.446]	[0.383, 0.434]	[0.393, 0.447]	[0.392, 0.435]
	NOH/CS	0.150 ±0.008	0.150 ±0.005	0.166 ±0.005	0.149 ±0.008	0.157 ±0.006	0.162 ±0.007	0.155 ±0.006	0.172 ±0.008	0.170 ±0.001	0.183 ±0.006	0.178 ±0.011	0.166 ±0.008	0.170 ±0.006	0.161 ±0.006	0.184 ±0.006	0.169 ±0.006	0.178 ±0.006	0.176 ±0.007
		[0.129, 0.171]	[0.140, 0.161]	[0.159, 0.181]	[0.136, 0.164]	[0.145, 0.169]	[0.152, 0.168]	[0.138, 0.167]	[0.156, 0.189]	[0.167, 0.172]	[0.175, 0.196]	[0.159, 0.205]	[0.149, 0.191]	[0.158, 0.185]	[0.152, 0.176]	[0.176, 0.193]	[0.156, 0.184]	[0.164, 0.189]	[0.165, 0.195]
	NOL/CS	0.247 ±0.008	0.240 ±0.007	0.256 ±0.009	0.265 ±0.007	0.251 ±0.008	0.239 ±0.008	0.244 ±0.008	0.270 ±0.010	0.259 ±0.008	0.271 ±0.009	0.259 ±0.008	0.259 ±0.009	0.267 ±0.010	0.267 ±0.004	0.273 ±0.006	0.253 ±0.010	0.258 ±0.007	0.253 ±0.007
		[0.226, 0.261]	[0.223, 0.250]	[0.242, 0.273]	[0.254, 0.284]	[0.236, 0.271]	[0.228, 0.248]	[0.221, 0.260]	[0.250, 0.288]	[0.246, 0.271]	[0.255, 0.285]	[0.244, 0.275]	[0.238, 0.291]	[0.247, 0.286]	[0.258, 0.272]	[0.263, 0.281]	[0.232, 0.274]	[0.241, 0.275]	[0.240, 0.264]
	PPH/CS	0.345 ±0.010	0.326 ±0.007	0.342 ±0.008	0.339 ±0.008	0.361 ±0.009	0.355 ±0.011	0.346 ±0.008	0.371 ±0.012	0.352 ±0.012	0.349 ±0.011	0.352 ±0.010	0.350 ±0.013	0.344 ±0.013	0.365 ±0.010	0.359 ±0.013	0.351 ±0.009	0.356 ±0.010	0.357 ±0.014
		[0.325, 0.375]	[0.314, 0.340]	[0.327, 0.358]	[0.324, 0.351]	[0.338, 0.381]	[0.343, 0.369]	[0.325, 0.362]	[0.350, 0.394]	[0.336, 0.373]	[0.333, 0.375]	[0.327, 0.370]	[0.328, 0.391]	[0.328, 0.368]	[0.350, 0.385]	[0.338, 0.378]	[0.335, 0.368]	[0.340, 0.384]	[0.339, 0.390]
	PPL/CS	0.247 ±0.011	0.239 ±0.008	0.242 ±0.010	0.245 ±0.006	0.262 ±0.009	0.238 ±0.009	0.247 ±0.009	0.269 ±0.011	0.256 ±0.007	0.264 ±0.009	0.254 ±0.007	0.253 ±0.009	0.250 ±0.008	0.259 ±0.005	0.249 ±0.007	0.254 ±0.009	0.258 ±0.007	0.258 ±0.007
		[0.214, 0.268]	[0.223, 0.252]	[0.223, 0.261]	[0.237, 0.259]	[0.242, 0.280]	[0.230, 0.252]	[0.228, 0.270]	[0.243, 0.280]	[0.239, 0.264]	[0.250, 0.276]	[0.239, 0.268]	[0.237, 0.277]	[0.235, 0.262]	[0.248, 0.267]	[0.240, 0.257]	[0.234, 0.273]	[0.238, 0.272]	[0.245, 0.270]
	SPST/CS	0.192 ±0.016	0.231 ±0.015	0.236 ±0.016	0.245 ±0.015	0.306 ±0.014	0.237 ±0.011	0.255 ±0.018	0.265 ±0.017	0.261 ±0.018	0.258 ±0.016	0.276 ±0.024	0.347 ±0.014	0.411 ±0.012	0.358 ±0.032	0.355 ±0.011	0.289 ±0.015	0.329 ±0.011	0.280 ±0.010
		[0.159, 0.230]	[0.200, 0.264]	[0.190, 0.259]	[0.220, 0.267]	[0.278, 0.331]	[0.220, 0.249]	[0.205, 0.299]	[0.227, 0.288]	[0.232, 0.282]	[0.227, 0.281]	[0.220, 0.335]	[0.324, 0.391]	[0.391, 0.429]	[0.303, 0.420]	[0.332, 0.369]	[0.253, 0.322]	[0.288, 0.356]	[0.265, 0.297]
	SPL/CS	0.156 ±0.010	0.162 ±0.008	0.164 ±0.007	0.167 ±0.008	0.161 ±0.007	0.166 ±0.004	0.159 ±0.008	0.171 ±0.005	0.163 ±0.005	0.176 ±0.009	0.171 ±0.007	0.160 ±0.007	0.156 ±0.007	0.175 ±0.009	0.158 ±0.004	0.163 ±0.006	0.156 ±0.008	0.153 ±0.008
		[0.130, 0.175]	[0.145, 0.175]	[0.151, 0.175]	[0.152, 0.180]	[0.153, 0.178]	[0.160, 0.171]	[0.138, 0.180]	[0.163, 0.179]	[0.157, 0.170]	[0.162, 0.191]	[0.154, 0.184]	[0.145, 0.179]	[0.144, 0.165]	[0.157, 0.188]	[0.154, 0.165]	[0.149, 0.175]	[0.137, 0.175]	[0.135, 0.172]
	MW/CS	0.623 ±0.013	0.601 ±0.010	0.621 ±0.011	0.624 ±0.012	0.618 ±0.011	0.611 ±0.007	0.611 ±0.012	0.612 ±0.008	0.632 ±0.011	0.615 ±0.011	0.620 ±0.013	0.608 ±0.011	0.610 ±0.013	0.637 ±0.011	0.621 ±0.009	0.631 ±0.011	0.626 ±0.017	0.624 ±0.010
		[0.592, 0.648]	[0.588, 0.620]	[0.599, 0.636]	[0.606, 0.641]	[0.599, 0.636]	[0.602, 0.618]	[0.580, 0.634]	[0.598, 0.626]	[0.613, 0.650]	[0.599, 0.640]	[0.588, 0.652]	[0.570, 0.631]	[0.587, 0.629]	[0.622, 0.653]	[0.610, 0.636]	[0.612, 0.662]	[0.590, 0.662]	[0.610, 0.646]
	PEW/CS	0.261 ±0.009	0.251 ±0.006	0.264 ±0.008	0.266 ±0.009	0.269 ±0.005	0.267 ±0.010	0.268 ±0.008	0.288 ±0.011	0.259 ±0.009	0.264 ±0.009	0.266 ±0.008	0.262 ±0.011	0.261 ±0.011	0.306 ±0.011	0.275 ±0.011	0.269 ±0.009	0.275 ±0.011	0.264 ±0.010
		[0.241, 0.282]	[0.242, 0.261]	[0.245, 0.278]	[0.254, 0.279]	[0.258, 0.280]	[0.256, 0.277]	[0.252, 0.284]	[0.276, 0.315]	[0.246, 0.272]	[0.254, 0.280]	[0.252, 0.291]	[0.242, 0.292]	[0.244, 0.274]	[0.290, 0.324]	[0.258, 0.290]	[0.253, 0.288]	[0.255, 0.317]	[0.250, 0.282]
	PPW/CS	0.367 ±0.013	0.341 ±0.009	0.365 ±0.008	0.368 ±0.011	0.379 ±0.008	0.378 ±0.018	0.367 ±0.011	0.380 ±0.014	0.357 ±0.010	0.363 ±0.007	0.367 ±0.013	0.368 ±0.012	0.365 ±0.009	0.418 ±0.011	0.369 ±0.019	0.369 ±0.010	0.377 ±0.012	0.385 ±0.012
		[0.339, 0.398]	[0.325, 0.355]	[0.349, 0.384]	[0.347, 0.380]	[0.365, 0.394]	[0.361, 0.405]	[0.342, 0.394]	[0.357, 0.406]	[0.344, 0.373]	[0.350, 0.374]	[0.341, 0.390]	[0.346, 0.401]	[0.352, 0.378]	[0.403, 0.447]	[0.339, 0.395]	[0.348, 0.389]	[0.348, 0.405]	[0.360, 0.406]
	SPBA/CS	0.272 ±0.012	0.259 ±0.010	0.258 ±0.011	0.277 ±0.009	0.292 ±0.009	0.278 ±0.017	0.281 ±0.012	0.278 ±0.010	0.288 ±0.005	0.273 ±0.011	0.273 ±0.011	0.272 ±0.012	0.283 ±0.013	0.338 ±0.010	0.285 ±0.013	0.298 ±0.012	0.312 ±0.012	0.280 ±0.008
		[0.247, 0.300]	[0.242, 0.275]	[0.241, 0.280]	[0.261, 0.290]	[0.273, 0.312]	[0.248, 0.287]	[0.255, 0.319]	[0.265, 0.301]	[0.282, 0.298]	[0.257, 0.291]	[0.248, 0.295]	[0.250, 0.302]	[0.257, 0.311]	[0.322, 0.358]	[0.262, 0.304]	[0.279, 0.321]	[0.282, 0.339]	[0.263, 0.294]
	SPWI/CS	0.293 ±0.015	0.298 ±0.008	0.304 ±0.016	0.321 ±0.012	0.384 ±0.015	0.314 ±0.014	0.334 ±0.019	0.331 ±0.013	0.327 ±0.011	0.306 ±0.015	0.333 ±0.024	0.391 ±0.018	0.438 ±0.023	0.458 ±0.030	0.409 ±0.009	0.350 ±0.014	0.389 ±0.015	0.343 ±0.011
		[0.266, 0.336]	[0.282, 0.319]	[0.272, 0.339]	[0.299, 0.347]	[0.353, 0.415]	[0.303, 0.336]	[0.290, 0.387]	[0.296, 0.350]	[0.305, 0.342]	[0.280, 0.331]	[0.283, 0.372]	[0.335, 0.428]	[0.401, 0.485]	[0.402, 0.506]	[0.390, 0.419]	[0.311, 0.392]	[0.362, 0.421]	[0.321, 0.362]
	SPTI/CS	0.282 ±0.015	0.284 ±0.007	0.290 ±0.014	0.307 ±0.010	0.364 ±0.015	0.300 ±0.013	0.320 ±0.018	0.313 ±0.014	0.310 ±0.011	0.288 ±0.014	0.312 ±0.021	0.371 ±0.018	0.413 ±0.023	0.432 ±0.030	0.386 ±0.010	0.331 ±0.014	0.366 ±0.015	0.320 ±0.011
		[0.256, 0.322]	[0.265, 0.298]	[0.261, 0.318]	[0.291, 0.326]	[0.332, 0.395]	[0.289, 0.322]	[0.277, 0.370]	[0.280, 0.337]	[0.293, 0.328]	[0.266, 0.312]	[0.270, 0.346]	[0.318, 0.411]	[0.381, 0.462]	[0.373, 0.482]	[0.366, 0.398]	[0.300, 0.369]	[0.342, 0.397]	[0.298, 0.339]
	NodL/CS	0.290 ±0.016	0.280 ±0.008	0.282 ±0.011	0.305 ±0.018	0.310 ±0.017	0.318 ±0.010	0.292 ±0.018	0.286 ±0.015	0.285 ±0.005	0.275 ±0.014	0.279 ±0.017	0.297 ±0.015	0.313 ±0.025	0.320 ±0.024	0.307 ±0.016	0.296 ±0.014	0.295 ±0.017	0.305 ±0.016
		[0.258, 0.324]	[0.267, 0.292]	[0.261, 0.304]	[0.270, 0.331]	[0.284, 0.339]	[0.312, 0.335]	[0.252, 0.326]	[0.256, 0.312]	[0.274, 0.291]	[0.250, 0.298]	[0.241, 0.322]	[0.249, 0.331]	[0.276, 0.355]	[0.288, 0.359]	[0.288, 0.328]	[0.266, 0.318]	[0.267, 0.334]	[0.277, 0.333]

## Sheet: Munka2
species complex:	T. angulinodis complex	T. angustifrons complex				T. flavicornis complex	T. parvulus complex			T. lichtensteini complex		T. nylanderi complex			T. sordidulus complex
species:	T. angulinodis sp.n.	T. angustifrons sp.n.	T. lucidus sp.n.	T. similis sp.n.	T. subtilis sp.n.	T. flavicornis (Emery)	T. ariadnae sp.n.	T. helenae sp.n.	T. parvulus (Schenck)	T. laconicus Csősz et al.	T. lichtensteini (Bondroit)	T. crasecundus Seifert&Csősz	T. crassispinus (Karavaiev)	T. nylanderi (Foerster)	T. artivinensis Seifert	T. schoedli Seifert	T. sordidulus (Müller)	T. tergestinus (Finzi)
nr. of nest samples:	(n = 8)	(n = 19)	(n = 24)	(n = 13)	(n = 55)	(n = 12)	(n = 5)	(n = 53)	(n = 29)	(n = 16)	(n = 85)	(n = 57)	(n = 42)	(n = 20)	(n = 15)	(n = 11)	(n = 15)	(n = 49)
CS	626 ±22.6	545 ±25.5	618 ±32.4	571 ±38.2	557 ±29.8	496 ±13.3	543 ±8.6	566 ±28.2	550 ±22.4	546 ±24.4	535 ±20.8	614 ±35.8	623 ±36.7	625 ±25.5	582 ±22.2	652 ±31.1	573 ±30.9	592 ±32.8
	[594, 657]	[498, 611]	[560, 670]	[505, 635]	[499, 628]	[465, 516]	[533, 557]	[510, 627]	[488, 586]	[500, 590]	[474, 585]	[539, 719]	[544, 688]	[587, 678]	[540, 634]	[572, 696]	[518, 607]	[523, 665]
CL/CWb	1.203 ±0.020	1.224 ±0.018	1.173 ±0.023	1.183 ±0.029	1.189 ±0.020	1.266 ±0.021	1.223 ±0.017	1.197 ±0.018	1.184 ±0.017	1.228 ±0.014	1.225 ±0.017	1.155 ±0.017	1.140 ±0.018	1.140 ±0.011	1.240 ±0.018	1.172 ±0.015	1.238 ±0.022	1.206 ±0.021
	[1.171, 1.222]	[1.193, 1.254]	[1.139, 1.221]	[1.145, 1.233]	[1.135, 1.238]	[1.226, 1.299]	[1.196, 1.239]	[1.152, 1.242]	[1.147, 1.214]	[1.199, 1.258]	[1.181, 1.261]	[1.121, 1.196]	[1.100, 1.180]	[1.121, 1.160]	[1.206, 1.263]	[1.143, 1.196]	[1.192, 1.278]	[1.169, 1.253]
PoOC/CL	0.368 ±0.007	0.389 ±0.007	0.380 ±0.008	0.386 ±0.009	0.388 ±0.008	0.384 ±0.007	0.386 ±0.008	0.400 ±0.008	0.405 ±0.005	0.396 ±0.005	0.401 ±0.007	0.390 ±0.007	0.390 ±0.006	0.391 ±0.006	0.384 ±0.005	0.368 ±0.007	0.374 ±0.006	0.384 ±0.006
	[0.356, 0.378]	[0.377, 0.401]	[0.368, 0.400]	[0.371, 0.398]	[0.374, 0.408]	[0.370, 0.394]	[0.373, 0.393]	[0.384, 0.424]	[0.392, 0.413]	[0.383, 0.403]	[0.386, 0.418]	[0.378, 0.405]	[0.379, 0.403]	[0.379, 0.402]	[0.375, 0.389]	[0.360, 0.385]	[0.363, 0.390]	[0.373, 0.400]
FRS/CS	0.374 ±0.006	0.328 ±0.007	0.370 ±0.009	0.361 ±0.005	0.360 ±0.009	0.364 ±0.007	0.356 ±0.010	0.357 ±0.008	0.361 ±0.005	0.342 ±0.007	0.356 ±0.009	0.374 ±0.008	0.377 ±0.008	0.373 ±0.008	0.367 ±0.005	0.372 ±0.005	0.366 ±0.008	0.361 ±0.008
	[0.366, 0.388]	[0.320, 0.349]	[0.356, 0.389]	[0.352, 0.369]	[0.335, 0.375]	[0.351, 0.373]	[0.346, 0.369]	[0.335, 0.373]	[0.353, 0.376]	[0.329, 0.360]	[0.336, 0.380]	[0.359, 0.397]	[0.362, 0.399]	[0.354, 0.383]	[0.357, 0.375]	[0.363, 0.379]	[0.353, 0.378]	[0.347, 0.380]
SL/CS	0.808 ±0.006	0.821 ±0.008	0.796 ±0.014	0.802 ±0.017	0.782 ±0.016	0.803 ±0.010	0.775 ±0.014	0.783 ±0.011	0.778 ±0.010	0.785 ±0.009	0.787 ±0.010	0.791 ±0.013	0.784 ±0.013	0.777 ±0.011	0.794 ±0.012	0.784 ±0.014	0.785 ±0.011	0.799 ±0.010
	[0.797, 0.816]	[0.807, 0.832]	[0.767, 0.832]	[0.775, 0.830]	[0.735, 0.810]	[0.784, 0.817]	[0.758, 0.795]	[0.758, 0.808]	[0.763, 0.796]	[0.766, 0.804]	[0.763, 0.809]	[0.763, 0.836]	[0.756, 0.811]	[0.757, 0.798]	[0.776, 0.813]	[0.764, 0.805]	[0.763, 0.809]	[0.781, 0.824]
EL/CS	0.265 ±0.006	0.254 ±0.004	0.262 ±0.007	0.263 ±0.007	0.249 ±0.008	0.262 ±0.008	0.263 ±0.003	0.251 ±0.007	0.250 ±0.006	0.244 ±0.011	0.248 ±0.007	0.255 ±0.007	0.256 ±0.005	0.254 ±0.005	0.247 ±0.006	0.268 ±0.006	0.266 ±0.007	0.258 ±0.009
	[0.257, 0.274]	[0.247, 0.263]	[0.247, 0.276]	[0.245, 0.270]	[0.228, 0.268]	[0.244, 0.271]	[0.260, 0.266]	[0.238, 0.270]	[0.237, 0.262]	[0.229, 0.265]	[0.232, 0.270]	[0.236, 0.280]	[0.247, 0.268]	[0.245, 0.268]	[0.239, 0.260]	[0.255, 0.282]	[0.258, 0.280]	[0.237, 0.280]
ML/CS	1.242 ±0.010	1.208 ±0.014	1.204 ±0.017	1.250 ±0.013	1.208 ±0.023	1.215 ±0.021	1.218 ±0.008	1.187 ±0.016	1.211 ±0.020	1.233 ±0.019	1.230 ±0.017	1.227 ±0.017	1.222 ±0.021	1.209 ±0.020	1.272 ±0.016	1.250 ±0.017	1.276 ±0.011	1.252 ±0.019
	[1.229, 1.257]	[1.182, 1.237]	[1.169, 1.238]	[1.227, 1.272]	[1.141, 1.255]	[1.185, 1.253]	[1.205, 1.229]	[1.155, 1.229]	[1.156, 1.261]	[1.190, 1.258]	[1.190, 1.270]	[1.193, 1.268]	[1.183, 1.277]	[1.168, 1.247]	[1.246, 1.294]	[1.228, 1.282]	[1.261, 1.298]	[1.209, 1.290]
PEH/CS	0.402 ±0.006	0.358 ±0.006	0.371 ±0.006	0.351 ±0.009	0.360 ±0.011	0.374 ±0.006	0.369 ±0.005	0.368 ±0.007	0.375 ±0.008	0.380 ±0.012	0.377 ±0.012	0.372 ±0.009	0.377 ±0.009	0.380 ±0.010	0.392 ±0.010	0.383 ±0.008	0.388 ±0.006	0.384 ±0.012
	[0.397, 0.412]	[0.349, 0.368]	[0.361, 0.382]	[0.337, 0.364]	[0.325, 0.387]	[0.366, 0.385]	[0.362, 0.376]	[0.353, 0.380]	[0.355, 0.389]	[0.358, 0.396]	[0.355, 0.416]	[0.353, 0.398]	[0.361, 0.392]	[0.366, 0.407]	[0.375, 0.411]	[0.370, 0.399]	[0.380, 0.397]	[0.353, 0.410]
PL/CS	0.426 ±0.010	0.408 ±0.008	0.409 ±0.011	0.433 ±0.011	0.415 ±0.013	0.443 ±0.012	0.430 ±0.011	0.407 ±0.011	0.421 ±0.011	0.435 ±0.016	0.426 ±0.010	0.413 ±0.011	0.418 ±0.013	0.419 ±0.011	0.425 ±0.013	0.424 ±0.011	0.423 ±0.008	0.408 ±0.008
	[0.414, 0.446]	[0.390, 0.419]	[0.392, 0.440]	[0.408, 0.445]	[0.383, 0.448]	[0.425, 0.465]	[0.419, 0.446]	[0.388, 0.436]	[0.405, 0.437]	[0.402, 0.465]	[0.405, 0.450]	[0.383, 0.434]	[0.393, 0.447]	[0.392, 0.435]	[0.401, 0.452]	[0.406, 0.440]	[0.411, 0.434]	[0.390, 0.422]
NOH/CS	0.184 ±0.006	0.150 ±0.005	0.166 ±0.005	0.149 ±0.008	0.150 ±0.008	0.161 ±0.006	0.162 ±0.007	0.155 ±0.006	0.157 ±0.006	0.170 ±0.006	0.166 ±0.008	0.169 ±0.006	0.178 ±0.006	0.176 ±0.007	0.172 ±0.008	0.170 ±0.001	0.183 ±0.006	0.178 ±0.011
	[0.176, 0.193]	[0.140, 0.161]	[0.159, 0.181]	[0.136, 0.164]	[0.129, 0.171]	[0.152, 0.176]	[0.152, 0.168]	[0.138, 0.167]	[0.145, 0.169]	[0.158, 0.185]	[0.149, 0.191]	[0.156, 0.184]	[0.164, 0.189]	[0.165, 0.195]	[0.156, 0.189]	[0.167, 0.172]	[0.175, 0.196]	[0.159, 0.205]
NOL/CS	0.273 ±0.006	0.240 ±0.007	0.256 ±0.009	0.265 ±0.007	0.247 ±0.008	0.267 ±0.004	0.239 ±0.008	0.244 ±0.008	0.251 ±0.008	0.267 ±0.010	0.259 ±0.009	0.253 ±0.010	0.258 ±0.007	0.253 ±0.007	0.270 ±0.010	0.259 ±0.008	0.271 ±0.009	0.259 ±0.008
	[0.263, 0.281]	[0.223, 0.250]	[0.242, 0.273]	[0.254, 0.284]	[0.226, 0.261]	[0.258, 0.272]	[0.228, 0.248]	[0.221, 0.260]	[0.236, 0.271]	[0.247, 0.286]	[0.238, 0.291]	[0.232, 0.274]	[0.241, 0.275]	[0.240, 0.264]	[0.250, 0.288]	[0.246, 0.271]	[0.255, 0.285]	[0.244, 0.275]
PPH/CS	0.359 ±0.013	0.326 ±0.007	0.342 ±0.008	0.339 ±0.008	0.345 ±0.010	0.365 ±0.010	0.355 ±0.011	0.346 ±0.008	0.361 ±0.009	0.344 ±0.013	0.350 ±0.013	0.351 ±0.009	0.356 ±0.010	0.357 ±0.014	0.371 ±0.012	0.352 ±0.012	0.349 ±0.011	0.352 ±0.010
	[0.338, 0.378]	[0.314, 0.340]	[0.327, 0.358]	[0.324, 0.351]	[0.325, 0.375]	[0.350, 0.385]	[0.343, 0.369]	[0.325, 0.362]	[0.338, 0.381]	[0.328, 0.368]	[0.328, 0.391]	[0.335, 0.368]	[0.340, 0.384]	[0.339, 0.390]	[0.350, 0.394]	[0.336, 0.373]	[0.333, 0.375]	[0.327, 0.370]
PPL/CS	0.249 ±0.007	0.239 ±0.008	0.242 ±0.010	0.245 ±0.006	0.247 ±0.011	0.259 ±0.005	0.238 ±0.009	0.247 ±0.009	0.262 ±0.009	0.250 ±0.008	0.253 ±0.009	0.254 ±0.009	0.258 ±0.007	0.258 ±0.007	0.269 ±0.011	0.256 ±0.007	0.264 ±0.009	0.254 ±0.007
	[0.240, 0.257]	[0.223, 0.252]	[0.223, 0.261]	[0.237, 0.259]	[0.214, 0.268]	[0.248, 0.267]	[0.230, 0.252]	[0.228, 0.270]	[0.242, 0.280]	[0.235, 0.262]	[0.237, 0.277]	[0.234, 0.273]	[0.238, 0.272]	[0.245, 0.270]	[0.243, 0.280]	[0.239, 0.264]	[0.250, 0.276]	[0.239, 0.268]
SPST/CS	0.355 ±0.011	0.231 ±0.015	0.236 ±0.016	0.245 ±0.015	0.192 ±0.016	0.358 ±0.032	0.237 ±0.011	0.255 ±0.018	0.306 ±0.014	0.411 ±0.012	0.346 ±0.014	0.289 ±0.015	0.329 ±0.011	0.280 ±0.010	0.265 ±0.017	0.261 ±0.018	0.258 ±0.016	0.276 ±0.024
	[0.332, 0.369]	[0.200, 0.264]	[0.190, 0.259]	[0.220, 0.267]	[0.159, 0.230]	[0.303, 0.420]	[0.220, 0.249]	[0.205, 0.299]	[0.278, 0.331]	[0.391, 0.429]	[0.324, 0.377]	[0.253, 0.322]	[0.288, 0.356]	[0.265, 0.297]	[0.227, 0.288]	[0.232, 0.282]	[0.227, 0.281]	[0.220, 0.335]
SPL/CS	0.158 ±0.004	0.162 ±0.008	0.164 ±0.007	0.167 ±0.008	0.156 ±0.010	0.175 ±0.009	0.166 ±0.004	0.159 ±0.008	0.161 ±0.007	0.156 ±0.007	0.160 ±0.007	0.163 ±0.006	0.156 ±0.008	0.153 ±0.008	0.171 ±0.005	0.163 ±0.005	0.176 ±0.009	0.171 ±0.007
	[0.154, 0.165]	[0.145, 0.175]	[0.151, 0.175]	[0.152, 0.180]	[0.130, 0.175]	[0.157, 0.188]	[0.160, 0.171]	[0.138, 0.180]	[0.153, 0.178]	[0.144, 0.165]	[0.145, 0.179]	[0.149, 0.175]	[0.137, 0.175]	[0.135, 0.172]	[0.163, 0.179]	[0.157, 0.170]	[0.162, 0.191]	[0.154, 0.184]
MW/CS	0.621 ±0.009	0.601 ±0.010	0.621 ±0.011	0.624 ±0.012	0.623 ±0.013	0.637 ±0.011	0.611 ±0.007	0.611 ±0.012	0.618 ±0.011	0.610 ±0.013	0.608 ±0.011	0.631 ±0.011	0.626 ±0.017	0.624 ±0.010	0.612 ±0.008	0.632 ±0.011	0.615 ±0.011	0.620 ±0.013
	[0.610, 0.636]	[0.588, 0.620]	[0.599, 0.636]	[0.606, 0.641]	[0.592, 0.648]	[0.622, 0.653]	[0.602, 0.618]	[0.580, 0.634]	[0.599, 0.636]	[0.587, 0.629]	[0.570, 0.631]	[0.612, 0.662]	[0.590, 0.662]	[0.610, 0.646]	[0.598, 0.626]	[0.613, 0.650]	[0.599, 0.640]	[0.588, 0.652]
PEW/CS	0.275 ±0.011	0.251 ±0.006	0.264 ±0.008	0.266 ±0.009	0.261 ±0.009	0.306 ±0.011	0.267 ±0.010	0.268 ±0.008	0.269 ±0.005	0.261 ±0.011	0.262 ±0.011	0.269 ±0.009	0.275 ±0.011	0.264 ±0.010	0.288 ±0.011	0.259 ±0.009	0.264 ±0.009	0.266 ±0.008
	[0.258, 0.290]	[0.242, 0.261]	[0.245, 0.278]	[0.254, 0.279]	[0.241, 0.282]	[0.290, 0.324]	[0.256, 0.277]	[0.252, 0.284]	[0.258, 0.280]	[0.244, 0.274]	[0.242, 0.292]	[0.253, 0.288]	[0.255, 0.317]	[0.250, 0.282]	[0.276, 0.315]	[0.246, 0.272]	[0.254, 0.280]	[0.252, 0.291]
PPW/CS	0.369 ±0.019	0.341 ±0.009	0.365 ±0.008	0.368 ±0.011	0.367 ±0.013	0.418 ±0.011	0.378 ±0.018	0.367 ±0.011	0.379 ±0.008	0.365 ±0.009	0.368 ±0.012	0.369 ±0.010	0.377 ±0.012	0.385 ±0.012	0.380 ±0.014	0.357 ±0.010	0.363 ±0.007	0.367 ±0.013
	[0.339, 0.395]	[0.325, 0.355]	[0.349, 0.384]	[0.347, 0.380]	[0.339, 0.398]	[0.403, 0.447]	[0.361, 0.405]	[0.342, 0.394]	[0.365, 0.394]	[0.352, 0.378]	[0.346, 0.401]	[0.348, 0.389]	[0.348, 0.405]	[0.360, 0.406]	[0.357, 0.406]	[0.344, 0.373]	[0.350, 0.374]	[0.341, 0.390]
SPBA/CS	0.285 ±0.013	0.259 ±0.010	0.258 ±0.011	0.277 ±0.009	0.272 ±0.012	0.338 ±0.010	0.278 ±0.017	0.281 ±0.012	0.292 ±0.009	0.283 ±0.013	0.272 ±0.012	0.298 ±0.012	0.312 ±0.012	0.280 ±0.008	0.278 ±0.010	0.288 ±0.005	0.273 ±0.011	0.273 ±0.011
	[0.262, 0.304]	[0.242, 0.275]	[0.241, 0.280]	[0.261, 0.290]	[0.247, 0.300]	[0.322, 0.358]	[0.248, 0.287]	[0.255, 0.319]	[0.273, 0.312]	[0.257, 0.311]	[0.250, 0.302]	[0.279, 0.321]	[0.282, 0.339]	[0.263, 0.294]	[0.265, 0.301]	[0.282, 0.298]	[0.257, 0.291]	[0.248, 0.295]
SPWI/CS	0.409 ±0.009	0.298 ±0.008	0.304 ±0.016	0.321 ±0.012	0.293 ±0.015	0.458 ±0.030	0.314 ±0.014	0.334 ±0.019	0.384 ±0.015	0.438 ±0.023	0.391 ±0.018	0.350 ±0.014	0.389 ±0.015	0.343 ±0.011	0.331 ±0.013	0.327 ±0.011	0.306 ±0.015	0.333 ±0.024
	[0.390, 0.419]	[0.282, 0.319]	[0.272, 0.339]	[0.299, 0.347]	[0.266, 0.336]	[0.402, 0.506]	[0.303, 0.336]	[0.290, 0.387]	[0.353, 0.415]	[0.401, 0.485]	[0.335, 0.428]	[0.311, 0.392]	[0.362, 0.421]	[0.321, 0.362]	[0.296, 0.350]	[0.305, 0.342]	[0.280, 0.331]	[0.283, 0.372]
SPTI/CS	0.386 ±0.010	0.284 ±0.007	0.290 ±0.014	0.307 ±0.010	0.282 ±0.015	0.432 ±0.030	0.300 ±0.013	0.320 ±0.018	0.364 ±0.015	0.413 ±0.023	0.371 ±0.018	0.331 ±0.014	0.366 ±0.015	0.320 ±0.011	0.313 ±0.014	0.310 ±0.011	0.288 ±0.014	0.312 ±0.021
	[0.366, 0.398]	[0.265, 0.298]	[0.261, 0.318]	[0.291, 0.326]	[0.256, 0.322]	[0.373, 0.482]	[0.289, 0.322]	[0.277, 0.370]	[0.332, 0.395]	[0.381, 0.462]	[0.318, 0.411]	[0.300, 0.369]	[0.342, 0.397]	[0.298, 0.339]	[0.280, 0.337]	[0.293, 0.328]	[0.266, 0.312]	[0.270, 0.346]
NodL/CS	0.307 ±0.016	0.280 ±0.008	0.282 ±0.011	0.305 ±0.018	0.290 ±0.016	0.320 ±0.024	0.318 ±0.010	0.292 ±0.018	0.310 ±0.017	0.313 ±0.025	0.297 ±0.015	0.296 ±0.014	0.295 ±0.017	0.305 ±0.016	0.286 ±0.015	0.285 ±0.005	0.275 ±0.014	0.279 ±0.017
	[0.288, 0.328]	[0.267, 0.292]	[0.261, 0.304]	[0.270, 0.331]	[0.258, 0.324]	[0.288, 0.359]	[0.312, 0.335]	[0.252, 0.326]	[0.284, 0.339]	[0.276, 0.355]	[0.249, 0.331]	[0.266, 0.318]	[0.267, 0.334]	[0.277, 0.333]	[0.256, 0.312]	[0.274, 0.291]	[0.250, 0.298]	[0.241, 0.322]
