# Supplementary material for: Taxonomic Synopsis of the Ponto-Mediterranean Ants of Temnothorax nylanderi Species-Group
Source: PLoS One. 2015 Nov 4;10(11):e0140000. doi: 10.1371/journal.pone.0140000 (PMC4633182; doi:10.1371/journal.pone.0140000)
Supplement: S5 Table — Identification matrix calculated by Linear Discriminant Analysis and Leave One Out Cross Validation for 1693 workers of Temnothorax nylanderi species-complex investigated in this revisionary work is shown. (XLSX) [file pone.0140000.s005.xlsx]

## Sheet: LDA-LOOCV
observed predicted	classification success of LDA (%)	angulinodis_sp.n.	angustifrons_sp.n.	ariadnae_sp.n.	artvinensis	crasecundus	crassispinus	flavicornis	helenae_sp.n.	laconicus	lichtensteini	lucidus_sp.n.	nylanderi	parvulus	schoedli	similis_sp.n.	sordidulus	subtilis_sp.n.	tergestinus	sum
angulinodis_sp.n.	100	24	-	-	-	-	-	-	-	-	-	-	-	-	-	-	-	-	2
angustifrons_sp.n.	98.5075	-	66	-	-	-	-	-	1	-	-	-	-	-	-	-	-	1	-
ariadnae_sp.n.	100	-	-	15	-	-	-	-	-	-	-	-	-	-	-	-	-	1	1
artvinensis	95.8333	-	-	-	46	-	-	-	-	-	-	1	-	-	-	-	1	-	2
crasecundus	89.6341	-	-	-	-	147	9	-	4	-	-	-	5	1	1	-	-	-	2
crassispinus	90.4412	-	-	-	-	6	123	-	-	-	-	-	-	-	-	-	-	-	-
flavicornis	100	-	-	-	-	-	-	44	-	-	1	-	-	-	-	-	-	-	-
helenae_sp.n.	91.2791	-	-	-	-	3	-	-	157	-	-	-	-	1	-	-	-	4	-
laconicus	94.9153	-	-	-	-	-	-	-	-	54	2	-	-	-	-	-	-	-	-
lichtensteini	97.3333	-	-	-	-	-	3	-	-	5	292	-	-	1	-	-	-	-	-
lucidus_sp.n.	94.2857	-	-	-	-	-	-	-	-	-	-	66	-	-	-	-	-	1	2
nylanderi	90	-	-	-	-	3	1	-	1	-	-	-	54	-	-	-	-	-	-
parvulus	97.1154	-	-	-	-	1	-	-	3	-	4	-	-	101	-	-	-	-	-
schoedli	93.75	-	-	-	-	-	-	-	-	-	-	-	-	-	30	-	-	1	-
similis_sp.n.	94.7368	-	-	-	-	-	-	-	-	-	-	-	-	-	-	36	-	-	-
sordidulus	95.5556	-	-	-	-	-	-	-	-	-	-	-	-	-	-	-	43	-	3
subtilis_sp.n.	95.4545	-	1	-	-	-	-	-	6	-	-	1	-	-	-	2	-	168	2
tergestinus	89.9281	-	-	-	2	4	-	-	-	-	1	2	1	-	1	-	1	-	125
sum of nest samples examined	94.0933	24	67	15	48	164	136	44	172	59	300	70	60	104	32	38	45	176	139	1693
predicted observed	classification success of LDA LOOCV (%)	angulinodis_sp.n.	angustifrons_sp.n.	ariadnae_sp.n.	artvinensis	crasecundus	crassispinus	flavicornis	helenae_sp.n.	laconicus	lichtensteini	lucidus_sp.n.	nylanderi	parvulus	schoedli	similis_sp.n.	sordidulus	subtilis_sp.n.	tergestinus	sum
angulinodis_sp.n.	100	24	0	0	0	0	0	0	0	0	0	0	0	0	0	0	0	0	2
angustifrons_sp.n.	98.5075	0	66	0	0	0	0	0	2	0	0	0	0	0	0	0	0	2	0
ariadnae_sp.n.	86.6667	0	0	13	0	0	0	0	1	0	0	0	0	0	0	0	0	1	1
artvinensis	95.8333	0	0	0	46	0	0	0	1	0	0	1	0	0	0	0	1	0	3
crasecundus	85.9756	0	0	0	0	141	9	0	4	0	0	0	6	1	1	0	0	0	3
crassispinus	89.7059	0	0	0	0	10	122	0	0	0	0	0	0	0	0	0	0	0	0
flavicornis	100	0	0	0	0	0	0	44	0	0	1	0	0	0	0	0	0	0	0
helenae_sp.n.	88.9535	0	0	1	0	3	0	0	153	0	1	0	0	1	0	0	0	4	2
laconicus	91.5254	0	0	0	0	0	0	0	0	54	2	0	0	0	0	0	0	0	0
lichtensteini	97.3333	0	0	0	0	0	3	0	0	5	292	0	0	1	0	0	0	0	0
lucidus_sp.n.	94.2857	0	0	0	0	0	0	0	0	0	0	66	0	0	0	0	0	1	2
nylanderi	88.3333	0	0	0	0	4	1	0	1	0	0	0	53	0	0	0	0	0	0
parvulus	97.1154	0	0	0	0	2	1	0	3	0	3	0	0	101	0	0	0	0	0
schoedli	93.75	0	0	0	0	0	0	0	0	0	0	0	0	0	30	0	0	1	0
similis_sp.n.	92.1053	0	0	0	0	0	0	0	1	0	0	0	0	0	0	35	0	0	0
sordidulus	93.3333	0	0	0	0	0	0	0	0	0	0	0	0	0	0	0	42	0	3
subtilis_sp.n.	94.8864	0	1	1	0	0	0	0	6	0	0	1	0	0	0	3	0	167	2
tergestinus	87.0504	0	0	0	2	4	0	0	0	0	1	2	1	0	1	0	2	0	121
sum of nest samples examined	92.7348	24	67	15	48	164	136	44	172	59	300	70	60	104	32	38	45	176	139	1693

## Sheet: Sheet1
observed predicted	classification success achieved by LDA (%)	angulinodis_sp.n.	angustifrons_sp.n.	ariadnae_sp.n.	artvinensis	crasecundus	crassispinus	flavicornis	helenae_sp.n.	laconicus	lichtensteini	lucidus_sp.n.	nylanderi	parvulus	schoedli	similis_sp.n.	sordidulus	subtilis_sp.n.	tergestinus	sum
angulinodis_sp.n.	100	24	-	-	-	-	-	-	-	-	-	-	-	-	-	-	-	-	2
angustifrons_sp.n.	98.5075	-	66	-	-	-	-	-	1	-	-	-	-	-	-	-	-	1	-
ariadnae_sp.n.	100	-	-	15	-	-	-	-	-	-	-	-	-	-	-	-	-	1	1
artvinensis	95.8333	-	-	-	46	-	-	-	-	-	-	1	-	-	-	-	1	-	2
crasecundus	89.6341	-	-	-	-	147	9	-	4	-	-	-	5	1	1	-	-	-	2
crassispinus	90.4412	-	-	-	-	6	123	-	-	-	-	-	-	-	-	-	-	-	-
flavicornis	100	-	-	-	-	-	-	44	-	-	1	-	-	-	-	-	-	-	-
helenae_sp.n.	91.2791	-	-	-	-	3	-	-	157	-	-	-	-	1	-	-	-	4	-
laconicus	94.9153	-	-	-	-	-	-	-	-	54	2	-	-	-	-	-	-	-	-
lichtensteini	97.3333	-	-	-	-	-	3	-	-	5	292	-	-	1	-	-	-	-	-
lucidus_sp.n.	94.2857	-	-	-	-	-	-	-	-	-	-	66	-	-	-	-	-	1	2
nylanderi	90	-	-	-	-	3	1	-	1	-	-	-	54	-	-	-	-	-	-
parvulus	97.1154	-	-	-	-	1	-	-	3	-	4	-	-	101	-	-	-	-	-
schoedli	93.75	-	-	-	-	-	-	-	-	-	-	-	-	-	30	-	-	1	-
similis_sp.n.	94.7368	-	-	-	-	-	-	-	-	-	-	-	-	-	-	36	-	-	-
sordidulus	95.5556	-	-	-	-	-	-	-	-	-	-	-	-	-	-	-	43	-	3
subtilis_sp.n.	95.4545	-	1	-	-	-	-	-	6	-	-	1	-	-	-	2	-	168	2
tergestinus	89.9281	-	-	-	2	4	-	-	-	-	1	2	1	-	1	-	1	-	125
sum of nest samples examined	94.0933	24	67	15	48	164	136	44	172	59	300	70	60	104	32	38	45	176	139	1693
predicted observed	classification success achieved by LOOCV (%)	angulinodis_sp.n.	angustifrons_sp.n.	ariadnae_sp.n.	artvinensis	crasecundus	crassispinus	flavicornis	helenae_sp.n.	laconicus	lichtensteini	lucidus_sp.n.	nylanderi	parvulus	schoedli	similis_sp.n.	sordidulus	subtilis_sp.n.	tergestinus	sum
angulinodis_sp.n.	100	24	-	-	-	-	-	-	-	-	-	-	-	-	-	-	-	-	2
angustifrons_sp.n.	98.5075	-	66	-	-	-	-	-	2	-	-	-	-	-	-	-	-	2	-
ariadnae_sp.n.	86.6667	-	-	13	-	-	-	-	1	-	-	-	-	-	-	-	-	1	1
artvinensis	95.8333	-	-	-	46	-	-	-	1	-	-	1	-	-	-	-	1	-	3
crasecundus	85.9756	-	-	-	-	141	9	-	4	-	-	-	6	1	1	-	-	-	3
crassispinus	89.7059	-	-	-	-	10	122	-	-	-	-	-	-	-	-	-	-	-	-
flavicornis	100	-	-	-	-	-	-	44	-	-	1	-	-	-	-	-	-	-	-
helenae_sp.n.	88.9535	-	-	1	-	3	-	-	153	-	1	-	-	1	-	-	-	4	2
laconicus	91.5254	-	-	-	-	-	-	-	-	54	2	-	-	-	-	-	-	-	-
lichtensteini	97.3333	-	-	-	-	-	3	-	-	5	292	-	-	1	-	-	-	-	-
lucidus_sp.n.	94.2857	-	-	-	-	-	-	-	-	-	-	66	-	-	-	-	-	1	2
nylanderi	88.3333	-	-	-	-	4	1	-	1	-	-	-	53	-	-	-	-	-	-
parvulus	97.1154	-	-	-	-	2	1	-	3	-	3	-	-	101	-	-	-	-	-
schoedli	93.75	-	-	-	-	-	-	-	-	-	-	-	-	-	30	-	-	1	-
similis_sp.n.	92.1053	-	-	-	-	-	-	-	1	-	-	-	-	-	-	35	-	-	-
sordidulus	93.3333	-	-	-	-	-	-	-	-	-	-	-	-	-	-	-	42	-	3
subtilis_sp.n.	94.8864	-	1	1	-	-	-	-	6	-	-	1	-	-	-	3	-	167	2
tergestinus	87.0504	-	-	-	2	4	-	-	-	-	1	2	1	-	1	-	2	-	121
sum of nest samples examined	92.7348	24	67	15	48	164	136	44	172	59	300	70	60	104	32	38	45	176	139	1693
