# Supplementary material for: Taxonomic Synopsis of the Ponto-Mediterranean Ants of Temnothorax nylanderi Species-Group
Source: PLoS One. 2015 Nov 4;10(11):e0140000. doi: 10.1371/journal.pone.0140000 (PMC4633182; doi:10.1371/journal.pone.0140000)
Supplement: S6 Table — The list of natural language phenotypes used in the species descriptions of Temnothorax nylanderi species-group is provided with their semantic representations in Manchester Syntax format. (XLSX) [file pone.0140000.s006.xlsx]

## Sheet: Sheet1
Absolute cephalic size
0: 594-657 µm (m=626, nlot=8)		('has part' some 'absolute cephalic size') and ('bearer of' some (length and ('is quality measured as' some (('has measurement unit label' value micrometer) and ('has measurement value' some (float[>= 594.0f] and float[<= 657.0f]))))))
1: 523-665 µm (m=592, nlot=49)		('has part' some 'absolute cephalic size') and ('bearer of' some (length and ('is quality measured as' some (('has measurement unit label' value micrometer) and ('has measurement value' some (float[>= 523.0f] and float[<= 665.0f]))))))
10: 539-719 µm (m=614, nlot=57)		('has part' some 'absolute cephalic size') and ('bearer of' some (length and ('is quality measured as' some (('has measurement unit label' value micrometer) and ('has measurement value' some (float[>= 539.0f] and float[<= 719.0f]))))))
11: 474-585 µm (m=535, nlot=85)		('has part' some 'absolute cephalic size') and ('bearer of' some (length and ('is quality measured as' some (('has measurement unit label' value micrometer) and ('has measurement value' some (float[>= 474.0f] and float[<= 585.0f]))))))
12: 500-590 µm (m=546, nlot=16)		('has part' some 'absolute cephalic size') and ('bearer of' some (length and ('is quality measured as' some (('has measurement unit label' value micrometer) and ('has measurement value' some (float[>= 500.0f] and float[<= 5465.0f]))))))
13: 465-516 µm (m=496, nlot=12)		('has part' some 'absolute cephalic size') and ('bearer of' some (length and ('is quality measured as' some (('has measurement unit label' value micrometer) and ('has measurement value' some (float[>= 465.0f] and float[<= 516.0f]))))))
14: 499-628 µm (m=556, nlot=55)		('has part' some 'absolute cephalic size') and ('bearer of' some (length and ('is quality measured as' some (('has measurement unit label' value micrometer) and ('has measurement value' some (float[>= 499.0f] and float[<= 628.0f]))))))
15: 505-635 µm (m=571, nlot=13)		('has part' some 'absolute cephalic size') and ('bearer of' some (length and ('is quality measured as' some (('has measurement unit label' value micrometer) and ('has measurement value' some (float[>= 505.0f] and float[<= 635.0f]))))))
16: 560-670 µm (m=618, nlot=24)		('has part' some 'absolute cephalic size') and ('bearer of' some (length and ('is quality measured as' some (('has measurement unit label' value micrometer) and ('has measurement value' some (float[>= 560.0f] and float[<= 670.0f]))))))
2: 518-607µm (m=574, nlot=15)		('has part' some 'absolute cephalic size') and ('bearer of' some (length and ('is quality measured as' some (('has measurement unit label' value micrometer) and ('has measurement value' some (float[>= 518.0f] and float[<= 607.0f]))))))
21: 1062 [974, 1142] µm (n = 48)		('has part' some 'absolute cephalic size') and ('bearer of' some (length and ('is quality measured as' some (('has measurement unit label' value micrometer) and ('has measurement value' some (float[>= 974.0f] and float[<= 1142.0f]))))))
22: 1024 [919, 1115] µm (n=27)		('has part' some 'absolute cephalic size') and ('bearer of' some (length and ('is quality measured as' some (('has measurement unit label' value micrometer) and ('has measurement value' some (float[>= 919.0f] and float[<= 1115.0f]))))))
23: 1069 [958, 1189] µm (n=56)		('has part' some 'absolute cephalic size') and ('bearer of' some (length and ('is quality measured as' some (('has measurement unit label' value micrometer) and ('has measurement value' some (float[>= 958.0f] and float[<= 1189.0f]))))))
24: 1021 [935, 1121] µm (n=46)		('has part' some 'absolute cephalic size') and ('bearer of' some (length and ('is quality measured as' some (('has measurement unit label' value micrometer) and ('has measurement value' some (float[>= 935.0f] and float[<= 1121.0f]))))))
3: 572-696 mm (m=652, nlot=11)		('has part' some 'absolute cephalic size') and ('bearer of' some (length and ('is quality measured as' some (('has measurement unit label' value micrometer) and ('has measurement value' some (float[>= 572.0f] and float[<= 696.0f]))))))
4: 540-634 µm (m=582, nlot=15)		('has part' some 'absolute cephalic size') and ('bearer of' some (length and ('is quality measured as' some (('has measurement unit label' value micrometer) and ('has measurement value' some (float[>= 540.0f] and float[<= 634.0f]))))))
5: 488-586 µm (m=550, nlot=29)		('has part' some 'absolute cephalic size') and ('bearer of' some (length and ('is quality measured as' some (('has measurement unit label' value micrometer) and ('has measurement value' some (float[>= 488.0f] and float[<= 586.0f]))))))
6: 510-627 µm (m=566, nlot=53)		('has part' some 'absolute cephalic size') and ('bearer of' some (length and ('is quality measured as' some (('has measurement unit label' value micrometer) and ('has measurement value' some (float[>= 510.0f] and float[<= 566.0f]))))))
7: 533-557 µm (m=543, nlot=5)		('has part' some 'absolute cephalic size') and ('bearer of' some (length and ('is quality measured as' some (('has measurement unit label' value micrometer) and ('has measurement value' some (float[>= 533.0f] and float[<= 557.0f]))))))
8: 587-678 µm (m=625, nlot=20)		('has part' some 'absolute cephalic size') and ('bearer of' some (length and ('is quality measured as' some (('has measurement unit label' value micrometer) and ('has measurement value' some (float[>= 587.0f] and float[<= 678.0f]))))))
9: 544-688 µm (m=623, nlot=42)		('has part' some 'absolute cephalic size') and ('bearer of' some (length and ('is quality measured as' some (('has measurement unit label' value micrometer) and ('has measurement value' some (float[>= 544.0f] and float[<= 688.0f]))))))
Antenna color pattern
0: clava concolorous funicle		('has part' some antenna) and ('bearer of' some mono-colored)
Antennomere count
0: 11		has part' some (antenna and ('has component' exactly 11 antennomere))
1: 12		has part' some (antenna and ('has component' exactly 12 antennomere))
Anterodorsal rim of petiole count
0: present medially		('has part' some 'anterodorsal rim of petiole') and ('bearer of' some undivided)
1: absent medially		('has part' some 'anterodorsal rim of petiole') and ('bearer of' some 'split medially')
Apical spine distance vs. absolute cephalic size (SPTI/CS)
0: 0.366-0.398 (m=0.386)		has part' some ('apical spine distance' and ('bearer of' some (length and ('is quality measured as' some (('has measurement unit label' some (length and ('inheres in' some 'absolute cephalic size'))) and ('has measurement value' some float[>= 0.366f , <= 0.398f]))))))
1: 0.265-0.298 (m=0.284)		has part' some ('apical spine distance' and ('bearer of' some (length and ('is quality measured as' some (('has measurement unit label' some (length and ('inheres in' some 'absolute cephalic size'))) and ('has measurement value' some float[>= 0.265f , <= 0.298f]))))))
10: 0.318-0.411 (m=0.371)		has part' some ('apical spine distance' and ('bearer of' some (length and ('is quality measured as' some (('has measurement unit label' some (length and ('inheres in' some 'absolute cephalic size'))) and ('has measurement value' some float[>= 0.318f , <= 0.411f]))))))
11: 0.300-0.369 (m=0.331)		has part' some ('apical spine distance' and ('bearer of' some (length and ('is quality measured as' some (('has measurement unit label' some (length and ('inheres in' some 'absolute cephalic size'))) and ('has measurement value' some float[>= 0.3f , <= 0.369f]))))))
12: 0.342-0.397 (m=0.366)		has part' some ('apical spine distance' and ('bearer of' some (length and ('is quality measured as' some (('has measurement unit label' some (length and ('inheres in' some 'absolute cephalic size'))) and ('has measurement value' some float[>= 0.342f , <= 0.397f]))))))
13: 0.298-0.339 (m=0.320)		has part' some ('apical spine distance' and ('bearer of' some (length and ('is quality measured as' some (('has measurement unit label' some (length and ('inheres in' some 'absolute cephalic size'))) and ('has measurement value' some float[>= 0.298f , <= 0.339f]))))))
14: 0.280-0.337 (m=0.313)		has part' some ('apical spine distance' and ('bearer of' some (length and ('is quality measured as' some (('has measurement unit label' some (length and ('inheres in' some 'absolute cephalic size'))) and ('has measurement value' some float[>= 0.28f , <= 0.337f]))))))
15: 0.293-0.328 (m=0.310)		has part' some ('apical spine distance' and ('bearer of' some (length and ('is quality measured as' some (('has measurement unit label' some (length and ('inheres in' some 'absolute cephalic size'))) and ('has measurement value' some float[>= 0.293f , <= 0.328f]))))))
16: 0.266-0.312 (m=0.288)		has part' some ('apical spine distance' and ('bearer of' some (length and ('is quality measured as' some (('has measurement unit label' some (length and ('inheres in' some 'absolute cephalic size'))) and ('has measurement value' some float[>= 0.266f , <= 0.312f]))))))
17: 0.270-0.346 (m=0.312)		has part' some ('apical spine distance' and ('bearer of' some (length and ('is quality measured as' some (('has measurement unit label' some (length and ('inheres in' some 'absolute cephalic size'))) and ('has measurement value' some float[>= 0.27f , <= 0.346f]))))))
2: 0.261-0.318 (m=0.290)		has part' some ('apical spine distance' and ('bearer of' some (length and ('is quality measured as' some (('has measurement unit label' some (length and ('inheres in' some 'absolute cephalic size'))) and ('has measurement value' some float[>= 0.261f , <= 0.318f]))))))
21: 0.455 [0.386, 0.569]		has part' some ('apical spine distance' and ('bearer of' some (length and ('is quality measured as' some (('has measurement unit label' some (length and ('inheres in' some 'absolute cephalic size'))) and ('has measurement value' some float[>= 0.386f , <= 0.569f]))))))
22: 0.543 [0.463, 0.607]		has part' some ('apical spine distance' and ('bearer of' some (length and ('is quality measured as' some (('has measurement unit label' some (length and ('inheres in' some 'absolute cephalic size'))) and ('has measurement value' some float[>= 0.463f , <= 0.607f]))))))
23: 0.443 [0.354, 0.504]		has part' some ('apical spine distance' and ('bearer of' some (length and ('is quality measured as' some (('has measurement unit label' some (length and ('inheres in' some 'absolute cephalic size'))) and ('has measurement value' some float[>= 0.354f , <= 0.504f]))))))
24: 0.307 [0.221, 0.361]		has part' some ('apical spine distance' and ('bearer of' some (length and ('is quality measured as' some (('has measurement unit label' some (length and ('inheres in' some 'absolute cephalic size'))) and ('has measurement value' some float[>= 0.221f , <= 0.361f]))))))
3: 0.291-0.326 (m=0.321)		has part' some ('apical spine distance' and ('bearer of' some (length and ('is quality measured as' some (('has measurement unit label' some (length and ('inheres in' some 'absolute cephalic size'))) and ('has measurement value' some float[>= 0.291f , <= 0.326f]))))))
4: 0.256-0.322 (m=0.282)		has part' some ('apical spine distance' and ('bearer of' some (length and ('is quality measured as' some (('has measurement unit label' some (length and ('inheres in' some 'absolute cephalic size'))) and ('has measurement value' some float[>= 0.256f , <= 0.322f]))))))
5: 0.373-0.482 (m=0.432)		has part' some ('apical spine distance' and ('bearer of' some (length and ('is quality measured as' some (('has measurement unit label' some (length and ('inheres in' some 'absolute cephalic size'))) and ('has measurement value' some float[>= 0.373f , <= 0.482f]))))))
6: 0.289-0.322 (m=0.300)		has part' some ('apical spine distance' and ('bearer of' some (length and ('is quality measured as' some (('has measurement unit label' some (length and ('inheres in' some 'absolute cephalic size'))) and ('has measurement value' some float[>= 0.289f , <= 0.322f]))))))
7: 0.277-0.370 (m=0.320)		has part' some ('apical spine distance' and ('bearer of' some (length and ('is quality measured as' some (('has measurement unit label' some (length and ('inheres in' some 'absolute cephalic size'))) and ('has measurement value' some float[>= 0.277f , <= 0.37f]))))))
8: 0.332-0.395 (m=0.364)		has part' some ('apical spine distance' and ('bearer of' some (length and ('is quality measured as' some (('has measurement unit label' some (length and ('inheres in' some 'absolute cephalic size'))) and ('has measurement value' some float[>= 0.332f , <= 0.395f]))))))
9: 0.381-0.462 (m=0.413)		has part' some ('apical spine distance' and ('bearer of' some (length and ('is quality measured as' some (('has measurement unit label' some (length and ('inheres in' some 'absolute cephalic size'))) and ('has measurement value' some float[>= 0.381f , <= 0.462f]))))))
Body color
0: brown	('has part' some body) and ('bearer of' some brown)
1: yellow	('has part' some body) and ('bearer of' some yellow)
2: black	('has part' some body) and ('bearer of' some black)
Body color pattern
0: mesosoma, antenna and legs excluding femora, waist and anterior region of 1st gastral tergite lighter than head, femora and posterior region of gaster	('has part' some (cranium and ('bearer of' some ('color brightness' and (similar_in_magnitude_relative_to some ('color brightness' and ('inheres in' some femur))))))) and ('has part' some (cranium and ('bearer of' some ('color brightness' and (similar_in_magnitude_relative_to some ('color brightness' and ('inheres in' some ('posterior region' and ('part of' some gaster))))))))) and ('has part' so…
1: mesosoma, antenna and legs, waist and anterior region of 1st gastral tergite lighter than head dorsum and posterior region of gaster	('has part' some (cranium and ('has part' some ('dorsal region' and ('bearer of' some ('color brightness' and (similar_in_magnitude_relative_to some ('color brightness' and ('inheres in' some ('posterior region' and ('part of' some gaster))))))))))) and ('has part' some (leg and ('bearer of' some ('color brightness' and (similar_in_magnitude_relative_to some ('color brightness' and ('inheres in' …
2: head, mesosoma, antenna and legs excluding femora, waist and anterior region of 1st gastral tergite lighter than femora and posterior region of gaster	('has part' some (cranium and ('bearer of' some ('color brightness' and (increased_in_magnitude_relative_to some ('color brightness' and ('inheres in' some femur))))))) and ('has part' some (cranium and ('bearer of' some ('color brightness' and (similar_in_magnitude_relative_to some ('color brightness' and ('inheres in' some 'abdominal segment 1'))))))) and ('has part' some (cranium and ('bearer …
3: mesosoma, antenna and legs, waist and anterior region of 1st gastral tergite lighter than head and posterior region of gaster	('has part' some (cranium and ('bearer of' some ('color brightness' and (similar_in_magnitude_relative_to some ('color brightness' and ('inheres in' some ('posterior region' and ('part of' some gaster))))))))) and ('has part' some (leg and ('bearer of' some ('color brightness' and (similar_in_magnitude_relative_to some ('color brightness' and ('inheres in' some mesosoma))))))) and ('has part' som…
4: head, mesosoma, waist and anterior region of 1st gastral tergite lighter than antenna and legs and posterior region of gaster	('has part' some (cranium and ('bearer of' some ('color brightness' and (increased_in_magnitude_relative_to some ('color brightness' and ('inheres in' some leg))))))) and ('has part' some (cranium and ('bearer of' some ('color brightness' and (similar_in_magnitude_relative_to some ('color brightness' and ('inheres in' some 'abdominal segment 1'))))))) and ('has part' some (cranium and ('bearer of…
5: head, mesosoma, waist and anterior region of 1st gastral tergite lighter antenna and legs except femora lighter than femora and posterior region of gaster	(('has part' some cranium) and ('has part' some ((not (femur)) and ('part of' some (leg and ('bearer of' some ('color brightness' and (similar_in_magnitude_relative_to some ('color brightness' and ('inheres in' some ('posterior region' and ('part of' some gaster))))))))))) and ('bearer of' some ('color brightness' and (similar_in_magnitude_relative_to some ('color brightness' and ('inheres in' so…
6: Body concolorous, only clava darker	('has part' some ((not (clava)) and ('part of' some (body and ('bearer of' some 'color brightness') and (increased_in_magnitude_relative_to some ('color brightness' and ('inheres in' some clava))))))) and ('has part' some ((not (clava)) and ('part of' some (body and ('bearer of' some mono-colored)))))
7: Body concolorous	('has part' some body) and ('bearer of' some mono-colored)
Cephalic length vs. Maximum width of head capsule (CL/CWb)
0: 1.171-1.222 (m=1.203)		has part' some ('maximum cephalic length in median line' and ('bearer of' some (length and ('is quality measured as' some (('has measurement unit label' some (length and ('inheres in' some 'dorsal head width'))) and ('has measurement value' some float[>= 1.171f , <= 1.222f]))))))
1: 1.193-1.254 (m=1.224)		has part' some ('maximum cephalic length in median line' and ('bearer of' some (length and ('is quality measured as' some (('has measurement unit label' some (length and ('inheres in' some 'dorsal head width'))) and ('has measurement value' some float[>= 1.193f , <= 1.254f]))))))
10: 1.181-1.261 (m=1.225)		has part' some ('maximum cephalic length in median line' and ('bearer of' some (length and ('is quality measured as' some (('has measurement unit label' some (length and ('inheres in' some 'dorsal head width'))) and ('has measurement value' some float[>= 1.181f , <= 1.261f]))))))
11: 1.121-1.196 (m=1.155)		has part' some ('maximum cephalic length in median line' and ('bearer of' some (length and ('is quality measured as' some (('has measurement unit label' some (length and ('inheres in' some 'dorsal head width'))) and ('has measurement value' some float[>= 1.121f , <= 1.196f]))))))
12: 1.100-1.180 (m=1.140)		has part' some ('maximum cephalic length in median line' and ('bearer of' some (length and ('is quality measured as' some (('has measurement unit label' some (length and ('inheres in' some 'dorsal head width'))) and ('has measurement value' some float[>= 1.1f , <= 1.18f]))))))
13: 1.121-1.160 (m=1.140)		has part' some ('maximum cephalic length in median line' and ('bearer of' some (length and ('is quality measured as' some (('has measurement unit label' some (length and ('inheres in' some 'dorsal head width'))) and ('has measurement value' some float[>= 1.121f , <= 1.16f]))))))
14: 1.206-1.263 (m=1.240)		has part' some ('maximum cephalic length in median line' and ('bearer of' some (length and ('is quality measured as' some (('has measurement unit label' some (length and ('inheres in' some 'dorsal head width'))) and ('has measurement value' some float[>= 1.206f , <= 1.263f]))))))
15: 1.143-1.196 (m=1.172)		has part' some ('maximum cephalic length in median line' and ('bearer of' some (length and ('is quality measured as' some (('has measurement unit label' some (length and ('inheres in' some 'dorsal head width'))) and ('has measurement value' some float[>= 1.143f , <= 1.196f]))))))
16: 1.192-1.278 (m=1.238)		has part' some ('maximum cephalic length in median line' and ('bearer of' some (length and ('is quality measured as' some (('has measurement unit label' some (length and ('inheres in' some 'dorsal head width'))) and ('has measurement value' some float[>= 1.192f , <= 1.278f]))))))
17: 1.169-1.253 (m=1.206)		has part' some ('maximum cephalic length in median line' and ('bearer of' some (length and ('is quality measured as' some (('has measurement unit label' some (length and ('inheres in' some 'dorsal head width'))) and ('has measurement value' some float[>= 1.169f , <= 1.253f]))))))
2: 1.139-1.221 (m=1.173)		has part' some ('maximum cephalic length in median line' and ('bearer of' some (length and ('is quality measured as' some (('has measurement unit label' some (length and ('inheres in' some 'dorsal head width'))) and ('has measurement value' some float[>= 1.139f , <= 1.221f]))))))
21: 1.079 [1.037, 1.111]		has part' some ('maximum cephalic length in median line' and ('bearer of' some (length and ('is quality measured as' some (('has measurement unit label' some (length and ('inheres in' some 'dorsal head width'))) and ('has measurement value' some float[>= 1.037f , <= 1.111f]))))))
22: 1.038 [0.993, 1.075]		has part' some ('maximum cephalic length in median line' and ('bearer of' some (length and ('is quality measured as' some (('has measurement unit label' some (length and ('inheres in' some 'dorsal head width'))) and ('has measurement value' some float[>= 0.993f , <= 1.075f]))))))
23: 1.046 [0.990, 1.097]		has part' some ('maximum cephalic length in median line' and ('bearer of' some (length and ('is quality measured as' some (('has measurement unit label' some (length and ('inheres in' some 'dorsal head width'))) and ('has measurement value' some float[>= 0.99f , <= 1.097f]))))))
24: 1.056 [0.980, 1.113]		has part' some ('maximum cephalic length in median line' and ('bearer of' some (length and ('is quality measured as' some (('has measurement unit label' some (length and ('inheres in' some 'dorsal head width'))) and ('has measurement value' some float[>= 0.98f , <= 1.113f]))))))
3: 1.145-1.233 (m=1.183)	has part' some ('maximum cephalic length in median line' and ('bearer of' some (length and ('is quality measured as' some (('has measurement unit label' some (length and ('inheres in' some 'dorsal head width'))) and ('has measurement value' some float[>= 1.145f , <= 1.233f]))))))
4: 1.135-1.238 (m=1.189)	has part' some ('maximum cephalic length in median line' and ('bearer of' some (length and ('is quality measured as' some (('has measurement unit label' some (length and ('inheres in' some 'dorsal head width'))) and ('has measurement value' some float[>= 1.135f , <= 1.238f]))))))
5: 1.226-1.299 (m=1.266)	has part' some ('maximum cephalic length in median line' and ('bearer of' some (length and ('is quality measured as' some (('has measurement unit label' some (length and ('inheres in' some 'dorsal head width'))) and ('has measurement value' some float[>= 1.226f , <= 1.299f]))))))
6: 1.196-1.293 (m=1.223)	has part' some ('maximum cephalic length in median line' and ('bearer of' some (length and ('is quality measured as' some (('has measurement unit label' some (length and ('inheres in' some 'dorsal head width'))) and ('has measurement value' some float[>= 1.196f , <= 1.293f]))))))
7: 1.152-1.242 (m=1.197)	has part' some ('maximum cephalic length in median line' and ('bearer of' some (length and ('is quality measured as' some (('has measurement unit label' some (length and ('inheres in' some 'dorsal head width'))) and ('has measurement value' some float[>= 1.152f , <= 1.242f]))))))
8: 1.147-1.214 (m=1.184)	has part' some ('maximum cephalic length in median line' and ('bearer of' some (length and ('is quality measured as' some (('has measurement unit label' some (length and ('inheres in' some 'dorsal head width'))) and ('has measurement value' some float[>= 1.147f , <= 1.214f]))))))
9: 1.199-1.258 (m=1.228)	has part' some ('maximum cephalic length in median line' and ('bearer of' some (length and ('is quality measured as' some (('has measurement unit label' some (length and ('inheres in' some 'dorsal head width'))) and ('has measurement value' some float[>= 1.199f , <= 1.258f]))))))
Concentric carinae laterally surrounding antennal foramen count
0: absent	not (phenotype_27768)
1: present	has part' some 'circumantennal carinae'
Dorsal profile of petiolar node contour line angle value to frontal profile of petiole contour line in lateral view
0: 72-82º	has part' some ('dorsal petiolar profile contour line' and (bearer_of some (angle and ('is quality measured as' some (('has measurement unit label' value degree) and ('has measurement value' some (float[>= 72.0f] and float[<= 82.0f])))) and (towards some 'anterior profile of petiolar node contour line'))))
1: 90-100°	has part' some ('dorsal petiolar profile contour line' and (bearer_of some (angle and ('is quality measured as' some (('has measurement unit label' value degree) and ('has measurement value' some (float[>= 90.0f] and float[<= 100.0f])))) and (towards some 'anterior profile of petiolar node contour line'))))
10: 72-120º	has part' some ('dorsal petiolar profile contour line' and (bearer_of some (angle and ('is quality measured as' some (('has measurement unit label' value degree) and ('has measurement value' some (float[>= 72.0f] and float[<= 120.0f])))) and (towards some 'anterior profile of petiolar node contour line'))))
2: 95-100º	has part' some ('dorsal petiolar profile contour line' and (bearer_of some (angle and ('is quality measured as' some (('has measurement unit label' value degree) and ('has measurement value' some (float[>= 95.0f] and float[<= 100.0f])))) and (towards some 'anterior profile of petiolar node contour line'))))
3: 95-105°	has part' some ('dorsal petiolar profile contour line' and (bearer_of some (angle and ('is quality measured as' some (('has measurement unit label' value degree) and ('has measurement value' some (float[>= 95.0f] and float[<= 105.0f])))) and (towards some 'anterior profile of petiolar node contour line'))))
4: 110-120º	has part' some ('dorsal petiolar profile contour line' and (bearer_of some (angle and ('is quality measured as' some (('has measurement unit label' value degree) and ('has measurement value' some (float[>= 110.0f] and float[<= 120.0f])))) and (towards some 'anterior profile of petiolar node contour line'))))
5: 105-115º	has part' some ('dorsal petiolar profile contour line' and (bearer_of some (angle and ('is quality measured as' some (('has measurement unit label' value degree) and ('has measurement value' some (float[>= 100.0f] and float[<= 115.0f])))) and (towards some 'anterior profile of petiolar node contour line'))))
6: 88-104º	has part' some ('dorsal petiolar profile contour line' and (bearer_of some (angle and ('is quality measured as' some (('has measurement unit label' value degree) and ('has measurement value' some (float[>= 88.0f] and float[<= 104.0f])))) and (towards some 'anterior profile of petiolar node contour line'))))
7: 100-115º	has part' some ('dorsal petiolar profile contour line' and (bearer_of some (angle and ('is quality measured as' some (('has measurement unit label' value degree) and ('has measurement value' some (float[>= 100.0f] and float[<= 115.0f])))) and (towards some 'anterior profile of petiolar node contour line'))))
8: 100-110º	has part' some ('dorsal petiolar profile contour line' and (bearer_of some (angle and ('is quality measured as' some (('has measurement unit label' value degree) and ('has measurement value' some (float[>= 100.0f] and float[<= 110.0f])))) and (towards some 'anterior profile of petiolar node contour line'))))
9: 105-110º	has part' some ('dorsal petiolar profile contour line' and (bearer_of some (angle and ('is quality measured as' some (('has measurement unit label' value degree) and ('has measurement value' some (float[>= 105.0f] and float[<= 110.0f])))) and (towards some 'anterior profile of petiolar node contour line'))))
Dorsal profile of petiolar node contour line in lateral view shape
0: concave	('has part' some 'dorsal petiolar profile') and ('bearer of' some concave)
1: slightly convex	('has part' some 'dorsal petiolar profile') and ('bearer of' some convex)
2: strongly convex	('has part' some 'dorsal petiolar profile') and ('bearer of' some convex)
3: slightly convex to conspiciously rounded	('has part' some 'dorsal petiolar profile') and ('bearer of' some convex)
4: widely rounded or slightly angulate area	('has part' some 'dorsal petiolar profile') and ('bearer of' some convex)
Dorsal region of mesosoma sculpture
0: rugulose with areolate ground sculpture	has part' some (mesosoma and ('has part' some ('dorsal region' and ('bearer of' some rugose) and ('bearer of' some areolate))))
1: areolate ground sculpture, superimposed by dispersed rugae	has part' some (mesosoma and ('has part' some ('dorsal region' and ('bearer of' some rugose) and ('bearer of' some areolate))))
2: fine areolate ground sculpture, superimposed by dispersed rugae	has part' some (mesosoma and ('has part' some ('dorsal region' and ('bearer of' some rugose) and ('bearer of' some areolate))))
3: rugose with areolate ground sculpture	has part' some (mesosoma and ('has part' some ('dorsal region' and ('bearer of' some rugose) and ('bearer of' some areolate))))
Dorsal region of petiole sculpture
0: ground sculpture areolate, main sculpture absent	has part' some ('abdominal segment 3' and ('has part' some ('dorsal region' and ('bearer of' some areolate))))
1: ground sculpture areolate, main sculpture dispersed rugose	has part' some ('abdominal segment 3' and ('has part' some ('dorsal region' and ('bearer of' some rugose) and ('bearer of' some areolate))))
2: ground sculpture areolate, main sculpture rogoso-reticulate	has part' some ('abdominal segment 3' and ('has part' some ('dorsal region' and ('bearer of' some rugose) and ('bearer of' some areolate))))
Dorsal region of postpetiole sculpture
0: ground sculpture areolate, main sculpture absent	has part' some ('abdominal segment 3' and ('has part' some ('dorsal region' and ('bearer of' some areolate))))
1: ground sculpture areolate, main sculpture dispersed rugose	has part' some ('abdominal segment 3' and ('has part' some ('dorsal region' and ('bearer of' some rugose) and ('bearer of' some areolate))))
Dorso-caudal petiolar profile contour line in lateral view shape
0: straight	('has part' some 'caudal petiolar profile') and ('bearer of' some flat)
1: concave	('has part' some 'caudal petiolar profile') and ('bearer of' some concave)
2: convex	('has part' some 'caudal petiolar profile') and ('bearer of' some convex)
3: strongly convex	('has part' some 'caudal petiolar profile') and ('bearer of' some convex)
External area of the scape absolute setal angle
0: 30º	has part' some ('external area of the scape' and ('has part' some (seta and ('bearer of' some ('setal angle' and ('is quality measured as' some (('has measurement unit label' value degree) and ('has measurement value' value 30))))))))
1: 10-40º	has part' some ('external area of the scape' and ('has part' some (seta and ('bearer of' some ('setal angle' and ('is quality measured as' some (('has measurement unit label' value degree) and ('has measurement value' some (float[>= 10.0f] and float[<= 40.0f])))))))))
3: 30-45º	has part' some ('external area of the scape' and ('has part' some (seta and ('bearer of' some ('setal angle' and ('is quality measured as' some (('has measurement unit label' value degree) and ('has measurement value' some (float[>= 30.0f] and float[<= 45.0f])))))))))
Eye lenght vs. absolute cephalic size (EL/CS)
0: 0.257-0.274 (m=0.265)	has part' some ('maximum diameter of the compound eye' and ('bearer of' some (length and ('is quality measured as' some (('has measurement unit label' some (length and ('inheres in' some 'absolute cephalic size'))) and ('has measurement value' some float[>= 0.257f , <= 0.274f]))))))
1: 0.247-0.263 (m=0.254)
10: 0.232-0.270 (m=0.248)	has part' some ('maximum diameter of the compound eye' and ('bearer of' some (length and ('is quality measured as' some (('has measurement unit label' some (length and ('inheres in' some 'absolute cephalic size'))) and ('has measurement value' some float[>= 0.247f , <= 0.263f]))))))
11: 0.236-0.280 (m=0.255)	has part' some ('maximum diameter of the compound eye' and ('bearer of' some (length and ('is quality measured as' some (('has measurement unit label' some (length and ('inheres in' some 'absolute cephalic size'))) and ('has measurement value' some float[>= 0.236f , <= 0.28f]))))))
12: 0.247-0.268 (m=0.256)	has part' some ('maximum diameter of the compound eye' and ('bearer of' some (length and ('is quality measured as' some (('has measurement unit label' some (length and ('inheres in' some 'absolute cephalic size'))) and ('has measurement value' some float[>= 0.247f , <= 0.268f]))))))
13: 0.245-0.268 (m=0.254)	has part' some ('maximum diameter of the compound eye' and ('bearer of' some (length and ('is quality measured as' some (('has measurement unit label' some (length and ('inheres in' some 'absolute cephalic size'))) and ('has measurement value' some float[>= 0.245f , <= 0.268f]))))))
14: 0.239-0.260 (m=0.247)	has part' some ('maximum diameter of the compound eye' and ('bearer of' some (length and ('is quality measured as' some (('has measurement unit label' some (length and ('inheres in' some 'absolute cephalic size'))) and ('has measurement value' some float[>= 0.239f , <= 0.26f]))))))
15: 0.255-0.282 (m=0.268)	has part' some ('maximum diameter of the compound eye' and ('bearer of' some (length and ('is quality measured as' some (('has measurement unit label' some (length and ('inheres in' some 'absolute cephalic size'))) and ('has measurement value' some float[>= 0.255f , <= 0.282f]))))))
16: 0.258-0.280 (m=0.266)	has part' some ('maximum diameter of the compound eye' and ('bearer of' some (length and ('is quality measured as' some (('has measurement unit label' some (length and ('inheres in' some 'absolute cephalic size'))) and ('has measurement value' some float[>= 0.258f , <= 0.28f]))))))
17: 0.237-0.280 (m=0.258)	has part' some ('maximum diameter of the compound eye' and ('bearer of' some (length and ('is quality measured as' some (('has measurement unit label' some (length and ('inheres in' some 'absolute cephalic size'))) and ('has measurement value' some float[>= 0.237f , <= 0.28f]))))))
2: 0.247-0.276 (m=0.262)	has part' some ('maximum diameter of the compound eye' and ('bearer of' some (length and ('is quality measured as' some (('has measurement unit label' some (length and ('inheres in' some 'absolute cephalic size'))) and ('has measurement value' some float[>= 0.247f , <= 0.276f]))))))
21: 0.241 [0.225, 0.267]	has part' some ('maximum diameter of the compound eye' and ('bearer of' some (length and ('is quality measured as' some (('has measurement unit label' some (length and ('inheres in' some 'absolute cephalic size'))) and ('has measurement value' some float[>= 0.225f , <= 0.267f]))))))
22: 0.230 [0.212, 0.248]	has part' some ('maximum diameter of the compound eye' and ('bearer of' some (length and ('is quality measured as' some (('has measurement unit label' some (length and ('inheres in' some 'absolute cephalic size'))) and ('has measurement value' some float[>= 0.212f , <= 0.248f]))))))
23: 0.232 [0.219, 0.249]	has part' some ('maximum diameter of the compound eye' and ('bearer of' some (length and ('is quality measured as' some (('has measurement unit label' some (length and ('inheres in' some 'absolute cephalic size'))) and ('has measurement value' some float[>= 0.219f , <= 0.249f]))))))
24: 0.239 [0.220, 0.265]	has part' some ('maximum diameter of the compound eye' and ('bearer of' some (length and ('is quality measured as' some (('has measurement unit label' some (length and ('inheres in' some 'absolute cephalic size'))) and ('has measurement value' some float[>= 0.22f , <= 0.265f]))))))
3: 0.245-0.270 (m=0.263)	has part' some ('maximum diameter of the compound eye' and ('bearer of' some (length and ('is quality measured as' some (('has measurement unit label' some (length and ('inheres in' some 'absolute cephalic size'))) and ('has measurement value' some float[>= 0.245f , <= 0.27f]))))))
4: 0.228-0.268 (m=0.249)	has part' some ('maximum diameter of the compound eye' and ('bearer of' some (length and ('is quality measured as' some (('has measurement unit label' some (length and ('inheres in' some 'absolute cephalic size'))) and ('has measurement value' some float[>= 0.228f , <= 0.268f]))))))
5: 0.244-0.271 (m=0.262)	has part' some ('maximum diameter of the compound eye' and ('bearer of' some (length and ('is quality measured as' some (('has measurement unit label' some (length and ('inheres in' some 'absolute cephalic size'))) and ('has measurement value' some float[>= 0.244f , <= 0.271f]))))))
6: 0.260-0.266 (m=0.263)	has part' some ('maximum diameter of the compound eye' and ('bearer of' some (length and ('is quality measured as' some (('has measurement unit label' some (length and ('inheres in' some 'absolute cephalic size'))) and ('has measurement value' some float[>= 0.26f , <= 0.266f]))))))
7: 0.238-0.270 (m=0.251)	has part' some ('maximum diameter of the compound eye' and ('bearer of' some (length and ('is quality measured as' some (('has measurement unit label' some (length and ('inheres in' some 'absolute cephalic size'))) and ('has measurement value' some float[>= 0.238f , <= 0.27f]))))))
8: 0.237-0.262 (m=0.250)	has part' some ('maximum diameter of the compound eye' and ('bearer of' some (length and ('is quality measured as' some (('has measurement unit label' some (length and ('inheres in' some 'absolute cephalic size'))) and ('has measurement value' some float[>= 0.237f , <= 0.262f]))))))
9: 0.229-0.265 (m=0.244)	has part' some ('maximum diameter of the compound eye' and ('bearer of' some (length and ('is quality measured as' some (('has measurement unit label' some (length and ('inheres in' some 'absolute cephalic size'))) and ('has measurement value' some float[>= 0.229f , <= 0.265f]))))))
Facial area of the scape absolute setal angle
0: setae absent
1: 0-15º	has part' some ('facial area of the scape' and ('has part' some ('sensillum trichodeum' and ('bearer of' some ('setal angle' and ('is quality measured as' some (('has measurement unit label' value degree) and ('has measurement value' some (float[>= 0.0f] and float[<= 15.0f])))))))))
Frontal carina distance vs. absolute cephalic size (FRS/CS)
0: 0.366-0.388 (m=0.374)	has part' some ('frontal carina line' and ('bearer of' some (length and ('is quality measured as' some (('has measurement unit label' some (length and ('inheres in' some 'absolute cephalic size'))) and ('has measurement value' some float[>= 0.366f , <= 0.388f]))))))
1: 0.320-0.349 (m=0.328)	has part' some ('frontal carina line' and ('bearer of' some (length and ('is quality measured as' some (('has measurement unit label' some (length and ('inheres in' some 'absolute cephalic size'))) and ('has measurement value' some float[>= 0.32f , <= 0.349f]))))))
10: 0.336-0.380 (m=0.356)	has part' some ('frontal carina line' and ('bearer of' some (length and ('is quality measured as' some (('has measurement unit label' some (length and ('inheres in' some 'absolute cephalic size'))) and ('has measurement value' some float[>= 0.336f , <= 0.38f]))))))
11: 0.359-0.397 (m=0.374)	has part' some ('frontal carina line' and ('bearer of' some (length and ('is quality measured as' some (('has measurement unit label' some (length and ('inheres in' some 'absolute cephalic size'))) and ('has measurement value' some float[>= 0.359f , <= 0.397f]))))))
12: 0.362-0.399 (m=0.377)	has part' some ('frontal carina line' and ('bearer of' some (length and ('is quality measured as' some (('has measurement unit label' some (length and ('inheres in' some 'absolute cephalic size'))) and ('has measurement value' some float[>= 0.362f , <= 0.399f]))))))
13: 0.354-0.383 (m=0.373)	has part' some ('frontal carina line' and ('bearer of' some (length and ('is quality measured as' some (('has measurement unit label' some (length and ('inheres in' some 'absolute cephalic size'))) and ('has measurement value' some float[>= 0.354f , <= 0.383f]))))))
14: 0.357-0.375 (m=0.367)	has part' some ('frontal carina line' and ('bearer of' some (length and ('is quality measured as' some (('has measurement unit label' some (length and ('inheres in' some 'absolute cephalic size'))) and ('has measurement value' some float[>= 0.357f , <= 0.375f]))))))
15: 0.363-0.379 (m=0.372)	has part' some ('frontal carina line' and ('bearer of' some (length and ('is quality measured as' some (('has measurement unit label' some (length and ('inheres in' some 'absolute cephalic size'))) and ('has measurement value' some float[>= 0.363f , <= 0.379f]))))))
16: 0.353-0.378 (m=0.366)	has part' some ('frontal carina line' and ('bearer of' some (length and ('is quality measured as' some (('has measurement unit label' some (length and ('inheres in' some 'absolute cephalic size'))) and ('has measurement value' some float[>= 0.353f , <= 0.378f]))))))
17: 0.347-0.380 (m=0.361)	has part' some ('frontal carina line' and ('bearer of' some (length and ('is quality measured as' some (('has measurement unit label' some (length and ('inheres in' some 'absolute cephalic size'))) and ('has measurement value' some float[>= 0.347f , <= 0.38f]))))))
2: 0.356-0.389 (m=0.370)	has part' some ('frontal carina line' and ('bearer of' some (length and ('is quality measured as' some (('has measurement unit label' some (length and ('inheres in' some 'absolute cephalic size'))) and ('has measurement value' some float[>= 0.356f , <= 0.389f]))))))
21: 0.315 [0.297, 0.326]	has part' some ('frontal carina line' and ('bearer of' some (length and ('is quality measured as' some (('has measurement unit label' some (length and ('inheres in' some 'absolute cephalic size'))) and ('has measurement value' some float[>= 0.297f , <= 0.326f]))))))
22: 0.316 [0.289, 0.333]	has part' some ('frontal carina line' and ('bearer of' some (length and ('is quality measured as' some (('has measurement unit label' some (length and ('inheres in' some 'absolute cephalic size'))) and ('has measurement value' some float[>= 0.289f , <= 0.333f]))))))
23: 0.313 [0.295, 0.331]	has part' some ('frontal carina line' and ('bearer of' some (length and ('is quality measured as' some (('has measurement unit label' some (length and ('inheres in' some 'absolute cephalic size'))) and ('has measurement value' some float[>= 0.295f , <= 0.331f]))))))
24: 0.315 [0.291, 0.335]	has part' some ('frontal carina line' and ('bearer of' some (length and ('is quality measured as' some (('has measurement unit label' some (length and ('inheres in' some 'absolute cephalic size'))) and ('has measurement value' some float[>= 0.291f , <= 0.335f]))))))
3: 0.352-0.369 (m=0.361)	has part' some ('frontal carina line' and ('bearer of' some (length and ('is quality measured as' some (('has measurement unit label' some (length and ('inheres in' some 'absolute cephalic size'))) and ('has measurement value' some float[>= 0.352f , <= 0.369f]))))))
4: 0.335-0.375 (m=0.360)	has part' some ('frontal carina line' and ('bearer of' some (length and ('is quality measured as' some (('has measurement unit label' some (length and ('inheres in' some 'absolute cephalic size'))) and ('has measurement value' some float[>= 0.335f , <= 0.375f]))))))
5: 0.351-0.373 (m=0.364)	has part' some ('frontal carina line' and ('bearer of' some (length and ('is quality measured as' some (('has measurement unit label' some (length and ('inheres in' some 'absolute cephalic size'))) and ('has measurement value' some float[>= 0.351f , <= 0.373f]))))))
6: 0.346-0.369 (m=0.356)	has part' some ('frontal carina line' and ('bearer of' some (length and ('is quality measured as' some (('has measurement unit label' some (length and ('inheres in' some 'absolute cephalic size'))) and ('has measurement value' some float[>= 0.346f , <= 0.369f]))))))
7: 0.335-0.373 (m=0.357)	has part' some ('frontal carina line' and ('bearer of' some (length and ('is quality measured as' some (('has measurement unit label' some (length and ('inheres in' some 'absolute cephalic size'))) and ('has measurement value' some float[>= 0.335f , <= 0.373f]))))))
8: 0.353-0.376 (m=0.361)	has part' some ('frontal carina line' and ('bearer of' some (length and ('is quality measured as' some (('has measurement unit label' some (length and ('inheres in' some 'absolute cephalic size'))) and ('has measurement value' some float[>= 0.353f , <= 0.376f]))))))
9: 0.329-0.360 (m=0.342)	has part' some ('frontal carina line' and ('bearer of' some (length and ('is quality measured as' some (('has measurement unit label' some (length and ('inheres in' some 'absolute cephalic size'))) and ('has measurement value' some float[>= 0.329f , <= 0.36f]))))))
Anterior profile of petiolar node contour line in lateral view shape
0: straight	('has part' some 'anterior profile of petiolar node contour line') and ('bearer of' some straight)
1: concave	('has part' some 'anterior profile of petiolar node contour line') and ('bearer of' some concave)
2: convex	('has part' some 'anterior profile of petiolar node contour line') and ('bearer of' some convex)
Gena contour line in frontal view shape
0: convex	('has part' some 'gena contour line') and ('bearer of' some convex)
1: feebly convex	('has part' some 'gena contour line') and ('bearer of' some convex)
2: convex	('has part' some 'gena contour line') and ('bearer of' some convex)
Gena sculpture
0: rugoso-reticulate with feeble areolate ground sculpture	has part' some (gena and ('bearer of' some rugose) and ('bearer of' some areolate))
1: rugoso-reticulate with areolate ground sculpture	has part' some (gena and ('bearer of' some rugose) and ('bearer of' some areolate))
Genae contour from anterior view orientation
0: converging	has part' some ('torular head width' and ('bearer of' some length) and (decreased_in_magnitude_relative_to some (length and ('inheres in' some 'ventral head width'))))
1: strongly converging	has part' some ('torular head width' and ('bearer of' some length) and (decreased_in_magnitude_relative_to some (length and ('inheres in' some 'ventral head width'))))
Ground sculpture of submedian area of clypeus
0: smooth	has part' some ('submedian area of clypeus' and ('bearer of' some smooth))
1: carinate	has part' some ('submedian area of clypeus' and ('has part' some carina))
Lateral carinae of clypeus count
0: present	has part' some 'lateral carina of clypeus'
Lateral region of pronotum sculpture
0: areolate ground sculpture, main sculpture forked costate	has part' some (pronotum and ('has part' some ('lateral side' and ('bearer of' some rugose) and ('bearer of' some areolate))))
1: areolate ground sculpture, main sculpture dispersed costate	has part' some (pronotum and ('has part' some ('lateral side' and ('bearer of' some rugose) and ('bearer of' some areolate))))
2: inconspicious areolate ground sculpture, main sculpture ispersed costate	has part' some (pronotum and ('has part' some ('lateral side' and ('bearer of' some rugose) and ('bearer of' some areolate))))
3: areolate ground sculpture, superimposed by dispersed rugae	has part' some (pronotum and ('has part' some ('lateral side' and ('bearer of' some rugose) and ('bearer of' some areolate))))
Longitudinal carinae on medial region of frons shape
0: forked	has part' some (frons and ('has part' some ('medial region' and ('has part' some (carina and ('bearer of' some branched))))))
1: not forked	has part' some (frons and ('has part' some ('medial region' and ('has part' some (carina and ('bearer of' some unbranched))))))
Longitudinal carinae on median region of frons count
0: present	has part' some (frons and ('has part' some ('medial region' and ('has part' some carina))))
1: absent	has part' some (frons and ('has part' some ('medial region' and (not ('has part' some carina)))))
Maximum mesosoma width vs. absolute cephalic size (MW/CS)
0: 0.610-0.636 (m=0.621)	has part' some ('pronotum width' and ('bearer of' some (length and ('is quality measured as' some (('has measurement unit label' some (length and ('inheres in' some 'absolute cephalic size'))) and ('has measurement value' some float[>= 0.61f , <= 0.636f]))))))
1: 0.588-0.620 (m=0.601)	has part' some ('pronotum width' and ('bearer of' some (length and ('is quality measured as' some (('has measurement unit label' some (length and ('inheres in' some 'absolute cephalic size'))) and ('has measurement value' some float[>= 0.588f , <= 0.62f]))))))
10: 0.570-0.631 (m=0.608)	has part' some ('pronotum width' and ('bearer of' some (length and ('is quality measured as' some (('has measurement unit label' some (length and ('inheres in' some 'absolute cephalic size'))) and ('has measurement value' some float[>= 0.57f , <= 0.631f]))))))
11: 0.612-0.662 (M=0.631)	has part' some ('pronotum width' and ('bearer of' some (length and ('is quality measured as' some (('has measurement unit label' some (length and ('inheres in' some 'absolute cephalic size'))) and ('has measurement value' some float[>= 0.612f , <= 0.662f]))))))
12: 0.509-0.662 (m=0.626)	has part' some ('pronotum width' and ('bearer of' some (length and ('is quality measured as' some (('has measurement unit label' some (length and ('inheres in' some 'absolute cephalic size'))) and ('has measurement value' some float[>= 0.509f , <= 0.662f]))))))
13: 0.610-0.646 (m=0.624)	has part' some ('pronotum width' and ('bearer of' some (length and ('is quality measured as' some (('has measurement unit label' some (length and ('inheres in' some 'absolute cephalic size'))) and ('has measurement value' some float[>= 0.610f , <= 0.646f]))))))
14: 0.598-0.626 (m=0.612)	has part' some ('pronotum width' and ('bearer of' some (length and ('is quality measured as' some (('has measurement unit label' some (length and ('inheres in' some 'absolute cephalic size'))) and ('has measurement value' some float[>= 0.598f , <= 0.626f]))))))
15: 0.613-0.650 (m=0.632)	has part' some ('pronotum width' and ('bearer of' some (length and ('is quality measured as' some (('has measurement unit label' some (length and ('inheres in' some 'absolute cephalic size'))) and ('has measurement value' some float[>= 0.613f , <= 0.65f]))))))
16: 0.599-0.640 (m=0.615)	has part' some ('pronotum width' and ('bearer of' some (length and ('is quality measured as' some (('has measurement unit label' some (length and ('inheres in' some 'absolute cephalic size'))) and ('has measurement value' some float[>= 0.599f , <= 0.64f]))))))
17: 0.588-0.652 (m=0.620)	has part' some ('pronotum width' and ('bearer of' some (length and ('is quality measured as' some (('has measurement unit label' some (length and ('inheres in' some 'absolute cephalic size'))) and ('has measurement value' some float[>= 0.588f , <= 0.652f]))))))
2: 0.599-0.636 (m=0.621)	has part' some ('pronotum width' and ('bearer of' some (length and ('is quality measured as' some (('has measurement unit label' some (length and ('inheres in' some 'absolute cephalic size'))) and ('has measurement value' some float[>= 0.599f , <= 0.636f]))))))
3: 0.606-0.641 (m=0.624)	has part' some ('pronotum width' and ('bearer of' some (length and ('is quality measured as' some (('has measurement unit label' some (length and ('inheres in' some 'absolute cephalic size'))) and ('has measurement value' some float[>= 0.606f , <= 0.641f]))))))
4: 0.592-0.648 (m=0.623)	has part' some ('pronotum width' and ('bearer of' some (length and ('is quality measured as' some (('has measurement unit label' some (length and ('inheres in' some 'absolute cephalic size'))) and ('has measurement value' some float[>= 0.592f , <= 0.648f]))))))
5: 0.622-0.653 (m=0.637)	has part' some ('pronotum width' and ('bearer of' some (length and ('is quality measured as' some (('has measurement unit label' some (length and ('inheres in' some 'absolute cephalic size'))) and ('has measurement value' some float[>= 0.622f , <= 0.653f]))))))
6: 0.602-0.618 (m=0.611)	has part' some ('pronotum width' and ('bearer of' some (length and ('is quality measured as' some (('has measurement unit label' some (length and ('inheres in' some 'absolute cephalic size'))) and ('has measurement value' some float[>= 0.602f , <= 0.618f]))))))
7: 0.580-0.634 (m=0.611)	has part' some ('pronotum width' and ('bearer of' some (length and ('is quality measured as' some (('has measurement unit label' some (length and ('inheres in' some 'absolute cephalic size'))) and ('has measurement value' some float[>= 0.58f , <= 0.634f]))))))
8: 0.599-0.636 (m=0.618)	has part' some ('pronotum width' and ('bearer of' some (length and ('is quality measured as' some (('has measurement unit label' some (length and ('inheres in' some 'absolute cephalic size'))) and ('has measurement value' some float[>= 0.599f , <= 0.636f]))))))
9: 0.587-0.629 (m=0.610)	has part' some ('pronotum width' and ('bearer of' some (length and ('is quality measured as' some (('has measurement unit label' some (length and ('inheres in' some 'absolute cephalic size'))) and ('has measurement value' some float[>= 0.587f , <= 0.629f]))))))
Maximum spine distance vs. absolute cephalic size (SPWI/CS)
0: 0.390-0.419 (m=0.409)	has part' some ('apical spine distance' and ('bearer of' some (length and ('is quality measured as' some (('has measurement unit label' some (length and ('inheres in' some 'absolute cephalic size'))) and ('has measurement value' some float[>= 0.39f , <= 0.419f]))))))
1: 0.282-0.319 (m=0.298)	has part' some ('apical spine distance' and ('bearer of' some (length and ('is quality measured as' some (('has measurement unit label' some (length and ('inheres in' some 'absolute cephalic size'))) and ('has measurement value' some float[>= 0.282f , <= 0.319f]))))))
10: 0.335-0.428 (m=0.391)	has part' some ('apical spine distance' and ('bearer of' some (length and ('is quality measured as' some (('has measurement unit label' some (length and ('inheres in' some 'absolute cephalic size'))) and ('has measurement value' some float[>= 0.335f , <= 0.428f]))))))
11: 0.311-0.392 (m=0.350)	has part' some ('apical spine distance' and ('bearer of' some (length and ('is quality measured as' some (('has measurement unit label' some (length and ('inheres in' some 'absolute cephalic size'))) and ('has measurement value' some float[>= 0.311f , <= 0.392f]))))))
12: 0.362-0.421 (m=0.389)	has part' some ('apical spine distance' and ('bearer of' some (length and ('is quality measured as' some (('has measurement unit label' some (length and ('inheres in' some 'absolute cephalic size'))) and ('has measurement value' some float[>= 0.362f , <= 0.421f]))))))
13: 0.321-0.362 (m=0.343)	has part' some ('apical spine distance' and ('bearer of' some (length and ('is quality measured as' some (('has measurement unit label' some (length and ('inheres in' some 'absolute cephalic size'))) and ('has measurement value' some float[>= 0.321f , <= 0.362f]))))))
14: 0.296-0.350 (m=0.331)	has part' some ('apical spine distance' and ('bearer of' some (length and ('is quality measured as' some (('has measurement unit label' some (length and ('inheres in' some 'absolute cephalic size'))) and ('has measurement value' some float[>= 0.296f , <= 0.35f]))))))\
15: 0.305-0.342 (m=0.327)	has part' some ('apical spine distance' and ('bearer of' some (length and ('is quality measured as' some (('has measurement unit label' some (length and ('inheres in' some 'absolute cephalic size'))) and ('has measurement value' some float[>= 0.305f , <= 0.342f]))))))
16: 0.280-0.331 (m=0.306)	has part' some ('apical spine distance' and ('bearer of' some (length and ('is quality measured as' some (('has measurement unit label' some (length and ('inheres in' some 'absolute cephalic size'))) and ('has measurement value' some float[>= 0.28f , <= 0.331f]))))))
17: 0.283-0.372 (m=0.333)	has part' some ('apical spine distance' and ('bearer of' some (length and ('is quality measured as' some (('has measurement unit label' some (length and ('inheres in' some 'absolute cephalic size'))) and ('has measurement value' some float[>= 0.283f , <= 0.372f]))))))
2: 0.272-0.339 (m=0.304)	has part' some ('apical spine distance' and ('bearer of' some (length and ('is quality measured as' some (('has measurement unit label' some (length and ('inheres in' some 'absolute cephalic size'))) and ('has measurement value' some float[>= 0.272f , <= 0.339f]))))))
3: 0.299-0.347 (m=0.321)	has part' some ('apical spine distance' and ('bearer of' some (length and ('is quality measured as' some (('has measurement unit label' some (length and ('inheres in' some 'absolute cephalic size'))) and ('has measurement value' some float[>= 0.299f , <= 0.347f]))))))
4: 0.266-0.336 (m=0.282)	has part' some ('apical spine distance' and ('bearer of' some (length and ('is quality measured as' some (('has measurement unit label' some (length and ('inheres in' some 'absolute cephalic size'))) and ('has measurement value' some float[>= 0.266f , <= 0.336f]))))))
5: 0.402-0.506 (m=0.458)	has part' some ('apical spine distance' and ('bearer of' some (length and ('is quality measured as' some (('has measurement unit label' some (length and ('inheres in' some 'absolute cephalic size'))) and ('has measurement value' some float[>= 0.402f , <= 0.506f]))))))
6: 0.303-0.336 (m=0.314)	has part' some ('apical spine distance' and ('bearer of' some (length and ('is quality measured as' some (('has measurement unit label' some (length and ('inheres in' some 'absolute cephalic size'))) and ('has measurement value' some float[>= 0.303f , <= 0.336f]))))))
7: 0.290-0.387 (m=0.334)	has part' some ('apical spine distance' and ('bearer of' some (length and ('is quality measured as' some (('has measurement unit label' some (length and ('inheres in' some 'absolute cephalic size'))) and ('has measurement value' some float[>= 0.29f , <= 0.387f]))))))
8: 0.353-0.415 (m=0.384)	has part' some ('apical spine distance' and ('bearer of' some (length and ('is quality measured as' some (('has measurement unit label' some (length and ('inheres in' some 'absolute cephalic size'))) and ('has measurement value' some float[>= 0.353f , <= 0.415f]))))))
9: 0.401-0.485 (m=0.438)	has part' some ('apical spine distance' and ('bearer of' some (length and ('is quality measured as' some (('has measurement unit label' some (length and ('inheres in' some 'absolute cephalic size'))) and ('has measurement value' some float[>= 0.401f , <= 0.485f]))))))
Median anatomical line of propodeal spine angle value to Weber length in lateral view
0: 32-38º	has part' some ('propodeal spine' and ('has part' some ('median anatomical line' and (bearer_of some (angle and ('is quality measured as' some (('has measurement unit label' value degree) and ('has measurement value' some (float[>= 32.0f] and float[<= 38.0f])))) and (towards some 'Weber length'))))))
1: 50-55º	has part' some ('propodeal spine' and ('has part' some ('median anatomical line' and (bearer_of some (angle and ('is quality measured as' some (('has measurement unit label' value degree) and ('has measurement value' some (float[>= 50.0f] and float[<= 55.0f])))) and (towards some 'Weber length'))))))
10: 42-48º	has part' some ('propodeal spine' and ('has part' some ('median anatomical line' and (bearer_of some (angle and ('is quality measured as' some (('has measurement unit label' value degree) and ('has measurement value' some (float[>= 42.0f] and float[<= 48.0f])))) and (towards some 'Weber length'))))))
11: 65-70°	has part' some ('propodeal spine' and ('has part' some ('median anatomical line' and (bearer_of some (angle and ('is quality measured as' some (('has measurement unit label' value degree) and ('has measurement value' some (float[>= 65.0f] and float[<= 70.0f])))) and (towards some 'Weber length'))))))
12: 55-60°	has part' some ('propodeal spine' and ('has part' some ('median anatomical line' and (bearer_of some (angle and ('is quality measured as' some (('has measurement unit label' value degree) and ('has measurement value' some (float[>= 55.0f] and float[<= 60.0f])))) and (towards some 'Weber length'))))))
2: 45-50º	has part' some ('propodeal spine' and ('has part' some ('median anatomical line' and (bearer_of some (angle and ('is quality measured as' some (('has measurement unit label' value degree) and ('has measurement value' some (float[>= 45.0f] and float[<= 50.0f])))) and (towards some 'Weber length'))))))
23: 65-72°	has part' some ('propodeal spine' and ('has part' some ('median anatomical line' and (bearer_of some (angle and ('is quality measured as' some (('has measurement unit label' value degree) and ('has measurement value' some (float[>= 65.0f] and float[<= 72.0f])))) and (towards some 'Weber length'))))))
24: 65°	has part' some ('propodeal spine' and ('has part' some ('median anatomical line' and (bearer_of some (angle and ('is quality measured as' some (('has measurement unit label' value degree) and ('has measurement value' value 65))) and (towards some 'Weber length'))))))
3: 47-52°	has part' some ('propodeal spine' and ('has part' some ('median anatomical line' and (bearer_of some (angle and ('is quality measured as' some (('has measurement unit label' value degree) and ('has measurement value' some (float[>= 47.0f] and float[<= 52.0f])))) and (towards some 'Weber length'))))))
4: 20-25º	has part' some ('propodeal spine' and ('has part' some ('median anatomical line' and (bearer_of some (angle and ('is quality measured as' some (('has measurement unit label' value degree) and ('has measurement value' some (float[>= 20.0f] and float[<= 25.0f])))) and (towards some 'Weber length'))))))
5: 40-45º	has part' some ('propodeal spine' and ('has part' some ('median anatomical line' and (bearer_of some (angle and ('is quality measured as' some (('has measurement unit label' value degree) and ('has measurement value' some (float[>= 40.0f] and float[<= 45.0f])))) and (towards some 'Weber length'))))))
6: 32-35º	has part' some ('propodeal spine' and ('has part' some ('median anatomical line' and (bearer_of some (angle and ('is quality measured as' some (('has measurement unit label' value degree) and ('has measurement value' some (float[>= 32.0f] and float[<= 35.0f])))) and (towards some 'Weber length'))))))
7: 32-42º	has part' some ('propodeal spine' and ('has part' some ('median anatomical line' and (bearer_of some (angle and ('is quality measured as' some (('has measurement unit label' value degree) and ('has measurement value' some (float[>= 32.0f] and float[<= 42.0f])))) and (towards some 'Weber length'))))))
8: 35-42º	has part' some ('propodeal spine' and ('has part' some ('median anatomical line' and (bearer_of some (angle and ('is quality measured as' some (('has measurement unit label' value degree) and ('has measurement value' some (float[>= 35.0f] and float[<= 42.0f])))) and (towards some 'Weber length'))))))
9: 38-42º	has part' some ('propodeal spine' and ('has part' some ('median anatomical line' and (bearer_of some (angle and ('is quality measured as' some (('has measurement unit label' value degree) and ('has measurement value' some (float[>= 38.0f] and float[<= 42.0f])))) and (towards some 'Weber length'))))))
Median carina of clypeus count
0: present	has part' some 'median carina of clypeus'
Median region of antennal rim vs. frontal carina in frontal view structure
0: not fully overlapped by frontal carina	('has part' some torulus) and ('has part' some ('medial region' and (not ('adjacent to' some 'frontal carina'))))
Mesopleuron sculpture
0: areolate ground sculpture superimposed by dispersed rugulae	has part' some ('mesopleural area of the mesonoto-metanoto-mesopecto-metapecto-propodeal complex' and ('bearer of' some rugose) and ('bearer of' some areolate))
1: fine areolate ground sculpture, superimposed by dispersed rugulae	has part' some ('mesopleural area of the mesonoto-metanoto-mesopecto-metapecto-propodeal complex' and ('bearer of' some rugose) and ('bearer of' some areolate))
3: areolate ground sculpture, superimposed by dispersed rugae	has part' some ('mesopleural area of the mesonoto-metanoto-mesopecto-metapecto-propodeal complex' and ('bearer of' some rugose) and ('bearer of' some areolate))
Metanotal depression count
0: present	not ('has part' some 'metanotal depression')
1: absent	has part' some 'metanotal depression'
Metanotal depression shape
0: shallow	('has part' some 'metanotal depression') and ('bearer of' some 'decreased depth')
1: deep	('has part' some 'metanotal depression') and ('bearer of' some 'increased depth')
Metapleuron sculpture
0: areolate ground sculpture superimposed by dispersed rugulae	has part' some ('metapleural area of the mesonoto-metanoto-mesopecto-metapecto-propodeal complex' and ('bearer of' some rugose) and ('bearer of' some areolate))
1: fine areolate ground sculpture, superimposed by dispersed rugulae	has part' some ('metapleural area of the mesonoto-metanoto-mesopecto-metapecto-propodeal complex' and ('bearer of' some rugose) and ('bearer of' some areolate))
3: areolate ground sculpture, superimposed by dispersed rugae	has part' some ('metapleural area of the mesonoto-metanoto-mesopecto-metapecto-propodeal complex' and ('bearer of' some rugose) and ('bearer of' some areolate))
Minimum spine distance vs. absolute cephalic size (SPBA/CS)
0: 0.262-0.304 (m=0.285)	has part' some ('minimum spine distance' and ('bearer of' some (length and ('is quality measured as' some (('has measurement unit label' some (length and ('inheres in' some 'absolute cephalic size'))) and ('has measurement value' some float[>= 0.262f , <= 0.304f]))))))
1: 0.242-0.275 (m=0.259)	has part' some ('minimum spine distance' and ('bearer of' some (length and ('is quality measured as' some (('has measurement unit label' some (length and ('inheres in' some 'absolute cephalic size'))) and ('has measurement value' some float[>= 0.242f , <= 0.275f]))))))
10: 0.250-0.302 (m=0.272)	has part' some ('minimum spine distance' and ('bearer of' some (length and ('is quality measured as' some (('has measurement unit label' some (length and ('inheres in' some 'absolute cephalic size'))) and ('has measurement value' some float[>= 0.25f , <= 0.302f]))))))
11: 0.279-0.321 (m=0.298)	has part' some ('minimum spine distance' and ('bearer of' some (length and ('is quality measured as' some (('has measurement unit label' some (length and ('inheres in' some 'absolute cephalic size'))) and ('has measurement value' some float[>= 0.279f , <= 0.321f]))))))
12: 0.282-0.339 (m=0.312)	has part' some ('minimum spine distance' and ('bearer of' some (length and ('is quality measured as' some (('has measurement unit label' some (length and ('inheres in' some 'absolute cephalic size'))) and ('has measurement value' some float[>= 0.282f , <= 0.339f]))))))
13: 0.263-0.294 (m=0.280)	has part' some ('minimum spine distance' and ('bearer of' some (length and ('is quality measured as' some (('has measurement unit label' some (length and ('inheres in' some 'absolute cephalic size'))) and ('has measurement value' some float[>= 0.263f , <= 0.294f]))))))
14: 0.265-0.301 (m=0.278)	has part' some ('minimum spine distance' and ('bearer of' some (length and ('is quality measured as' some (('has measurement unit label' some (length and ('inheres in' some 'absolute cephalic size'))) and ('has measurement value' some float[>= 0.265f , <= 0.301f]))))))
15: 0.282-0.298 (m=0.288)	has part' some ('minimum spine distance' and ('bearer of' some (length and ('is quality measured as' some (('has measurement unit label' some (length and ('inheres in' some 'absolute cephalic size'))) and ('has measurement value' some float[>= 0.282f , <= 0.298f]))))))
16: 0.257-0.291 (m=0.273)	has part' some ('minimum spine distance' and ('bearer of' some (length and ('is quality measured as' some (('has measurement unit label' some (length and ('inheres in' some 'absolute cephalic size'))) and ('has measurement value' some float[>= 0.257f , <= 0.291f]))))))
17: 0.248-0.295 (m=0.273)	has part' some ('minimum spine distance' and ('bearer of' some (length and ('is quality measured as' some (('has measurement unit label' some (length and ('inheres in' some 'absolute cephalic size'))) and ('has measurement value' some float[>= 0.248f , <= 0.295f]))))))
2: 0.241-0.280 (m=0.258)	has part' some ('minimum spine distance' and ('bearer of' some (length and ('is quality measured as' some (('has measurement unit label' some (length and ('inheres in' some 'absolute cephalic size'))) and ('has measurement value' some float[>= 0.241f , <= 0.28f]))))))
22: 0.287 [0.257, 0.311]	has part' some ('minimum spine distance' and ('bearer of' some (length and ('is quality measured as' some (('has measurement unit label' some (length and ('inheres in' some 'absolute cephalic size'))) and ('has measurement value' some float[>= 0.257f , <= 0.311f]))))))
23: 0.266 [0.234, 0.308]	has part' some ('minimum spine distance' and ('bearer of' some (length and ('is quality measured as' some (('has measurement unit label' some (length and ('inheres in' some 'absolute cephalic size'))) and ('has measurement value' some float[>= 0.238f , <= 0.292f]))))))
24: 0.212 [0.184, 0.235]	has part' some ('minimum spine distance' and ('bearer of' some (length and ('is quality measured as' some (('has measurement unit label' some (length and ('inheres in' some 'absolute cephalic size'))) and ('has measurement value' some float[>= 0.184f , <= 0.235f]))))))
3: 0.261-0.290 (m=0.277)	has part' some ('minimum spine distance' and ('bearer of' some (length and ('is quality measured as' some (('has measurement unit label' some (length and ('inheres in' some 'absolute cephalic size'))) and ('has measurement value' some float[>= 0.261f , <= 0.29f]))))))
4: 0.247-0.300 (m= 0.272)	has part' some ('minimum spine distance' and ('bearer of' some (length and ('is quality measured as' some (('has measurement unit label' some (length and ('inheres in' some 'absolute cephalic size'))) and ('has measurement value' some float[>= 0.247f , <= 0.3f]))))))
5: 0.322-0.358 (m=0.338)	denotes only phenotype_27982
6: 0.248-0.287 (m=0.278)	has part' some ('minimum spine distance' and ('bearer of' some (length and ('is quality measured as' some (('has measurement unit label' some (length and ('inheres in' some 'absolute cephalic size'))) and ('has measurement value' some float[>= 0.248f , <= 0.287f]))))))
7: 0.255-0.319 (m=0.281)	has part' some ('minimum spine distance' and ('bearer of' some (length and ('is quality measured as' some (('has measurement unit label' some (length and ('inheres in' some 'absolute cephalic size'))) and ('has measurement value' some float[>= 0.255f , <= 0.319f]))))))
8: 0.273-0.312 (m=0.292)	has part' some ('minimum spine distance' and ('bearer of' some (length and ('is quality measured as' some (('has measurement unit label' some (length and ('inheres in' some 'absolute cephalic size'))) and ('has measurement value' some float[>= 0.273f , <= 0.312f]))))))
9: 0.257-0.311 (m=0.283)	has part' some ('minimum spine distance' and ('bearer of' some (length and ('is quality measured as' some (('has measurement unit label' some (length and ('inheres in' some 'absolute cephalic size'))) and ('has measurement value' some float[>= 0.257f , <= 0.311f]))))))
Postocular distance vs. cephalic length (PoOc/CL)
0: 0.356-0.378 (m=0.368)	has part' some ('minimum spine distance' and ('bearer of' some (length and ('is quality measured as' some (('has measurement unit label' some (length and ('inheres in' some 'absolute cephalic size'))) and ('has measurement value' some float[>= 0.356f , <= 0.378f]))))))
1: 0.377-0.401 (m=0.389)	has part' some ('minimum spine distance' and ('bearer of' some (length and ('is quality measured as' some (('has measurement unit label' some (length and ('inheres in' some 'absolute cephalic size'))) and ('has measurement value' some float[>= 0.377f , <= 0.401f]))))))
10: 0.386-0.418 (m=0.401)	has part' some ('minimum spine distance' and ('bearer of' some (length and ('is quality measured as' some (('has measurement unit label' some (length and ('inheres in' some 'absolute cephalic size'))) and ('has measurement value' some float[>= 0.386f , <= 0.418f]))))))
11: 0.378-0.405 (m=0.374)	has part' some ('minimum spine distance' and ('bearer of' some (length and ('is quality measured as' some (('has measurement unit label' some (length and ('inheres in' some 'absolute cephalic size'))) and ('has measurement value' some float[>= 0.378f , <= 0.405f]))))))
12: 0.379-0.403 (m=0.390)	has part' some ('minimum spine distance' and ('bearer of' some (length and ('is quality measured as' some (('has measurement unit label' some (length and ('inheres in' some 'absolute cephalic size'))) and ('has measurement value' some float[>= 0.379f , <= 0.403f]))))))
13: 0.379-0.402 (m=0.391)	has part' some ('minimum spine distance' and ('bearer of' some (length and ('is quality measured as' some (('has measurement unit label' some (length and ('inheres in' some 'absolute cephalic size'))) and ('has measurement value' some float[>= 0.379f , <= 0.402f]))))))
14: 0.375-0.389 (0.384)	has part' some ('minimum spine distance' and ('bearer of' some (length and ('is quality measured as' some (('has measurement unit label' some (length and ('inheres in' some 'absolute cephalic size'))) and ('has measurement value' some float[>= 0.375f , <= 0.389f]))))))
15: 0.360-0.385 (m=0.368)	has part' some ('minimum spine distance' and ('bearer of' some (length and ('is quality measured as' some (('has measurement unit label' some (length and ('inheres in' some 'absolute cephalic size'))) and ('has measurement value' some float[>= 0.36f , <= 0.385f]))))))
16: 0.363-0.390 (m=0.374)	has part' some ('minimum spine distance' and ('bearer of' some (length and ('is quality measured as' some (('has measurement unit label' some (length and ('inheres in' some 'absolute cephalic size'))) and ('has measurement value' some float[>= 0.363f , <= 0.39f]))))))
17: 0.373-0.400 (m=0.384)	has part' some ('minimum spine distance' and ('bearer of' some (length and ('is quality measured as' some (('has measurement unit label' some (length and ('inheres in' some 'absolute cephalic size'))) and ('has measurement value' some float[>= 0.373f , <= 0.4f]))))))
2: 0.368-0.400 (m=0.380)	has part' some ('minimum spine distance' and ('bearer of' some (length and ('is quality measured as' some (('has measurement unit label' some (length and ('inheres in' some 'absolute cephalic size'))) and ('has measurement value' some float[>= 0.368f , <= 0.4f]))))))
21: 0.390 [0.381, 0.403]	has part' some ('minimum spine distance' and ('bearer of' some (length and ('is quality measured as' some (('has measurement unit label' some (length and ('inheres in' some 'absolute cephalic size'))) and ('has measurement value' some float[>= 0.381f , <= 0.403f]))))))
22: 0.388 [0.361, 0.406]	has part' some ('minimum spine distance' and ('bearer of' some (length and ('is quality measured as' some (('has measurement unit label' some (length and ('inheres in' some 'absolute cephalic size'))) and ('has measurement value' some float[>= 0.361f , <= 0.406f]))))))
23: 0.391 [0.371, 0.413]	has part' some ('minimum spine distance' and ('bearer of' some (length and ('is quality measured as' some (('has measurement unit label' some (length and ('inheres in' some 'absolute cephalic size'))) and ('has measurement value' some float[>= 0.371f , <= 0.413f]))))))
24: 0.374 [0.342, 0.393]	has part' some ('minimum spine distance' and ('bearer of' some (length and ('is quality measured as' some (('has measurement unit label' some (length and ('inheres in' some 'absolute cephalic size'))) and ('has measurement value' some float[>= 0.342f , <= 0.393f]))))))
3: 0.371-0.398 (m=0.386)	has part' some ('minimum spine distance' and ('bearer of' some (length and ('is quality measured as' some (('has measurement unit label' some (length and ('inheres in' some 'absolute cephalic size'))) and ('has measurement value' some float[>= 0.371f , <= 0.398f]))))))
4: 0.374-0.408 (m=0.388)	has part' some ('postocular distance' and ('bearer of' some (length and ('is quality measured as' some (('has measurement unit label' some (length and ('inheres in' some 'maximum cephalic length in median line'))) and ('has measurement value' some float[>= 0.374f , <= 0.408f]))))))
5: 0.370-0.394 (m=0.384)	has part' some ('minimum spine distance' and ('bearer of' some (length and ('is quality measured as' some (('has measurement unit label' some (length and ('inheres in' some 'absolute cephalic size'))) and ('has measurement value' some float[>= 0.37f , <= 0.394f]))))))
6: 0.373-0.393 (m= 0.386)	has part' some ('minimum spine distance' and ('bearer of' some (length and ('is quality measured as' some (('has measurement unit label' some (length and ('inheres in' some 'absolute cephalic size'))) and ('has measurement value' some float[>= 0.373f , <= 0.393f]))))))
7: 0.384-0.424 (m=0.400)	has part' some ('minimum spine distance' and ('bearer of' some (length and ('is quality measured as' some (('has measurement unit label' some (length and ('inheres in' some 'absolute cephalic size'))) and ('has measurement value' some float[>= 0.384f , <= 0.424f]))))))
8: 0.392-0.413 (m=0.405)	has part' some ('minimum spine distance' and ('bearer of' some (length and ('is quality measured as' some (('has measurement unit label' some (length and ('inheres in' some 'absolute cephalic size'))) and ('has measurement value' some float[>= 0.392f , <= 0.413f]))))))
9: 0.383-0.403 (m=0.396)	has part' some ('minimum spine distance' and ('bearer of' some (length and ('is quality measured as' some (('has measurement unit label' some (length and ('inheres in' some 'absolute cephalic size'))) and ('has measurement value' some float[>= 0.383f , <= 0.403f]))))))
Postocular sides of cranium contour frontal view orientation
0: parallel	has part' some ('dorsal head width' and ('bearer of' some (length and (similar_in_magnitude_relative_to some (length and ('inheres in' some 'postocular head width'))))))
1: converging posteriorly	has part' some ('dorsal head width' and ('bearer of' some (length and (increased_in_magnitude_relative_to some (length and ('inheres in' some 'postocular head width'))))))
2: converging anteriorly	has part' some ('dorsal head width' and ('bearer of' some (length and (decreased_in_magnitude_relative_to some (length and ('inheres in' some 'postocular head width'))))))
Postocular sides of cranium contour frontal view shape
0: feebly convex	('has part' some 'postocular contour line') and ('bearer of' some convex)
1: convex	('has part' some 'postocular contour line') and ('bearer of' some convex)
2: strongly convex	('has part' some 'postocular contour line') and ('bearer of' some convex)
3: straight	('has part' some 'postocular contour line') and ('bearer of' some convex)
4: broadly convex	('has part' some 'postocular contour line') and ('bearer of' some convex)
Scape length vs. absolute cephalic size (SL/CS)
0: 0.797-0.816 (m=0.808)	has part' some ('scape length' and ('bearer of' some (length and ('is quality measured as' some (('has measurement unit label' some (length and ('inheres in' some 'absolute cephalic size'))) and ('has measurement value' some float[>= 0.797f , <= 0.816f]))))))
1: 0.807-0.832 (m=0.821)	has part' some ('scape length' and ('bearer of' some (length and ('is quality measured as' some (('has measurement unit label' some (length and ('inheres in' some 'absolute cephalic size'))) and ('has measurement value' some float[>= 0.807f , <= 0.832f]))))))
10: 0.763-0.809 (m=0.787)	has part' some ('scape length' and ('bearer of' some (length and ('is quality measured as' some (('has measurement unit label' some (length and ('inheres in' some 'absolute cephalic size'))) and ('has measurement value' some float[>= 0.763f , <= 0.809f]))))))
11: 0.763-0.836 (m=0.791)	has part' some ('scape length' and ('bearer of' some (length and ('is quality measured as' some (('has measurement unit label' some (length and ('inheres in' some 'absolute cephalic size'))) and ('has measurement value' some float[>= 0.763f , <= 0.836f]))))))
12: 0.756-0.811 (m=0.784)	has part' some ('scape length' and ('bearer of' some (length and ('is quality measured as' some (('has measurement unit label' some (length and ('inheres in' some 'absolute cephalic size'))) and ('has measurement value' some float[>= 0.756f , <= 0.811f]))))))
13: 0.757-0.798 (m=0.777)	has part' some ('scape length' and ('bearer of' some (length and ('is quality measured as' some (('has measurement unit label' some (length and ('inheres in' some 'absolute cephalic size'))) and ('has measurement value' some float[>= 0.757f , <= 0.798f]))))))
14: 0.776-0.813 (m=0.794)	has part' some ('scape length' and ('bearer of' some (length and ('is quality measured as' some (('has measurement unit label' some (length and ('inheres in' some 'absolute cephalic size'))) and ('has measurement value' some float[>= 0.776f , <= 0.813f]))))))
15: 0.764-0.805 (m=0.784)	has part' some ('scape length' and ('bearer of' some (length and ('is quality measured as' some (('has measurement unit label' some (length and ('inheres in' some 'absolute cephalic size'))) and ('has measurement value' some float[>= 0.764f , <= 0.805f]))))))
16: 0.763-0.809 (m=0.785)	has part' some ('scape length' and ('bearer of' some (length and ('is quality measured as' some (('has measurement unit label' some (length and ('inheres in' some 'absolute cephalic size'))) and ('has measurement value' some float[>= 0.763f , <= 0.809f]))))))
17: 0.781-0.824 (m=0.799)	has part' some ('scape length' and ('bearer of' some (length and ('is quality measured as' some (('has measurement unit label' some (length and ('inheres in' some 'absolute cephalic size'))) and ('has measurement value' some float[>= 0.781f , <= 0.824f]))))))
2: 0.767-0.832 (m=0.796)	has part' some ('scape length' and ('bearer of' some (length and ('is quality measured as' some (('has measurement unit label' some (length and ('inheres in' some 'absolute cephalic size'))) and ('has measurement value' some float[>= 0.767f , <= 0.832f]))))))
21: 0.927 [0.907, 0.948]	has part' some ('scape length' and ('bearer of' some (length and ('is quality measured as' some (('has measurement unit label' some (length and ('inheres in' some 'absolute cephalic size'))) and ('has measurement value' some float[>= 0.907f , <= 0.948f]))))))
22: 0.895 [0.861, 0.927]	has part' some ('scape length' and ('bearer of' some (length and ('is quality measured as' some (('has measurement unit label' some (length and ('inheres in' some 'absolute cephalic size'))) and ('has measurement value' some float[>= 0.861f , <= 0.927f]))))))
23: 0.907 [0.849, 0.997]	has part' some ('scape length' and ('bearer of' some (length and ('is quality measured as' some (('has measurement unit label' some (length and ('inheres in' some 'absolute cephalic size'))) and ('has measurement value' some float[>= 0.849f , <= 0.997f]))))))
24: 0.880 [0.844, 0.919]	has part' some ('scape length' and ('bearer of' some (length and ('is quality measured as' some (('has measurement unit label' some (length and ('inheres in' some 'absolute cephalic size'))) and ('has measurement value' some float[>= 0.844f , <= 0.919f]))))))
3: 0.775-0.830 (m=0.802)	has part' some ('scape length' and ('bearer of' some (length and ('is quality measured as' some (('has measurement unit label' some (length and ('inheres in' some 'absolute cephalic size'))) and ('has measurement value' some float[>= 0.775f , <= 0.83f]))))))
4: 0.735-0.810 (m=0.782)	has part' some ('scape length' and ('bearer of' some (length and ('is quality measured as' some (('has measurement unit label' some (length and ('inheres in' some 'absolute cephalic size'))) and ('has measurement value' some float[>= 0.735f , <= 0.81f]))))))
5: 0.784-0.817 (m= 0.803)	has part' some ('scape length' and ('bearer of' some (length and ('is quality measured as' some (('has measurement unit label' some (length and ('inheres in' some 'absolute cephalic size'))) and ('has measurement value' some float[>= 0.784f , <= 0.817f]))))))
6: 0.758-0.795 (m=0.775)	has part' some ('scape length' and ('bearer of' some (length and ('is quality measured as' some (('has measurement unit label' some (length and ('inheres in' some 'absolute cephalic size'))) and ('has measurement value' some float[>= 0.758f , <= 0.795f]))))))
7: 0.758-0.808 (m=0.783)	has part' some ('scape length' and ('bearer of' some (length and ('is quality measured as' some (('has measurement unit label' some (length and ('inheres in' some 'absolute cephalic size'))) and ('has measurement value' some float[>= 0.758f , <= 0.808f]))))))
8: 0.763-0.796 (m=0.778)	has part' some ('scape length' and ('bearer of' some (length and ('is quality measured as' some (('has measurement unit label' some (length and ('inheres in' some 'absolute cephalic size'))) and ('has measurement value' some float[>= 0.763f , <= 0.796f]))))))
9: 0.766-0.804 (m=0.785)	has part' some ('scape length' and ('bearer of' some (length and ('is quality measured as' some (('has measurement unit label' some (length and ('inheres in' some 'absolute cephalic size'))) and ('has measurement value' some float[>= 0.766f , <= 0.804f]))))))
Smooth median region on frons count
0: present	has part' some (frons and ('has part' some ('medial region' and ('bearer of' some smooth))))
1: absent	has part' some (frons and (not ('has part' some ('medial region' and ('bearer of' some smooth)))))
Spine length vs. absolute cephalic size (SPST/CS)
0: 0.332-0.369 (m=355)	has part' some ('spine length' and ('bearer of' some (length and ('is quality measured as' some (('has measurement unit label' some (length and ('inheres in' some 'absolute cephalic size'))) and ('has measurement value' some float[>= 0.332f , <= 0.369f]))))))
1: 0.200-0.264 (m= 0.231)	has part' some ('spine length' and ('bearer of' some (length and ('is quality measured as' some (('has measurement unit label' some (length and ('inheres in' some 'absolute cephalic size'))) and ('has measurement value' some float[>= 0.2f , <= 0.264f]))))))
10: 0.324-0377 (m=0.346)	has part' some ('spine length' and ('bearer of' some (length and ('is quality measured as' some (('has measurement unit label' some (length and ('inheres in' some 'absolute cephalic size'))) and ('has measurement value' some float[>= 0.324f , <= 0.377f]))))))
11: 0.253-0.322 (m=0.289)	has part' some ('spine length' and ('bearer of' some (length and ('is quality measured as' some (('has measurement unit label' some (length and ('inheres in' some 'absolute cephalic size'))) and ('has measurement value' some float[>= 0.253f , <= 0.322f]))))))
12: 0.288-0.356 (m=0.329)	has part' some ('spine length' and ('bearer of' some (length and ('is quality measured as' some (('has measurement unit label' some (length and ('inheres in' some 'absolute cephalic size'))) and ('has measurement value' some float[>= 0.288f , <= 0.356f]))))))\
13: 0.265-0.297 (m=0.280)	has part' some ('spine length' and ('bearer of' some (length and ('is quality measured as' some (('has measurement unit label' some (length and ('inheres in' some 'absolute cephalic size'))) and ('has measurement value' some float[>= 0.265f , <= 0.297f]))))))
14: 0.227-0.288 (m=0.265)	has part' some ('spine length' and ('bearer of' some (length and ('is quality measured as' some (('has measurement unit label' some (length and ('inheres in' some 'absolute cephalic size'))) and ('has measurement value' some float[>= 0.227f , <= 0.288f]))))))
15: 0.232-0.282 (m=0.261)	has part' some ('spine length' and ('bearer of' some (length and ('is quality measured as' some (('has measurement unit label' some (length and ('inheres in' some 'absolute cephalic size'))) and ('has measurement value' some float[>= 0.232f , <= 0.282f]))))))
16: 0.227-0.281 (m=0.258)	has part' some ('spine length' and ('bearer of' some (length and ('is quality measured as' some (('has measurement unit label' some (length and ('inheres in' some 'absolute cephalic size'))) and ('has measurement value' some float[>= 0.227f , <= 0.281f]))))))
17: 0.220-0.335 (m=0.276)	has part' some ('spine length' and ('bearer of' some (length and ('is quality measured as' some (('has measurement unit label' some (length and ('inheres in' some 'absolute cephalic size'))) and ('has measurement value' some float[>= 0.22f , <= 0.335f]))))))
2: 0.190-0.259 (m=0.236)	has part' some ('spine length' and ('bearer of' some (length and ('is quality measured as' some (('has measurement unit label' some (length and ('inheres in' some 'absolute cephalic size'))) and ('has measurement value' some float[>= 0.19f , <= 0.259f]))))))
21: 0.397 [0.367, 0.432]	has part' some ('spine length' and ('bearer of' some (length and ('is quality measured as' some (('has measurement unit label' some (length and ('inheres in' some 'absolute cephalic size'))) and ('has measurement value' some float[>= 0.367f , <= 0.432f]))))))
22: 0.398 [0.355, 0.427]	has part' some ('spine length' and ('bearer of' some (length and ('is quality measured as' some (('has measurement unit label' some (length and ('inheres in' some 'absolute cephalic size'))) and ('has measurement value' some float[>= 0.355f , <= 0.427f]))))))
23: 0.385 [0.333, 0.437]	has part' some ('spine length' and ('bearer of' some (length and ('is quality measured as' some (('has measurement unit label' some (length and ('inheres in' some 'absolute cephalic size'))) and ('has measurement value' some float[>= 0.333f , <= 0.437f]))))))
24: 0.300 [0.258, 0.330]	has part' some ('spine length' and ('bearer of' some (length and ('is quality measured as' some (('has measurement unit label' some (length and ('inheres in' some 'absolute cephalic size'))) and ('has measurement value' some float[>= 0.258f , <= 0.33f]))))))
3: 0.220-0.267 (m=0.245)	has part' some ('spine length' and ('bearer of' some (length and ('is quality measured as' some (('has measurement unit label' some (length and ('inheres in' some 'absolute cephalic size'))) and ('has measurement value' some float[>= 0.22f , <= 0.267f]))))))
4: 0.159-0.230 (m=0.192)	has part' some ('spine length' and ('bearer of' some (length and ('is quality measured as' some (('has measurement unit label' some (length and ('inheres in' some 'absolute cephalic size'))) and ('has measurement value' some float[>= 0.159f , <= 0.23f]))))))
5: 0.303-0.420 (m= 0.358)	has part' some ('spine length' and ('bearer of' some (length and ('is quality measured as' some (('has measurement unit label' some (length and ('inheres in' some 'absolute cephalic size'))) and ('has measurement value' some float[>= 0.303f , <= 0.42f]))))))
6: 0.220-0.249 (m=0.237)	has part' some ('spine length' and ('bearer of' some (length and ('is quality measured as' some (('has measurement unit label' some (length and ('inheres in' some 'absolute cephalic size'))) and ('has measurement value' some float[>= 0.22f , <= 0.249f]))))))
7: 0.205-0.299 (m=0.255)	has part' some ('spine length' and ('bearer of' some (length and ('is quality measured as' some (('has measurement unit label' some (length and ('inheres in' some 'absolute cephalic size'))) and ('has measurement value' some float[>= 0.205f , <= 0.299f]))))))
8: 0.278-0.331 (m=0.306)	has part' some ('spine length' and ('bearer of' some (length and ('is quality measured as' some (('has measurement unit label' some (length and ('inheres in' some 'absolute cephalic size'))) and ('has measurement value' some float[>= 0.278f , <= 0.331f]))))))
9: 0.391-0.429 (m=0.411)	has part' some ('spine length' and ('bearer of' some (length and ('is quality measured as' some (('has measurement unit label' some (length and ('inheres in' some 'absolute cephalic size'))) and ('has measurement value' some float[>= 0.391f , <= 0.429f]))))))
Vertex contour line in frontal view shape
0: straight	has part' some (cranium and ('has part' some ('dorsal side' and ('has part' some ('posterior margin' and ('bearer of' some straight))))))
1: slightly concave	has part' some (cranium and ('has part' some ('dorsal side' and ('has part' some ('posterior margin' and ('bearer of' some concave))))))
2: feebly convex	has part' some (cranium and ('has part' some ('dorsal side' and ('has part' some ('posterior margin' and ('bearer of' some convex))))))
Vertex sculpture
1: main sculpture homogenously forked costate, ground sculpture areolate	has part' some (vertex and ('bearer of' some areolate) and ('bearer of' some (rugose and ('has part' some (ruga and ('bearer of' some branched))))))
2: main sclupture dispersed forked costate, ground sculpture inconspicuous areolate	has part' some (vertex and ('bearer of' some areolate) and ('bearer of' some (rugose and ('has part' some (ruga and ('bearer of' some branched))))))
3: main sclupture parallely costate, ground sculpture areolate	has part' some (vertex and ('bearer of' some areolate) and ('bearer of' some (rugose and ('has part' some (ruga and ('bearer of' some (not (branched))))))))
4: main sclupture dispersed forked costate sculpture, ground sculpture areolate	has part' some (vertex and ('bearer of' some areolate) and ('bearer of' some (rugose and ('has part' some (ruga and ('bearer of' some branched))))))
5: main sculpture absent, ground sculpture areolate	('has part' some vertex) and ('bearer of' some areolate)
6: main sculpture rugose, ground sculpture areolate	has part' some (vertex and ('bearer of' some rugose) and ('bearer of' some areolate))
7: main sculpture rugoso-reticulate, ground sculpture areolate	has part' some (vertex and ('bearer of' some rugose) and ('bearer of' some areolate))
